# Supplementary material for: Identification of a seven-lncRNAs panel that serves as a prognosis predictor and contributes to the malignant progression of laryngeal squamous cell carcinoma
Source: Front Oncol. 2023 May 2;13:1106249. doi: 10.3389/fonc.2023.1106249 (PMC10188209; doi:10.3389/fonc.2023.1106249)
Supplement: Supplementary file 3 [file Table_3.xls]

## Sheet: upregulated_lncRNA
Ensembl	baseMean	log2FoldChange	lfcSE	stat	pvalue	padj
ENSG00000132204	57.6568	1.46773	0.170261	8.62046	6.66837e-18	9.11228e-17
ENSG00000168367	1.91136	3.2637	0.519146	6.28668	3.24337e-10	1.95382e-09
ENSG00000176075	6.23097	3.34185	0.43203	7.73523	1.03219e-14	1.01438e-13
ENSG00000176754	0.844627	1.60518	0.430439	3.72917	0.000192109	0.000530125
ENSG00000177822	56.8199	1.50603	0.141147	10.6699	1.40754e-26	4.45194e-25
ENSG00000179452	1.2879	1.79131	0.333453	5.37199	7.78743e-08	3.48876e-07
ENSG00000180910	0.69583	1.37603	0.583743	2.35725	0.0184108	0.0346679
ENSG00000184324	48.2714	3.05846	0.242674	12.6032	2.02758e-36	1.48154e-34
ENSG00000185847	6.44191	1.11853	0.269111	4.15638	3.23334e-05	0.000100625
ENSG00000185904	86.1561	1.47276	0.165197	8.91516	4.87108e-19	7.42446e-18
ENSG00000188424	1.88729	1.83121	0.422226	4.33705	1.4441e-05	4.72475e-05
ENSG00000188660	7.73261	2.46705	0.300134	8.21984	2.0378e-16	2.39394e-15
ENSG00000189229	37.985	1.24365	0.127213	9.77611	1.42584e-22	3.10401e-21
ENSG00000197308	2.49981	2.01401	0.299403	6.72676	1.73488e-11	1.21104e-10
ENSG00000197463	48.2714	3.05846	0.242674	12.6032	2.02758e-36	1.48154e-34
ENSG00000203808	11.9075	1.21324	0.186705	6.49819	8.12929e-11	5.27026e-10
ENSG00000203999	18.4941	1.34181	0.137436	9.76314	1.62051e-22	3.51326e-21
ENSG00000204044	345.753	3.16421	0.221837	14.2637	3.68406e-46	6.32016e-44
ENSG00000204261	941.242	1.04952	0.103556	10.1348	3.87171e-24	9.80854e-23
ENSG00000205562	14.916	1.57461	0.203686	7.73059	1.07049e-14	1.04909e-13
ENSG00000205634	10.2998	3.08112	0.259255	11.8845	1.42452e-32	7.59569e-31
ENSG00000205653	0.36389	1.44807	0.697569	2.07587	0.0379056	0.0661322
ENSG00000206142	6.88706	2.01077	0.302365	6.65015	2.92793e-11	1.99269e-10
ENSG00000206195	317.977	3.26086	0.159547	20.4383	7.63002e-93	6.02123e-89
ENSG00000212766	7.19688	1.02172	0.242067	4.22082	2.43415e-05	7.72303e-05
ENSG00000213468	213.537	1.34169	0.099144	13.5327	1.00252e-41	1.21714e-39
ENSG00000214725	4.62215	1.47311	0.25394	5.80103	6.59085e-09	3.38067e-08
ENSG00000215113	3.06336	3.23264	0.357225	9.04932	1.43865e-19	2.31932e-18
ENSG00000215115	3.06336	3.23264	0.357225	9.04932	1.43865e-19	2.31932e-18
ENSG00000215394	23.4043	3.21209	0.318533	10.084	6.50269e-24	1.61498e-22
ENSG00000215498	4.71256	1.9959	0.326745	6.10843	1.00613e-09	5.72348e-09
ENSG00000215560	0.733037	1.31171	0.636526	2.06074	0.0393281	0.068308
ENSG00000215808	57.5792	1.35653	0.159306	8.51528	1.66194e-17	2.17951e-16
ENSG00000217258	5.39513	1.34691	0.226272	5.95264	2.63852e-09	1.42032e-08
ENSG00000218109	0.712657	1.89772	0.706351	2.68666	0.00721707	0.014852
ENSG00000219159	1.39945	1.29411	0.355747	3.63772	0.000275057	0.000738996
ENSG00000222032	8.14427	2.41195	0.249366	9.67232	3.95332e-22	8.25879e-21
ENSG00000223430	12.5501	1.00582	0.183502	5.48123	4.22379e-08	1.95841e-07
ENSG00000223432	0.33437	1.09014	0.534034	2.04133	0.041218	0.0711988
ENSG00000223485	17.7504	3.0973	0.217544	14.2376	5.35371e-46	9.08577e-44
ENSG00000223581	0.432067	1.569	0.518842	3.02404	0.00249426	0.00563714
ENSG00000223598	4.19207	1.15337	0.144313	7.99219	1.32559e-15	1.43707e-14
ENSG00000223617	2.23144	1.2653	0.290744	4.35193	1.34945e-05	4.43579e-05
ENSG00000223662	2.35274	1.34246	0.193075	6.95306	3.5744e-12	2.69412e-11
ENSG00000223695	3.59104	1.36235	0.159374	8.54816	1.25065e-17	1.65678e-16
ENSG00000223749	27.3234	2.38209	0.151708	15.7018	1.47109e-55	5.1596e-53
ENSG00000223784	23.78	1.78495	0.241498	7.39115	1.45561e-13	1.26822e-12
ENSG00000223786	3.89315	1.04739	0.262613	3.98833	6.65399e-05	0.000197983
ENSG00000223811	0.309034	1.33005	0.510783	2.60394	0.00921594	0.0185435
ENSG00000223812	51.1848	2.62561	0.198299	13.2407	5.10959e-40	5.35845e-38
ENSG00000223815	5.66323	1.42132	0.155617	9.13345	6.63512e-20	1.10758e-18
ENSG00000223850	0.421497	1.48904	0.403793	3.68763	0.000226354	0.000617179
ENSG00000223872	2.20188	2.58753	0.317652	8.1458	3.7678e-16	4.30921e-15
ENSG00000223882	53.1679	1.13284	0.152787	7.41452	1.2207e-13	1.07274e-12
ENSG00000223969	6.94123	1.02327	0.17851	5.7323	9.90806e-09	4.97388e-08
ENSG00000224015	1.73802	1.0668	0.343301	3.10747	0.00188698	0.00436305
ENSG00000224034	28.6312	1.04728	0.153681	6.81463	9.45066e-12	6.80784e-11
ENSG00000224076	0.353299	1.293	0.642513	2.01241	0.0441762	0.0756396
ENSG00000224087	4.07646	3.77793	0.469035	8.05469	7.96821e-16	8.84093e-15
ENSG00000224116	51.6903	1.58196	0.114069	13.8684	9.84344e-44	1.37486e-41
ENSG00000224122	4.25031	1.69168	0.241169	7.0145	2.30769e-12	1.77324e-11
ENSG00000224141	13.3851	2.05364	0.293672	6.99298	2.69107e-12	2.05333e-11
ENSG00000224164	0.409785	1.1164	0.417466	2.67423	0.00749005	0.0153666
ENSG00000224167	7.73932	1.38643	0.133408	10.3925	2.68345e-25	7.60376e-24
ENSG00000224184	8.25751	1.27855	0.305609	4.18362	2.86901e-05	8.99246e-05
ENSG00000224189	94.0053	1.03375	0.157126	6.57913	4.73216e-11	3.15204e-10
ENSG00000224251	191.797	1.61101	0.191262	8.42306	3.66761e-17	4.64947e-16
ENSG00000224271	112.302	3.23965	0.23861	13.5771	5.47183e-42	6.82703e-40
ENSG00000224277	0.538765	1.07506	0.388891	2.76442	0.00570238	0.0119793
ENSG00000224286	1.4404	1.65602	0.29942	5.53075	3.18859e-08	1.50248e-07
ENSG00000224298	318.551	1.6229	0.158359	10.2482	1.20512e-24	3.19136e-23
ENSG00000224308	58.2944	2.59821	0.217429	11.9497	6.51737e-33	3.60304e-31
ENSG00000224322	2.21632	4.00594	1.01839	3.93361	8.36779e-05	0.000244844
ENSG00000224391	1.06106	1.54553	0.411089	3.75959	0.000170191	0.000473284
ENSG00000224516	1.97337	2.22641	0.367704	6.05491	1.40497e-09	7.84131e-09
ENSG00000224559	40.1531	1.04893	0.18384	5.70565	1.15903e-08	5.76338e-08
ENSG00000224583	1.57181	1.88645	0.387804	4.86445	1.14774e-06	4.37927e-06
ENSG00000224605	0.68455	2.38822	0.524629	4.55221	5.3086e-06	1.84937e-05
ENSG00000224700	6.62743	1.51881	0.181591	8.36391	6.06737e-17	7.496e-16
ENSG00000224721	77.3707	1.03454	0.141963	7.28741	3.15977e-13	2.67112e-12
ENSG00000224750	1.98036	2.40337	0.333065	7.21591	5.35759e-13	4.4064e-12
ENSG00000224817	5.56987	1.9067	0.278293	6.85139	7.31337e-12	5.33027e-11
ENSG00000224842	6.23459	1.05355	0.138873	7.58639	3.28942e-14	3.06657e-13
ENSG00000224853	12.5173	1.16895	0.239238	4.88611	1.02845e-06	3.94748e-06
ENSG00000224865	1.32982	1.94022	0.319767	6.06761	1.29831e-09	7.27673e-09
ENSG00000224883	4.54123	1.39154	0.212424	6.55075	5.72502e-11	3.77435e-10
ENSG00000224899	5.6039	1.96398	0.223134	8.80176	1.34684e-18	1.96371e-17
ENSG00000224930	11.7989	5.16885	0.539594	9.57914	9.78547e-22	1.95995e-20
ENSG00000224932	0.672203	1.95802	0.548035	3.57279	0.000353192	0.000931166
ENSG00000224984	36.4164	1.70845	0.173778	9.83123	8.26014e-23	1.84791e-21
ENSG00000225070	3.49889	1.92725	0.194294	9.91925	3.43332e-23	8.05173e-22
ENSG00000225087	30.1933	2.285	0.16804	13.598	4.117e-42	5.17758e-40
ENSG00000225106	0.696247	2.19253	0.501527	4.3717	1.23281e-05	4.07785e-05
ENSG00000225146	10.898	1.31366	0.169094	7.76884	7.92106e-15	7.91004e-14
ENSG00000225173	0.69357	1.50114	0.394187	3.8082	0.000139981	0.000395156
ENSG00000225174	0.6758	1.80086	0.438372	4.10807	3.98977e-05	0.000122606
ENSG00000225205	995.629	1.4474	0.0991384	14.5998	2.8185e-48	5.73993e-46
ENSG00000225210	1317.85	3.17093	0.144847	21.8916	3.12016e-106	9.8491e-102
ENSG00000225226	4.62862	1.02403	0.192475	5.32034	1.03575e-07	4.55799e-07
ENSG00000225231	3.74092	1.01021	0.282165	3.58021	0.000343317	0.000907633
ENSG00000225255	5.77008	2.08695	0.302032	6.90968	4.8575e-12	3.60611e-11
ENSG00000225258	2.20345	1.69296	0.396843	4.26609	1.98932e-05	6.38483e-05
ENSG00000225269	14.0552	1.68862	0.198436	8.50963	1.74486e-17	2.28351e-16
ENSG00000225334	0.443125	1.3753	0.380111	3.61815	0.00029672	0.000793482
ENSG00000225350	2.90383	1.1244	0.428608	2.62337	0.00870653	0.0176049
ENSG00000225359	0.716076	1.03849	0.323075	3.21439	0.00130723	0.00311545
ENSG00000225520	1.39268	3.01205	0.467784	6.43897	1.20285e-10	7.63353e-10
ENSG00000225539	0.581666	1.0775	0.48702	2.21243	0.0269372	0.048792
ENSG00000225548	27.2638	3.01127	0.205984	14.619	2.12561e-48	4.38543e-46
ENSG00000225578	125.348	1.09214	0.079691	13.7047	9.51901e-43	1.24192e-40
ENSG00000225680	10.1889	1.52535	0.241322	6.32079	2.60236e-10	1.58645e-09
ENSG00000225684	22.4055	1.27191	0.14504	8.76933	1.79726e-18	2.59051e-17
ENSG00000225721	94.9742	1.13334	0.0924398	12.2603	1.47966e-34	9.32273e-33
ENSG00000225785	1.47443	2.43706	0.403547	6.03911	1.54969e-09	8.60166e-09
ENSG00000225790	0.628381	1.19852	0.384134	3.12005	0.00180819	0.00419441
ENSG00000225792	50.5802	1.55686	0.134211	11.6001	4.11603e-31	1.96561e-29
ENSG00000225794	274.776	1.00572	0.108814	9.24258	2.40621e-20	4.20335e-19
ENSG00000225826	5.12393	2.84595	0.333107	8.54365	1.30049e-17	1.71978e-16
ENSG00000225882	5.66396	3.23405	0.3831	8.44177	3.12561e-17	3.99284e-16
ENSG00000225884	1.59663	2.4099	0.388365	6.20525	5.46091e-10	3.20467e-09
ENSG00000225913	1.62406	2.14892	0.391812	5.48455	4.14516e-08	1.92421e-07
ENSG00000225952	3.45407	1.15967	0.202662	5.72221	1.05147e-08	5.25923e-08
ENSG00000225988	10.6767	1.76444	0.226689	7.78351	7.05421e-15	7.08248e-14
ENSG00000226032	0.741093	1.61783	0.363087	4.45577	8.35945e-06	2.83309e-05
ENSG00000226044	1.46156	1.85735	0.422762	4.39337	1.11607e-05	3.71153e-05
ENSG00000226134	1.74585	2.96905	0.458946	6.46928	9.84694e-11	6.33439e-10
ENSG00000226238	2.60175	2.74717	0.529729	5.186	2.14859e-07	9.06112e-07
ENSG00000226250	0.315174	1.68856	0.821565	2.05529	0.0398509	0.0691058
ENSG00000226258	9.22197	1.0297	0.193801	5.31321	1.07712e-07	4.73147e-07
ENSG00000226363	7.97968	2.09589	0.211011	9.93262	3.0027e-23	7.09456e-22
ENSG00000226445	31.4228	1.09474	0.134379	8.14667	3.74098e-16	4.28029e-15
ENSG00000226476	148.819	1.32967	0.131022	10.1485	3.36472e-24	8.58615e-23
ENSG00000226505	158.903	1.12179	0.0988231	11.3515	7.29267e-30	3.16209e-28
ENSG00000226619	1.69514	3.84972	0.740579	5.19825	2.01171e-07	8.51343e-07
ENSG00000226674	217.232	1.34948	0.136474	9.88821	4.68323e-23	1.07984e-21
ENSG00000226702	6.09054	2.05599	0.235121	8.74437	2.24267e-18	3.20471e-17
ENSG00000226709	4.59791	1.9962	0.253374	7.87846	3.31431e-15	3.44257e-14
ENSG00000226738	41.607	2.95807	0.314594	9.40284	5.311e-21	9.83843e-20
ENSG00000226740	3.71328	1.83543	0.521391	3.52026	0.000431117	0.00111858
ENSG00000226741	8.53307	1.18611	0.145353	8.16019	3.34494e-16	3.85211e-15
ENSG00000226779	16.9549	1.26472	0.217091	5.82578	5.68448e-09	2.93711e-08
ENSG00000226856	7.06527	1.17348	0.156551	7.49583	6.58811e-14	5.96217e-13
ENSG00000226897	0.935384	2.34632	0.42153	5.56619	2.60362e-08	1.24129e-07
ENSG00000226906	1.47388	1.06207	0.272179	3.9021	9.53599e-05	0.00027626
ENSG00000226917	0.733169	1.01652	0.320941	3.16731	0.00153857	0.00361923
ENSG00000226956	0.334099	1.17363	0.483809	2.42581	0.0152743	0.0292549
ENSG00000226963	358.295	1.38777	0.128623	10.7894	3.86159e-27	1.2831e-25
ENSG00000227012	1.08814	2.46532	0.454523	5.42397	5.82881e-08	2.6577e-07
ENSG00000227016	8.16927	2.64586	0.237495	11.1407	7.94928e-29	3.14051e-27
ENSG00000227060	1.02942	1.58316	0.312402	5.06771	4.02635e-07	1.6372e-06
ENSG00000227227	413.427	1.34121	0.082755	16.2071	4.49581e-59	2.15022e-56
ENSG00000227269	1.45653	1.78805	0.484402	3.69126	0.000223148	0.000608609
ENSG00000227279	7.33825	1.06573	0.238623	4.46614	7.96429e-06	2.70614e-05
ENSG00000227301	16.1566	2.4769	0.269164	9.2022	3.50689e-20	6.02277e-19
ENSG00000227330	22.6408	1.94029	0.182847	10.6115	2.63384e-26	8.15896e-25
ENSG00000227432	1.78486	1.53894	0.276761	5.56054	2.68936e-08	1.27946e-07
ENSG00000227482	2.57154	2.34314	0.290121	8.07645	6.66822e-16	7.4404e-15
ENSG00000227496	17.2057	2.76992	0.190387	14.5488	5.93975e-48	1.17184e-45
ENSG00000227528	30.9197	1.60681	0.127473	12.6051	1.97979e-36	1.45335e-34
ENSG00000227542	18.6588	1.06718	0.117836	9.05654	1.34658e-19	2.17534e-18
ENSG00000227552	1.73124	1.69529	0.457183	3.70812	0.000208804	0.000572144
ENSG00000227579	0.673847	1.02742	0.369042	2.78402	0.00536904	0.0113516
ENSG00000227591	9.17556	1.36949	0.213379	6.41811	1.37981e-10	8.6815e-10
ENSG00000227674	70.9888	1.24772	0.126766	9.84271	7.37008e-23	1.65701e-21
ENSG00000227708	9.91474	3.09897	0.319447	9.70103	2.98456e-22	6.31016e-21
ENSG00000227718	1.57396	1.60286	0.461805	3.47086	0.000518794	0.00132924
ENSG00000227723	6.97877	2.60844	0.29886	8.72797	2.59295e-18	3.6869e-17
ENSG00000227769	21.5433	1.14835	0.165362	6.94444	3.79957e-12	2.85157e-11
ENSG00000227809	5.66994	3.18347	0.527929	6.03012	1.63837e-09	9.05564e-09
ENSG00000227838	0.592132	1.02006	0.364714	2.79687	0.0051601	0.0109583
ENSG00000227902	1.18709	1.24105	0.383524	3.23591	0.00121258	0.00290544
ENSG00000227932	1.12418	3.17828	0.641248	4.9564	7.18124e-07	2.81384e-06
ENSG00000227938	1.4909	2.28459	0.324882	7.03208	2.03482e-12	1.57237e-11
ENSG00000227940	0.505933	1.14265	0.434675	2.62875	0.00857005	0.0173634
ENSG00000227964	28.1177	1.06902	0.0973657	10.9794	4.79871e-28	1.76958e-26
ENSG00000228028	56.1909	1.14278	0.1033	11.0627	1.90266e-28	7.26674e-27
ENSG00000228073	14.5124	1.17826	0.171057	6.8881	5.65422e-12	4.17304e-11
ENSG00000228136	1.84121	3.38709	0.778115	4.35295	1.3432e-05	4.41614e-05
ENSG00000228189	9.42282	5.06391	0.497547	10.1777	2.49283e-24	6.4131e-23
ENSG00000228203	40.5898	1.41504	0.111498	12.6912	6.6199e-37	5.10914e-35
ENSG00000228221	31.5088	1.24522	0.157867	7.88778	3.07597e-15	3.21007e-14
ENSG00000228235	0.494334	1.73666	0.457794	3.79354	0.000148515	0.000417307
ENSG00000228295	32.3141	4.11871	0.408917	10.0723	7.32759e-24	1.81699e-22
ENSG00000228296	1.47388	1.06207	0.272179	3.9021	9.53599e-05	0.00027626
ENSG00000228318	706.936	1.14924	0.151577	7.58186	3.40634e-14	3.16994e-13
ENSG00000228482	4.52148	3.77838	0.421984	8.95384	3.43339e-19	5.32571e-18
ENSG00000228539	2.08905	2.02794	0.341927	5.93091	3.01268e-09	1.61156e-08
ENSG00000228561	18.772	2.05793	0.17428	11.8082	3.54236e-32	1.84518e-30
ENSG00000228577	60.2238	2.27796	0.222204	10.2516	1.16355e-24	3.09163e-23
ENSG00000228596	0.546919	1.00681	0.36406	2.7655	0.00568358	0.0119422
ENSG00000228620	8.46825	1.21978	0.230828	5.28437	1.26138e-07	5.49043e-07
ENSG00000228630	9.58099	4.0658	0.320213	12.6972	6.13106e-37	4.75907e-35
ENSG00000228649	235.888	1.06139	0.102977	10.307	6.54981e-25	1.77927e-23
ENSG00000228651	10.3003	1.95825	0.210225	9.31502	1.21934e-20	2.19315e-19
ENSG00000228675	0.874772	2.4116	0.413666	5.82982	5.54872e-09	2.87039e-08
ENSG00000228680	2.33088	2.1697	0.237665	9.12922	6.89932e-20	1.14865e-18
ENSG00000228705	4.08164	2.88502	0.345844	8.34195	7.30731e-17	8.94735e-16
ENSG00000228709	12.1867	3.36691	0.344759	9.76599	1.57558e-22	3.4182e-21
ENSG00000228714	1.39809	1.49578	0.417845	3.57974	0.000343941	0.000909208
ENSG00000228740	8.30462	1.57015	0.364202	4.31121	1.62363e-05	5.2754e-05
ENSG00000228742	114.491	1.7358	0.105035	16.526	2.38535e-61	1.47639e-58
ENSG00000228772	2.14673	3.33197	0.533545	6.24496	4.23913e-10	2.51622e-09
ENSG00000228793	6.92055	1.25134	0.266999	4.68667	2.77685e-06	1.00486e-05
ENSG00000228838	37.3119	1.7374	0.13327	13.0367	7.56784e-39	6.96462e-37
ENSG00000228951	18.3669	1.94791	0.276058	7.05615	1.71177e-12	1.33252e-11
ENSG00000228952	4.65474	1.60422	0.223554	7.17598	7.17905e-13	5.85112e-12
ENSG00000229011	1.56313	1.54246	0.308544	4.99916	5.75805e-07	2.29175e-06
ENSG00000229105	52.9837	1.49052	0.17321	8.60524	7.61603e-18	1.03579e-16
ENSG00000229131	1.32164	3.46958	0.537033	6.46064	1.04259e-10	6.67688e-10
ENSG00000229175	2.02444	1.54622	0.317038	4.87708	1.07669e-06	4.1206e-06
ENSG00000229243	44.3002	3.03478	0.240048	12.6424	1.23274e-36	9.23658e-35
ENSG00000229257	40.9531	1.35757	0.121042	11.2157	3.41578e-29	1.40394e-27
ENSG00000229261	11.7374	1.12754	0.15421	7.31172	2.63753e-13	2.23867e-12
ENSG00000229297	0.504026	1.05766	0.368828	2.86762	0.00413575	0.00894908
ENSG00000229323	34.0959	1.91544	0.160364	11.9444	6.94809e-33	3.8077e-31
ENSG00000229334	177.689	1.00253	0.078747	12.731	3.97706e-37	3.17823e-35
ENSG00000229373	1.79354	1.34215	0.255643	5.25011	1.52006e-07	6.54781e-07
ENSG00000229400	6.57304	1.90646	0.200647	9.50154	2.06808e-21	4.00989e-20
ENSG00000229459	0.883401	2.30367	0.35232	6.53857	6.21112e-11	4.07271e-10
ENSG00000229494	26.0225	2.2344	0.263467	8.48074	2.23762e-17	2.89954e-16
ENSG00000229637	4.0726	1.654	0.333029	4.96653	6.81612e-07	2.67942e-06
ENSG00000229647	35.9029	2.49568	0.164689	15.1539	7.14323e-52	1.91087e-49
ENSG00000229722	5.97106	2.77516	0.309558	8.96492	3.10515e-19	4.83796e-18
ENSG00000229779	0.835173	1.51843	0.369309	4.11154	3.93027e-05	0.000120954
ENSG00000229805	1.19049	1.99849	0.352307	5.67258	1.40659e-08	6.92026e-08
ENSG00000229807	59.9709	2.8642	0.289176	9.90469	3.97182e-23	9.25272e-22
ENSG00000229821	2.27062	2.63756	0.390487	6.75454	1.43285e-11	1.00936e-10
ENSG00000229876	19.078	2.37526	0.185564	12.8003	1.63412e-37	1.33981e-35
ENSG00000229912	8.46949	2.7862	0.28133	9.90366	4.01312e-23	9.3342e-22
ENSG00000229953	22.8563	1.54326	0.223224	6.91347	4.72929e-12	3.51589e-11
ENSG00000229961	8.20398	1.1883	0.297791	3.99038	6.59667e-05	0.000196425
ENSG00000229964	2.90227	2.62069	0.418382	6.26386	3.75554e-10	2.24522e-09
ENSG00000229967	14.6124	5.25648	0.559086	9.40192	5.35758e-21	9.91891e-20
ENSG00000229970	27.1964	2.96954	0.267494	11.1013	1.23583e-28	4.78066e-27
ENSG00000230033	1.47985	2.66073	0.470151	5.65931	1.51979e-08	7.44587e-08
ENSG00000230040	1.8524	1.506	0.258507	5.82576	5.68516e-09	2.93711e-08
ENSG00000230061	23.7004	2.0447	0.188641	10.8391	2.24736e-27	7.6692e-26
ENSG00000230065	3.20999	1.65162	0.240323	6.8725	6.3088e-12	4.63125e-11
ENSG00000230120	0.546844	1.20855	0.346944	3.48343	0.000495033	0.00127229
ENSG00000230121	0.664466	1.6629	0.699973	2.37566	0.0175177	0.0331374
ENSG00000230186	144.364	1.20314	0.141929	8.47708	2.30922e-17	2.98987e-16
ENSG00000230233	6.8491	5.90295	0.840247	7.02525	2.13682e-12	1.64666e-11
ENSG00000230269	10.9168	1.56077	0.189794	8.22348	1.97675e-16	2.32568e-15
ENSG00000230316	49.8893	3.51488	0.253416	13.87	9.62946e-44	1.35095e-41
ENSG00000230324	0.764054	1.60429	0.408931	3.92314	8.74025e-05	0.000254845
ENSG00000230345	7.97161	2.10447	0.171067	12.302	8.83204e-35	5.70127e-33
ENSG00000230366	89.1765	1.02827	0.11763	8.74154	2.29947e-18	3.28291e-17
ENSG00000230368	294.391	1.26424	0.114188	11.0715	1.72414e-28	6.60489e-27
ENSG00000230387	13.6152	1.05401	0.214267	4.91915	8.69225e-07	3.37034e-06
ENSG00000230404	1.52498	2.31908	0.445163	5.20952	1.89326e-07	8.04236e-07
ENSG00000230432	1.25221	2.92298	0.374649	7.8019	6.09799e-15	6.1636e-14
ENSG00000230479	17.5418	1.97258	0.174132	11.328	9.53392e-30	4.08342e-28
ENSG00000230499	10.5079	1.51848	0.130309	11.6529	2.21791e-31	1.08208e-29
ENSG00000230533	9.05303	2.59854	0.276488	9.39837	5.54136e-21	1.02351e-19
ENSG00000230623	1.77396	1.99347	0.29965	6.65265	2.87865e-11	1.96258e-10
ENSG00000230676	1.81732	1.60788	0.378829	4.24433	2.19248e-05	6.99917e-05
ENSG00000230703	2.31176	1.45698	0.310776	4.68819	2.75627e-06	9.98101e-06
ENSG00000230725	1.38572	1.22306	0.312489	3.91392	9.08081e-05	0.000264067
ENSG00000230798	15.1232	1.08581	0.160426	6.76825	1.30351e-11	9.23395e-11
ENSG00000230838	18.2345	4.04706	0.286577	14.1221	2.77762e-45	4.47338e-43
ENSG00000230876	7.51368	1.86485	0.246332	7.57049	3.71825e-14	3.44801e-13
ENSG00000230894	153.784	1.14124	0.13593	8.39579	4.62774e-17	5.79909e-16
ENSG00000230937	7423.65	1.24859	0.113186	11.0313	2.69826e-28	1.01457e-26
ENSG00000230968	1.42534	2.49394	0.410944	6.06881	1.28861e-09	7.22622e-09
ENSG00000230990	3.01898	2.89291	0.314955	9.18517	4.10871e-20	6.99544e-19
ENSG00000231039	17.5971	1.20926	0.189015	6.39768	1.57753e-10	9.86065e-10
ENSG00000231040	3.52801	1.02602	0.325833	3.14891	0.0016388	0.00383245
ENSG00000231056	6.27832	4.53083	0.493634	9.17853	4.37016e-20	7.41658e-19
ENSG00000231107	9.33606	1.43261	0.257472	5.56413	2.63462e-08	1.25474e-07
ENSG00000231131	52.2772	4.20715	0.270928	15.5287	2.21986e-54	7.29917e-52
ENSG00000231163	2.87591	2.96685	0.320271	9.26357	1.97708e-20	3.47487e-19
ENSG00000231182	0.404189	1.51581	0.655782	2.31146	0.0208076	0.0387135
ENSG00000231188	0.743103	1.23693	0.350377	3.53026	0.000415144	0.00108033
ENSG00000231233	13.6201	1.86883	0.167508	11.1567	6.64395e-29	2.65136e-27
ENSG00000231273	0.752271	1.26725	0.413825	3.06229	0.00219652	0.00501666
ENSG00000231290	29.6915	3.2629	0.227635	14.3339	1.34347e-46	2.42331e-44
ENSG00000231291	84.3742	1.45972	0.118151	12.3547	4.59606e-35	3.03513e-33
ENSG00000231295	0.857334	1.14271	0.436594	2.61734	0.00886192	0.0178939
ENSG00000231298	54.7025	1.9234	0.152443	12.6172	1.69789e-36	1.24931e-34
ENSG00000231334	17.4779	1.29549	0.196227	6.602	4.05647e-11	2.71861e-10
ENSG00000231358	0.587141	2.07452	0.688322	3.01388	0.00257932	0.00580982
ENSG00000231407	19.5726	1.15878	0.129802	8.92731	4.36495e-19	6.68205e-18
ENSG00000231428	0.983641	1.18732	0.375178	3.16468	0.00155253	0.00365017
ENSG00000231441	15.2039	1.19781	0.127978	9.3595	8.01127e-21	1.4643e-19
ENSG00000231447	0.75062	2.48119	0.419405	5.91598	3.29897e-09	1.75253e-08
ENSG00000231453	14.3338	2.62867	0.240563	10.9272	8.54777e-28	3.08364e-26
ENSG00000231465	3.57917	1.2112	0.231788	5.22547	1.73718e-07	7.41624e-07
ENSG00000231467	1.00668	2.23965	0.321089	6.97518	3.05488e-12	2.32027e-11
ENSG00000231476	4.70569	4.18017	0.670062	6.23847	4.41863e-10	2.61686e-09
ENSG00000231482	1.38454	1.63515	0.359291	4.55106	5.33765e-06	1.85887e-05
ENSG00000231528	43.2129	2.3767	0.189672	12.5305	5.08098e-36	3.62865e-34
ENSG00000231532	24.429	1.89401	0.191025	9.915	3.5825e-23	8.37047e-22
ENSG00000231599	1.23116	1.24999	0.373137	3.34997	0.000808218	0.00200017
ENSG00000231606	33.7627	1.3848	0.151225	9.15721	5.32588e-20	8.94713e-19
ENSG00000231612	5.77199	1.28914	0.154193	8.36058	6.24128e-17	7.7018e-16
ENSG00000231638	16.9868	1.66623	0.16208	10.2803	8.64433e-25	2.3203e-23
ENSG00000231648	7.43502	2.05859	0.186324	11.0485	2.23013e-28	8.46108e-27
ENSG00000231652	38.7399	1.07726	0.0989434	10.8876	1.32039e-27	4.64138e-26
ENSG00000231663	119.644	1.14625	0.104903	10.9267	8.58933e-28	3.0951e-26
ENSG00000231666	1.6215	1.11271	0.280371	3.9687	7.22664e-05	0.000213812
ENSG00000231683	427.658	2.1394	0.199703	10.7129	8.85438e-27	2.85493e-25
ENSG00000231748	8.06982	2.15321	0.335009	6.42731	1.29882e-10	8.20461e-10
ENSG00000231764	179.569	1.20692	0.106664	11.3152	1.10383e-29	4.68956e-28
ENSG00000231776	4.87809	3.59271	0.458991	7.82741	4.98019e-15	5.08424e-14
ENSG00000231806	35.5923	1.6958	0.158506	10.6986	1.0328e-26	3.30644e-25
ENSG00000231811	1.43576	2.09783	0.397495	5.27762	1.30871e-07	5.68392e-07
ENSG00000231864	122.413	1.38188	0.129736	10.6515	1.715e-26	5.40276e-25
ENSG00000231881	5.39318	1.8158	0.191215	9.49613	2.17845e-21	4.20837e-20
ENSG00000231903	297.264	1.08375	0.115086	9.41685	4.64808e-21	8.65101e-20
ENSG00000231971	63.9253	2.83119	0.222855	12.7042	5.60516e-37	4.39039e-35
ENSG00000232023	6.6052	3.56158	0.307614	11.5781	5.32153e-31	2.51466e-29
ENSG00000232065	4.24657	1.17298	0.198937	5.89623	3.71905e-09	1.96183e-08
ENSG00000232192	26.2538	1.83533	0.13602	13.493	1.7185e-41	2.00912e-39
ENSG00000232197	0.565501	1.56276	0.437819	3.56942	0.000357769	0.000942605
ENSG00000232211	0.971831	2.37417	0.403401	5.88539	3.97123e-09	2.08509e-08
ENSG00000232233	13.4112	1.59865	0.214409	7.45609	8.91268e-14	7.94739e-13
ENSG00000232243	15.0426	3.04848	0.369794	8.24373	1.66927e-16	1.98016e-15
ENSG00000232259	16.7749	1.19923	0.159508	7.51833	5.54798e-14	5.06295e-13
ENSG00000232301	0.740565	2.35501	0.418469	5.62768	1.82654e-08	8.86477e-08
ENSG00000232310	15.983	1.32453	0.180463	7.33963	2.14188e-13	1.83376e-12
ENSG00000232325	1.40644	1.23089	0.288037	4.27338	1.92536e-05	6.19025e-05
ENSG00000232335	50.4922	2.01662	0.12856	15.6862	1.88108e-55	6.52509e-53
ENSG00000232358	21.9047	1.27103	0.221545	5.73712	9.63028e-09	4.84445e-08
ENSG00000232445	47.5877	2.31906	0.171497	13.5224	1.15297e-41	1.37859e-39
ENSG00000232448	3.05275	1.4461	0.283994	5.092	3.54297e-07	1.45093e-06
ENSG00000232458	7.50185	1.74864	0.201283	8.68744	3.70684e-18	5.19352e-17
ENSG00000232465	1.17499	2.74971	0.431395	6.374	1.84166e-10	1.14167e-09
ENSG00000232480	26.8469	1.03405	0.178422	5.79551	6.81159e-09	3.48653e-08
ENSG00000232498	11.7429	1.72085	0.199742	8.61537	6.97156e-18	9.51012e-17
ENSG00000232598	0.813134	2.15938	0.506864	4.26027	2.04183e-05	6.54407e-05
ENSG00000232600	58.2755	1.07717	0.091535	11.7678	5.71816e-32	2.94453e-30
ENSG00000232636	1.49398	1.4973	0.612648	2.44398	0.0145262	0.0279372
ENSG00000232679	28.9848	2.1175	0.247297	8.5626	1.10354e-17	1.47181e-16
ENSG00000232685	1.56057	3.31351	0.635966	5.2102	1.88637e-07	8.01632e-07
ENSG00000232762	20.9234	1.51199	0.146262	10.3375	4.7659e-25	1.3116e-23
ENSG00000232788	531.508	1.54997	0.107028	14.482	1.57545e-47	2.99583e-45
ENSG00000232814	182.039	2.01068	0.149098	13.4856	1.90054e-41	2.20561e-39
ENSG00000232855	336.234	1.89926	0.170714	11.1254	9.44091e-29	3.70201e-27
ENSG00000232886	13.7064	1.23664	0.224137	5.51736	3.44133e-08	1.61554e-07
ENSG00000232956	476.949	1.08255	0.109962	9.8448	7.21813e-23	1.62516e-21
ENSG00000233096	4.48419	1.02978	0.205944	5.00032	5.72339e-07	2.28054e-06
ENSG00000233101	47.6313	1.65299	0.13753	12.0192	2.81812e-33	1.60282e-31
ENSG00000233103	2.59391	3.78221	0.529553	7.14226	9.18092e-13	7.3798e-12
ENSG00000233191	0.890219	1.80138	0.362215	4.97323	6.58479e-07	2.59463e-06
ENSG00000233215	2.98941	3.98849	0.470786	8.47198	2.4125e-17	3.11082e-16
ENSG00000233290	3.17141	1.30619	0.229602	5.68892	1.27845e-08	6.3229e-08
ENSG00000233332	3.86544	1.47347	0.284545	5.17836	2.23849e-07	9.42011e-07
ENSG00000233397	1.10496	2.72495	0.548887	4.9645	6.88779e-07	2.70557e-06
ENSG00000233399	0.367892	1.22524	0.404022	3.03261	0.00242446	0.00549235
ENSG00000233456	0.666931	1.51707	0.370004	4.10015	4.12886e-05	0.000126695
ENSG00000233461	58.7056	1.33112	0.14314	9.29939	1.41255e-20	2.52055e-19
ENSG00000233515	18.0385	3.44636	0.283467	12.1579	5.20803e-34	3.16757e-32
ENSG00000233532	5.09126	3.8864	0.335058	11.5992	4.15964e-31	1.98343e-29
ENSG00000233571	1.78253	2.20378	0.385036	5.72356	1.04315e-08	5.22168e-08
ENSG00000233589	136.953	2.10149	0.150002	14.0097	1.35903e-44	2.06245e-42
ENSG00000233593	20.2112	1.22031	0.153062	7.97268	1.55272e-15	1.66882e-14
ENSG00000233605	1.91666	3.04665	0.506087	6.02002	1.74391e-09	9.61204e-09
ENSG00000233610	5.82785	2.51884	0.271175	9.28862	1.56304e-20	2.78122e-19
ENSG00000233611	7.03227	3.93672	0.406722	9.67915	3.69784e-22	7.75589e-21
ENSG00000233642	0.459518	1.24376	0.475864	2.61369	0.00895704	0.0180698
ENSG00000233682	3.0736	2.21996	0.271076	8.18943	2.62476e-16	3.04831e-15
ENSG00000233746	2.37593	1.89071	0.25108	7.5303	5.06234e-14	4.63854e-13
ENSG00000233776	11.205	3.16562	0.309177	10.2389	1.32786e-24	3.49294e-23
ENSG00000233798	0.552629	2.09093	0.675552	3.09515	0.00196716	0.00453283
ENSG00000233817	3.94233	1.35701	0.243057	5.58307	2.36305e-08	1.13327e-07
ENSG00000233818	12.3864	1.97166	0.164272	12.0024	3.45198e-33	1.95981e-31
ENSG00000233854	13.7003	1.98308	0.182715	10.8534	1.92127e-27	6.62082e-26
ENSG00000233885	358.253	1.25844	0.0820855	15.3308	4.75879e-53	1.37813e-50
ENSG00000233896	1.30983	2.14248	0.374135	5.72648	1.02535e-08	5.13831e-08
ENSG00000233906	3.12043	1.27857	0.293557	4.35545	1.32793e-05	4.37005e-05
ENSG00000233922	16.8332	2.62715	0.27924	9.40821	5.0464e-21	9.36476e-20
ENSG00000233928	5.68735	1.19976	0.28323	4.23599	2.27545e-05	7.25229e-05
ENSG00000233985	1.0521	2.40468	0.406593	5.91422	3.33448e-09	1.7702e-08
ENSG00000233988	1.30227	1.85064	0.541479	3.41776	0.000631394	0.00159228
ENSG00000234007	8.72905	2.13563	0.180604	11.8249	2.90268e-32	1.5195e-30
ENSG00000234021	0.435105	1.24046	0.48432	2.56124	0.01043	0.0207
ENSG00000234083	0.556775	1.44203	0.635602	2.26877	0.0232826	0.0427937
ENSG00000234191	1.07227	1.31934	0.278678	4.73428	2.1983e-06	8.08572e-06
ENSG00000234210	3.23873	1.51908	0.26158	5.80734	6.3474e-09	3.2611e-08
ENSG00000234223	0.597151	1.34994	0.362176	3.72732	0.00019353	0.00053358
ENSG00000234261	4.53635	1.88924	0.294191	6.42182	1.34655e-10	8.48235e-10
ENSG00000234264	4.43092	2.18205	0.199012	10.9644	5.66552e-28	2.06749e-26
ENSG00000234279	0.478536	1.70464	0.445037	3.83034	0.000127967	0.000363388
ENSG00000234384	0.489979	1.95821	0.628716	3.11462	0.00184185	0.00426714
ENSG00000234418	7.71023	1.1145	0.205483	5.42382	5.83385e-08	2.65961e-07
ENSG00000234427	4.32374	1.95847	0.2922	6.7025	2.04883e-11	1.42045e-10
ENSG00000234453	5.1115	2.5258	0.344851	7.32433	2.4009e-13	2.04442e-12
ENSG00000234503	6.45788	1.92005	0.272113	7.05608	1.71264e-12	1.33287e-11
ENSG00000234578	14.5381	1.4242	0.139823	10.1857	2.29698e-24	5.93343e-23
ENSG00000234610	0.89064	1.08682	0.328462	3.30882	0.00093691	0.00229242
ENSG00000234626	25.0833	1.33739	0.229134	5.83672	5.32382e-09	2.75811e-08
ENSG00000234696	5.54661	4.14369	0.460123	9.0056	2.14483e-19	3.40049e-18
ENSG00000234752	3.048	1.21776	0.298978	4.07308	4.63948e-05	0.000141333
ENSG00000234828	32.2281	1.38298	0.14009	9.87212	5.49911e-23	1.25969e-21
ENSG00000234862	7.13395	1.17436	0.344348	3.41037	0.000648743	0.00163251
ENSG00000234891	6.34415	1.36673	0.236677	5.77465	7.71119e-09	3.92283e-08
ENSG00000234956	2.27456	1.40583	0.253628	5.54288	2.97532e-08	1.4085e-07
ENSG00000234967	0.43815	1.28026	0.612861	2.08899	0.0367088	0.0642786
ENSG00000234978	10.7239	1.46732	0.306418	4.78861	1.67942e-06	6.26331e-06
ENSG00000234997	1.86057	1.27573	0.273534	4.66388	3.10297e-06	1.11635e-05
ENSG00000235010	8.40054	1.22848	0.243456	5.04601	4.5113e-07	1.82265e-06
ENSG00000235029	1.18137	2.52534	0.402634	6.27204	3.56359e-10	2.13613e-09
ENSG00000235035	1.10309	1.29061	0.406064	3.17835	0.00148116	0.00349459
ENSG00000235052	1.9484	1.27258	0.238601	5.33351	9.63333e-08	4.25771e-07
ENSG00000235070	1.6435	1.84681	0.377853	4.88765	1.02047e-06	3.91922e-06
ENSG00000235118	1.06031	2.53241	0.382534	6.6201	3.58944e-11	2.42103e-10
ENSG00000235126	9.7899	2.91967	0.291033	10.0321	1.10159e-23	2.69556e-22
ENSG00000235172	4.2487	1.15242	0.22049	5.22665	1.72611e-07	7.37399e-07
ENSG00000235237	45.0217	1.87898	0.141897	13.2418	5.03282e-40	5.29553e-38
ENSG00000235283	5.68411	1.00827	0.226564	4.45027	8.57613e-06	2.9003e-05
ENSG00000235385	21.6682	5.28529	0.323462	16.3397	5.14724e-60	2.75386e-57
ENSG00000235412	1.47388	1.06207	0.272179	3.9021	9.53599e-05	0.00027626
ENSG00000235415	5.61092	1.14357	0.239297	4.77889	1.76262e-06	6.55809e-06
ENSG00000235427	26.843	1.12436	0.145499	7.7276	1.09597e-14	1.07239e-13
ENSG00000235461	0.685932	1.07849	0.376844	2.86191	0.00421096	0.00910229
ENSG00000235470	0.923349	1.91202	0.479135	3.99056	6.59184e-05	0.00019634
ENSG00000235566	0.434814	1.79396	0.760485	2.35897	0.0183259	0.0345256
ENSG00000235578	2.01905	2.56425	0.408796	6.2727	3.54844e-10	2.12785e-09
ENSG00000235584	1.96075	1.77525	0.26576	6.67988	2.39132e-11	1.64419e-10
ENSG00000235601	3.0832	1.67199	0.376538	4.44042	8.97818e-06	3.02913e-05
ENSG00000235884	37.1287	1.60718	0.145492	11.0465	2.27953e-28	8.62776e-27
ENSG00000235890	10.6101	2.34239	0.265445	8.82441	1.10041e-18	1.61636e-17
ENSG00000235897	144.03	2.13524	0.125817	16.9711	1.34504e-64	1.06144e-61
ENSG00000235899	15.2344	1.26411	0.198322	6.374	1.84156e-10	1.14167e-09
ENSG00000236009	1.75503	3.50876	0.498655	7.03644	1.97215e-12	1.52543e-11
ENSG00000236049	12.031	1.69215	0.201689	8.38993	4.86434e-17	6.07148e-16
ENSG00000236069	7.55238	1.26182	0.177476	7.1098	1.16214e-12	9.23564e-12
ENSG00000236081	7.28963	2.50448	0.311099	8.05041	8.25156e-16	9.13605e-15
ENSG00000236107	212.4	1.47766	0.149341	9.89452	4.3972e-23	1.01836e-21
ENSG00000236117	1.42161	2.5451	0.50108	5.07924	3.78952e-07	1.54688e-06
ENSG00000236212	21.6052	2.26083	0.211813	10.6737	1.35134e-26	4.28706e-25
ENSG00000236244	3.73296	1.50681	0.22911	6.5768	4.80674e-11	3.19633e-10
ENSG00000236283	15.4317	1.02982	0.139201	7.39812	1.38125e-13	1.20576e-12
ENSG00000236347	6.2451	2.11166	0.176504	11.9638	5.49678e-33	3.05478e-31
ENSG00000236358	10.883	1.09684	0.177819	6.16833	6.90145e-10	4.00683e-09
ENSG00000236373	1.01182	1.14298	0.381851	2.99327	0.00276006	0.00618253
ENSG00000236385	3.75153	1.37589	0.230675	5.96464	2.45179e-09	1.3259e-08
ENSG00000236389	9.57399	2.28194	0.276202	8.26186	1.43421e-16	1.70838e-15
ENSG00000236453	2.71887	1.52586	0.277943	5.48983	4.02311e-08	1.87085e-07
ENSG00000236481	6.55986	2.07531	0.21282	9.75149	1.81777e-22	3.9167e-21
ENSG00000236502	0.438498	1.67791	0.561978	2.98572	0.00282907	0.00632589
ENSG00000236508	46.369	3.11732	0.317505	9.81815	9.40508e-23	2.08924e-21
ENSG00000236651	2.68475	3.11817	0.289912	10.7556	5.57885e-27	1.82489e-25
ENSG00000236658	0.816968	2.78447	0.584845	4.76105	1.9259e-06	7.12863e-06
ENSG00000236666	5.97133	2.9231	0.417783	6.99669	2.62079e-12	2.00165e-11
ENSG00000236668	1.64138	1.07238	0.280076	3.82889	0.000128724	0.000365405
ENSG00000236700	81.476	1.1284	0.125486	8.99219	2.42359e-19	3.82135e-18
ENSG00000236819	3.36119	1.13173	0.314627	3.59705	0.000321841	0.000854435
ENSG00000236841	106.993	1.97732	0.153759	12.8599	7.57162e-38	6.35653e-36
ENSG00000236854	1.09143	1.65316	0.466698	3.54224	0.000396746	0.00103638
ENSG00000236892	0.651788	1.93908	0.77213	2.51135	0.0120272	0.023531
ENSG00000236897	2.92874	1.26271	0.213027	5.92744	3.07693e-09	1.6437e-08
ENSG00000236908	23.8173	1.30289	0.154044	8.45791	2.72211e-17	3.49435e-16
ENSG00000236920	1.63775	2.84797	0.353263	8.06191	7.51103e-16	8.34542e-15
ENSG00000236921	0.413887	1.32743	0.497733	2.66695	0.00765434	0.0156711
ENSG00000237048	0.573511	1.07497	0.439502	2.44587	0.0144502	0.0278064
ENSG00000237166	3.85788	1.25279	0.247108	5.06979	3.98247e-07	1.62082e-06
ENSG00000237167	11.9663	1.9721	0.294264	6.70179	2.05883e-11	1.42551e-10
ENSG00000237208	3.76954	1.86045	0.232021	8.01843	1.07103e-15	1.17105e-14
ENSG00000237220	3.89681	2.5144	0.323137	7.7812	7.18408e-15	7.206e-14
ENSG00000237233	6.99186	1.10352	0.170091	6.4878	8.71004e-11	5.63751e-10
ENSG00000237265	2.79878	3.18391	0.380183	8.37466	5.53821e-17	6.86103e-16
ENSG00000237290	7.30781	2.80649	0.317802	8.83094	1.03797e-18	1.52819e-17
ENSG00000237316	6.09112	1.11494	0.251686	4.42989	9.42793e-06	3.17003e-05
ENSG00000237338	1.83125	1.29829	0.32935	3.94197	8.08155e-05	0.000237249
ENSG00000237372	2.04617	1.33336	0.297856	4.47654	7.58611e-06	2.58516e-05
ENSG00000237380	41.9177	1.33351	0.134836	9.88984	4.60761e-23	1.06552e-21
ENSG00000237485	70.5578	1.13755	0.113871	9.98982	1.68888e-23	4.06956e-22
ENSG00000237534	1.6457	2.09144	0.449429	4.65354	3.26279e-06	1.16971e-05
ENSG00000237568	144.588	1.63653	0.192952	8.48154	2.22228e-17	2.88085e-16
ENSG00000237581	0.572211	1.3682	0.674294	2.02909	0.0424493	0.0730579
ENSG00000237594	8.56028	1.31549	0.189575	6.93916	3.94437e-12	2.95113e-11
ENSG00000237609	11.8501	1.10119	0.16068	6.85333	7.21508e-12	5.26349e-11
ENSG00000237643	5.65909	1.98956	0.252323	7.88498	3.14583e-15	3.27511e-14
ENSG00000237714	118.691	1.18145	0.115772	10.205	1.88336e-24	4.89301e-23
ENSG00000237741	1.31066	2.60761	0.365604	7.13232	9.86932e-13	7.91099e-12
ENSG00000237764	3.65615	1.09978	0.2071	5.31038	1.09399e-07	4.79957e-07
ENSG00000237768	133.554	1.15317	0.106479	10.8299	2.48302e-27	8.43693e-26
ENSG00000237813	17.5679	1.13095	0.139793	8.09017	5.95795e-16	6.67621e-15
ENSG00000237819	21.8563	1.17509	0.175753	6.68601	2.2934e-11	1.58134e-10
ENSG00000237862	1.10536	1.00762	0.312775	3.22156	0.00127495	0.0030431
ENSG00000237863	7.18247	2.08104	0.379794	5.47938	4.26809e-08	1.97778e-07
ENSG00000237937	0.506326	1.62089	0.502121	3.22809	0.0012462	0.00297988
ENSG00000237978	110.219	1.27162	0.157063	8.09622	5.66934e-16	6.35732e-15
ENSG00000237987	1.43506	1.54182	0.444382	3.46959	0.000521259	0.00133512
ENSG00000238117	0.79034	1.46785	0.427467	3.43384	0.000595093	0.00150675
ENSG00000238178	10.2082	2.85837	0.273437	10.4535	1.41211e-25	4.12728e-24
ENSG00000238202	0.373787	1.33138	0.517276	2.57384	0.0100578	0.0200343
ENSG00000238224	3.44633	2.00199	0.205816	9.72712	2.3105e-22	4.94463e-21
ENSG00000238266	133.217	1.28995	0.127437	10.1222	4.40212e-24	1.10811e-22
ENSG00000239674	2.99294	1.80434	0.217281	8.30417	1.00517e-16	1.21847e-15
ENSG00000239991	0.733623	1.74871	0.480892	3.6364	0.00027648	0.000742692
ENSG00000240086	14.4092	1.3384	0.240131	5.57362	2.49504e-08	1.19241e-07
ENSG00000240354	0.437384	1.79547	0.582175	3.08406	0.00204194	0.00469248
ENSG00000240476	1.88655	3.34225	0.47668	7.01152	2.35743e-12	1.80925e-11
ENSG00000240478	0.30899	1.28382	0.603856	2.12604	0.0334999	0.0592912
ENSG00000240661	4.50042	1.5485	0.23364	6.62773	3.40881e-11	2.30363e-10
ENSG00000240893	96.6453	2.04786	0.12828	15.9639	2.27872e-57	9.34157e-55
ENSG00000240922	19.2011	1.0748	0.153962	6.98096	2.93161e-12	2.22932e-11
ENSG00000240990	14.768	3.17404	0.280671	11.3087	1.18796e-29	5.04023e-28
ENSG00000241202	0.760338	1.5623	0.529758	2.94909	0.00318711	0.007056
ENSG00000241211	52.1483	1.29513	0.13122	9.86993	5.62039e-23	1.28467e-21
ENSG00000241220	15.0743	1.70294	0.172168	9.89114	4.54802e-23	1.05251e-21
ENSG00000241324	1.22688	1.22279	0.277022	4.41406	1.01448e-05	3.39803e-05
ENSG00000241544	1.12058	3.06934	0.725085	4.23307	2.3052e-05	7.33749e-05
ENSG00000241679	17.0021	1.21584	0.167044	7.27856	3.374e-13	2.83985e-12
ENSG00000241720	262.202	1.05013	0.200484	5.23797	1.62354e-07	6.95839e-07
ENSG00000241743	1.28218	1.5538	0.520326	2.9862	0.00282469	0.00631653
ENSG00000241818	5.57563	1.08067	0.17257	6.26219	3.79613e-10	2.26734e-09
ENSG00000241912	6.76543	1.45848	0.196051	7.43932	1.01207e-13	8.97387e-13
ENSG00000242012	9.82865	3.04916	0.24817	12.2866	1.06965e-34	6.84877e-33
ENSG00000242021	4.09267	1.75661	0.27414	6.40769	1.47743e-10	9.26798e-10
ENSG00000242120	0.784731	1.00493	0.349571	2.87477	0.00404327	0.00876639
ENSG00000242147	16.7907	2.73772	0.263387	10.3943	2.6327e-25	7.48684e-24
ENSG00000242207	10.8116	3.15816	0.319827	9.8746	5.36474e-23	1.23069e-21
ENSG00000242391	13.9774	1.37548	0.213752	6.43495	1.23511e-10	7.82097e-10
ENSG00000242512	459.349	3.46456	0.269808	12.8408	9.68161e-38	8.04236e-36
ENSG00000242536	0.358096	1.51865	0.615827	2.46603	0.0136621	0.0264365
ENSG00000242671	0.582011	2.04102	0.710791	2.87148	0.00408561	0.00884907
ENSG00000243144	7.64164	1.07402	0.187023	5.74269	9.31839e-09	4.69879e-08
ENSG00000243276	2.59081	3.02412	0.453668	6.66593	2.63001e-11	1.8028e-10
ENSG00000243479	3.42044	2.79923	0.385006	7.27061	3.57859e-13	3.00431e-12
ENSG00000243572	1.10647	1.84902	0.324797	5.69285	1.24935e-08	6.18812e-08
ENSG00000243620	2.7591	1.61639	0.305376	5.29313	1.20242e-07	5.24394e-07
ENSG00000243733	1.68987	1.43459	0.337148	4.25508	2.08973e-05	6.6901e-05
ENSG00000243766	2.07541	2.12428	0.358516	5.92521	3.11891e-09	1.66472e-08
ENSG00000243953	0.79533	1.30583	0.437199	2.98682	0.00281896	0.00630461
ENSG00000243961	1.80358	1.41618	0.364875	3.88126	0.000103915	0.000299068
ENSG00000244124	93.5651	1.00822	0.114765	8.78508	1.56251e-18	2.26769e-17
ENSG00000244128	25.9361	2.74311	0.204277	13.4284	4.12164e-41	4.60868e-39
ENSG00000244247	8.08505	2.95976	0.353209	8.37963	5.30965e-17	6.59552e-16
ENSG00000244306	1940.3	1.47829	0.0731988	20.1956	1.06976e-90	5.62801e-87
ENSG00000244310	3.93942	1.18386	0.323594	3.65846	0.000253733	0.000685262
ENSG00000244349	2.27549	1.17571	0.212328	5.5372	3.07344e-08	1.45234e-07
ENSG00000244541	4.49337	1.1863	0.295175	4.01897	5.8452e-05	0.000175473
ENSG00000244545	0.581347	1.4887	0.500445	2.97475	0.00293226	0.00653247
ENSG00000244564	0.674646	1.15891	0.409436	2.8305	0.0046475	0.00996962
ENSG00000244578	4.76291	1.81867	0.343927	5.28795	1.23698e-07	5.38868e-07
ENSG00000244649	5.62845	2.66077	0.281235	9.46099	3.05027e-21	5.78636e-20
ENSG00000245311	276.544	1.13645	0.142852	7.95541	1.7854e-15	1.90591e-14
ENSG00000245322	686.206	1.19832	0.108637	11.0305	2.72259e-28	1.02189e-26
ENSG00000246095	3.23972	1.32491	0.260939	5.07749	3.8246e-07	1.56019e-06
ENSG00000246228	33.7081	1.10636	0.147271	7.51242	5.80458e-14	5.2849e-13
ENSG00000246316	1.4253	1.09565	0.271169	4.04046	5.33454e-05	0.000160985
ENSG00000246740	139.867	2.24258	0.204758	10.9523	6.47604e-28	2.3551e-26
ENSG00000246859	438.423	1.46356	0.0984348	14.8684	5.28892e-50	1.23667e-47
ENSG00000246889	415.093	1.0248	0.0973879	10.5229	6.77878e-26	2.02824e-24
ENSG00000247134	24.7954	2.07221	0.193638	10.7015	1.00167e-26	3.21329e-25
ENSG00000247402	7.26537	1.04445	0.143622	7.27217	3.53762e-13	2.97069e-12
ENSG00000247765	36.9292	1.09667	0.161326	6.79787	1.06175e-11	7.6033e-11
ENSG00000248103	17.7899	2.44255	0.28847	8.46729	2.51177e-17	3.23618e-16
ENSG00000248109	0.464492	1.48049	0.640031	2.31315	0.0207145	0.0385653
ENSG00000248112	16.6486	3.44334	0.248132	13.877	8.72839e-44	1.23552e-41
ENSG00000248131	9.51103	2.3966	0.314372	7.62346	2.46956e-14	2.33256e-13
ENSG00000248195	1.36066	3.74488	0.726772	5.15276	2.56675e-07	1.06974e-06
ENSG00000248210	3.3633	1.93837	0.290805	6.66554	2.63697e-11	1.80678e-10
ENSG00000248215	4.38801	1.47354	0.191638	7.68917	1.48098e-14	1.43093e-13
ENSG00000248238	6.2382	3.87671	0.374102	10.3627	3.66411e-25	1.02174e-23
ENSG00000248240	34.8181	2.08809	0.121601	17.1717	4.32261e-66	3.8985e-63
ENSG00000248262	0.452216	1.77873	0.75317	2.36166	0.0181931	0.0343
ENSG00000248268	22.6562	1.90594	0.159195	11.9724	4.95714e-33	2.75974e-31
ENSG00000248279	8.16852	3.0048	0.401236	7.48886	6.94734e-14	6.26929e-13
ENSG00000248323	176.955	1.83771	0.145181	12.658	1.01007e-36	7.62772e-35
ENSG00000248343	4.38255	3.35388	0.457969	7.32339	2.41792e-13	2.05836e-12
ENSG00000248360	73.0398	2.26819	0.165269	13.7242	7.26951e-43	9.56122e-41
ENSG00000248363	2.78469	4.46624	0.629508	7.0948	1.29538e-12	1.0243e-11
ENSG00000248370	2.04541	4.31315	0.669928	6.43823	1.20874e-10	7.66474e-10
ENSG00000248432	1.23691	3.22894	0.569866	5.66614	1.46048e-08	7.16865e-08
ENSG00000248490	2.46171	4.22931	0.652274	6.48395	8.93523e-11	5.77734e-10
ENSG00000248517	1.60336	1.44161	0.43573	3.30849	0.000938011	0.00229458
ENSG00000248554	7.89756	2.32964	0.165298	14.0936	4.15935e-45	6.5647e-43
ENSG00000248555	4.79361	1.31041	0.330359	3.96661	7.29027e-05	0.000215553
ENSG00000248588	5.63564	2.26829	0.379357	5.97929	2.24112e-09	1.21824e-08
ENSG00000248599	8.36431	2.49831	0.222784	11.214	3.47972e-29	1.42836e-27
ENSG00000248656	0.553232	2.19951	0.703921	3.12465	0.00178017	0.00413761
ENSG00000248667	6.84703	5.14821	0.476289	10.809	3.12063e-27	1.05241e-25
ENSG00000248685	0.9104	2.73432	0.890969	3.06893	0.00214827	0.00491464
ENSG00000248690	47.7952	1.31786	0.171772	7.67212	1.6918e-14	1.62567e-13
ENSG00000248692	2.67544	1.02879	0.19186	5.36217	8.22274e-08	3.6692e-07
ENSG00000248693	12.1568	1.49871	0.180538	8.30136	1.02926e-16	1.24577e-15
ENSG00000248694	19.9437	1.69537	0.177229	9.56593	1.11193e-21	2.21028e-20
ENSG00000248733	0.96573	2.27713	0.514318	4.42748	9.53391e-06	3.20361e-05
ENSG00000248740	25.2214	3.10711	0.219117	14.1802	1.21556e-45	2.00893e-43
ENSG00000248810	42.7071	2.50221	0.233032	10.7376	6.77495e-27	2.20928e-25
ENSG00000248816	1.85827	1.61828	0.284806	5.68204	1.33098e-08	6.56671e-08
ENSG00000248844	4.74369	1.25718	0.246441	5.10134	3.3726e-07	1.38367e-06
ENSG00000248859	0.519045	1.63277	0.727734	2.24363	0.0248561	0.045403
ENSG00000248870	1.11197	1.77777	0.652692	2.72375	0.00645452	0.0134227
ENSG00000248927	6.36326	1.33089	0.187705	7.0903	1.33823e-12	1.0558e-11
ENSG00000248939	1.61166	1.41509	0.27075	5.22657	1.72686e-07	7.3762e-07
ENSG00000248943	2.88937	4.20264	1.11958	3.75376	0.000174202	0.000483501
ENSG00000248973	25.175	1.1161	0.130425	8.55747	1.15368e-17	1.53336e-16
ENSG00000249001	71.2608	3.2185	0.216819	14.8442	7.58531e-50	1.74772e-47
ENSG00000249017	3.24631	1.10707	0.199303	5.55469	2.78101e-08	1.32048e-07
ENSG00000249023	6.64193	4.8492	0.483324	10.033	1.09133e-23	2.67253e-22
ENSG00000249035	519.852	1.73904	0.15529	11.1986	4.14108e-29	1.68667e-27
ENSG00000249084	9.72963	1.2848	0.160254	8.01726	1.08133e-15	1.1819e-14
ENSG00000249100	6.34614	1.21223	0.202177	5.99591	2.0235e-09	1.10796e-08
ENSG00000249102	13.719	1.60514	0.175273	9.15793	5.29031e-20	8.89211e-19
ENSG00000249116	15.835	1.49098	0.201943	7.38317	1.54564e-13	1.34296e-12
ENSG00000249150	0.58729	1.81217	0.501384	3.61433	0.00030113	0.000804253
ENSG00000249153	1.15945	2.97887	0.373773	7.96974	1.59015e-15	1.70846e-14
ENSG00000249173	2.2828	1.96352	0.372869	5.26598	1.39446e-07	6.03474e-07
ENSG00000249184	1.11409	1.65689	0.443376	3.73699	0.000186233	0.000514857
ENSG00000249186	2.59924	1.46026	0.371308	3.93274	8.39817e-05	0.000245665
ENSG00000249199	0.601141	2.17859	0.603703	3.60872	0.000307711	0.000819956
ENSG00000249265	1.29188	1.54232	0.47241	3.2648	0.00109542	0.00264965
ENSG00000249310	393.604	1.31207	0.166934	7.85981	3.84729e-15	3.96874e-14
ENSG00000249345	2.2876	2.58932	0.520477	4.9749	6.52807e-07	2.57517e-06
ENSG00000249356	1026.17	1.50296	0.0956417	15.7145	1.20291e-55	4.26642e-53
ENSG00000249378	30.8116	2.16175	0.20421	10.5859	3.46346e-26	1.0604e-24
ENSG00000249379	77.1842	1.12117	0.152137	7.36949	1.71288e-13	1.48174e-12
ENSG00000249395	203.522	2.81939	0.194392	14.5036	1.14914e-47	2.21899e-45
ENSG00000249413	16.4676	2.96958	0.224521	13.2263	6.18823e-40	6.44679e-38
ENSG00000249430	26.8281	1.83261	0.193198	9.48564	2.409e-21	4.62545e-20
ENSG00000249441	3.64303	2.71605	0.372072	7.2998	2.88199e-13	2.44091e-12
ENSG00000249547	0.886254	2.00999	0.601666	3.34071	0.000835657	0.00206371
ENSG00000249568	9.61004	2.84012	0.487797	5.82234	5.80306e-09	2.99264e-08
ENSG00000249618	29.7458	2.82541	0.22933	12.3203	7.04525e-35	4.56654e-33
ENSG00000249623	4.79577	2.36816	0.250205	9.46488	2.93888e-21	5.58175e-20
ENSG00000249641	22.4538	3.95874	0.313744	12.6178	1.68568e-36	1.24323e-34
ENSG00000249675	0.590679	1.40403	0.514815	2.72724	0.00638664	0.0132938
ENSG00000249695	23.3317	1.047	0.151098	6.92928	4.22992e-12	3.15356e-11
ENSG00000249697	1.9308	2.62028	0.406671	6.44324	1.16947e-10	7.42915e-10
ENSG00000249734	0.747136	1.59995	0.330607	4.83943	1.30213e-06	4.92592e-06
ENSG00000249792	0.494652	1.25604	0.637706	1.96962	0.0488821	0.0827708
ENSG00000249835	423.572	1.51494	0.167122	9.06489	1.2473e-19	2.02695e-18
ENSG00000249857	11.9454	3.59028	0.278791	12.878	5.9858e-38	5.06562e-36
ENSG00000249859	669.935	1.04179	0.096016	10.8502	1.98978e-27	6.842e-26
ENSG00000249882	0.604696	1.02629	0.50151	2.04641	0.0407164	0.070452
ENSG00000249894	6.11186	1.57847	0.171618	9.19754	3.66222e-20	6.26907e-19
ENSG00000250033	302.488	1.37757	0.130538	10.5531	4.91589e-26	1.48493e-24
ENSG00000250060	0.690208	2.09322	0.757477	2.76341	0.00572017	0.0120135
ENSG00000250092	1.24644	2.16903	0.550168	3.94249	8.06394e-05	0.000236809
ENSG00000250102	21.4704	1.47211	0.197858	7.4402	1.00531e-13	8.91891e-13
ENSG00000250124	2.93385	3.55792	0.417137	8.5294	1.47114e-17	1.94057e-16
ENSG00000250133	19.9502	3.80319	0.262227	14.5034	1.15287e-47	2.21899e-45
ENSG00000250167	33.2351	1.47265	0.191391	7.69446	1.42097e-14	1.37506e-13
ENSG00000250252	0.631662	1.31882	0.455217	2.89713	0.00376599	0.00822224
ENSG00000250274	9.17176	2.84185	0.253627	11.2048	3.86011e-29	1.58039e-27
ENSG00000250284	1.12629	2.82385	0.518153	5.44983	5.04172e-08	2.31352e-07
ENSG00000250337	64.259	2.70056	0.252672	10.688	1.15823e-26	3.693e-25
ENSG00000250378	10.5558	1.12428	0.187262	6.00377	1.92784e-09	1.05778e-08
ENSG00000250390	2.03822	2.90539	0.399043	7.2809	3.31605e-13	2.79579e-12
ENSG00000250437	2.12087	1.97509	0.406178	4.86262	1.15843e-06	4.41634e-06
ENSG00000250447	1.87814	1.46954	0.287908	5.10421	3.32174e-07	1.36422e-06
ENSG00000250451	6.77558	3.47041	0.265987	13.0473	6.58614e-39	6.14107e-37
ENSG00000250519	7.58385	2.46411	0.217019	11.3544	7.05541e-30	3.06343e-28
ENSG00000250546	71.6161	2.52157	0.150542	16.7499	5.67404e-63	4.04617e-60
ENSG00000250564	25.9177	1.72981	0.150871	11.4655	1.96695e-30	8.8698e-29
ENSG00000250584	0.53422	1.27826	0.437676	2.92056	0.003494	0.00768121
ENSG00000250590	1.71037	1.3038	0.392716	3.31996	0.000900314	0.00220994
ENSG00000250604	0.901229	2.98398	0.592652	5.03496	4.77954e-07	1.92388e-06
ENSG00000250657	1.00862	3.36991	0.886191	3.80268	0.000143137	0.000403307
ENSG00000250682	77.936	1.67833	0.170144	9.86413	5.95455e-23	1.3581e-21
ENSG00000250697	46.0577	1.79678	0.153347	11.7171	1.04192e-31	5.26228e-30
ENSG00000250708	0.972711	2.64966	0.552571	4.79515	1.62554e-06	6.07238e-06
ENSG00000250723	0.449636	1.98193	0.828319	2.39271	0.0167244	0.0317777
ENSG00000250735	2.63208	1.74863	0.249402	7.01129	2.36128e-12	1.81177e-11
ENSG00000250739	0.723042	1.23108	0.403016	3.05466	0.00225317	0.00513526
ENSG00000250740	80.2855	1.79716	0.133395	13.4725	2.27151e-41	2.61164e-39
ENSG00000250829	11.7622	1.28927	0.222682	5.78972	7.0502e-09	3.60399e-08
ENSG00000250838	1.74652	3.03837	0.51551	5.8939	3.77181e-09	1.98667e-08
ENSG00000250874	26.7605	4.38485	0.333996	13.1285	2.26212e-39	2.22449e-37
ENSG00000250885	0.561076	1.49762	0.337214	4.44114	8.94827e-06	3.01968e-05
ENSG00000250905	1.46286	1.98823	0.400641	4.96262	6.95496e-07	2.72924e-06
ENSG00000250920	170.522	5.23682	0.339614	15.4199	1.20246e-53	3.72125e-51
ENSG00000250929	6.66889	1.27667	0.277116	4.607	4.08516e-06	1.44468e-05
ENSG00000250958	10.4333	1.43063	0.184909	7.73695	1.01833e-14	1.00201e-13
ENSG00000250992	2.77003	3.9625	1.12503	3.52213	0.000428089	0.00111182
ENSG00000250993	1.36684	3.58543	0.603901	5.93711	2.90098e-09	1.55576e-08
ENSG00000250994	6.88246	2.73487	0.255253	10.7143	8.7175e-27	2.81367e-25
ENSG00000251003	132.783	3.17473	0.208847	15.2012	3.47096e-52	9.6109e-50
ENSG00000251018	40.5228	1.43661	0.138131	10.4004	2.46992e-25	7.04932e-24
ENSG00000251026	16.8704	3.40736	0.278528	12.2334	2.06029e-34	1.28022e-32
ENSG00000251045	57.7269	1.35193	0.187759	7.20033	6.00658e-13	4.91583e-12
ENSG00000251059	0.775509	1.02223	0.422895	2.41722	0.0156395	0.029898
ENSG00000251088	1.27233	1.01006	0.368304	2.74246	0.00609803	0.0127401
ENSG00000251093	1.22306	1.32419	0.285328	4.64094	3.46826e-06	1.24028e-05
ENSG00000251127	1.49871	2.29967	0.355257	6.47328	9.5901e-11	6.18041e-10
ENSG00000251144	2.72332	4.0546	0.329062	12.3217	6.92451e-35	4.49751e-33
ENSG00000251151	6.55677	3.79522	0.335406	11.3153	1.10212e-29	4.6886e-28
ENSG00000251199	0.540243	2.46385	1.24113	1.98516	0.0471264	0.0801202
ENSG00000251239	0.934279	1.02146	0.373693	2.73341	0.00626814	0.0130618
ENSG00000251270	2.00075	2.71334	0.395875	6.85402	7.18017e-12	5.23923e-11
ENSG00000251281	14.7873	3.51421	0.34486	10.1903	2.19182e-24	5.67108e-23
ENSG00000251331	19.6903	1.97629	0.213684	9.24865	2.27353e-20	3.97378e-19
ENSG00000251363	22.2101	1.41774	0.249862	5.67409	1.39428e-08	6.86396e-08
ENSG00000251365	3.84763	1.13122	0.195944	5.77318	7.7788e-09	3.95531e-08
ENSG00000251381	400.661	1.41704	0.127286	11.1327	8.69145e-29	3.41661e-27
ENSG00000251443	7.09417	3.06899	0.523377	5.86383	4.52308e-09	2.36149e-08
ENSG00000251461	3.27273	3.61939	0.522322	6.92943	4.22531e-12	3.15086e-11
ENSG00000251488	1.11973	2.87778	0.542451	5.30515	1.12583e-07	4.93171e-07
ENSG00000251574	10.7399	2.29993	0.207541	11.0818	1.53753e-28	5.91875e-27
ENSG00000251577	23.1614	3.90185	0.377938	10.3241	5.48547e-25	1.50308e-23
ENSG00000251604	0.670073	1.328	0.372526	3.56485	0.000364063	0.000957827
ENSG00000251620	9.89081	1.75011	0.302967	5.77657	7.62366e-09	3.88017e-08
ENSG00000251654	0.379448	1.44874	0.65161	2.22333	0.0261936	0.0475625
ENSG00000251670	0.418912	1.09051	0.483541	2.25527	0.0241164	0.0441876
ENSG00000253121	5.61625	1.35359	0.146873	9.21606	3.08205e-20	5.31918e-19
ENSG00000253140	1.35369	1.34527	0.313545	4.2905	1.78268e-05	5.76028e-05
ENSG00000253154	13.739	5.18902	0.38578	13.4507	3.0487e-41	3.4493e-39
ENSG00000253161	107.437	2.35649	0.170287	13.8384	1.49519e-43	2.07005e-41
ENSG00000253163	2.55506	2.47936	0.262322	9.45158	3.33751e-21	6.30849e-20
ENSG00000253174	76.5856	1.0256	0.0826006	12.4163	2.1309e-35	1.46226e-33
ENSG00000253184	4.08784	2.16659	0.277111	7.8185	5.34565e-15	5.43799e-14
ENSG00000253187	70.9549	2.35858	0.172208	13.6962	1.07025e-42	1.38457e-40
ENSG00000253199	2.61301	2.3727	0.25257	9.39419	5.76571e-21	1.06371e-19
ENSG00000253361	1.59966	1.43957	0.461817	3.11718	0.00182588	0.00423356
ENSG00000253363	6.34415	1.05987	0.184646	5.74001	9.46721e-09	4.77062e-08
ENSG00000253373	14.9808	2.38293	0.27027	8.81685	1.1772e-18	1.72594e-17
ENSG00000253388	3.45523	2.68582	0.270178	9.94092	2.7627e-23	6.55202e-22
ENSG00000253477	14.2343	1.90281	0.184252	10.3272	5.31041e-25	1.45637e-23
ENSG00000253508	1.44239	2.97965	0.374134	7.96413	1.66394e-15	1.78349e-14
ENSG00000253584	13.7143	1.20355	0.154887	7.77052	7.81672e-15	7.81326e-14
ENSG00000253585	2.05482	1.70425	0.248694	6.85278	7.24308e-12	5.28148e-11
ENSG00000253603	1.60466	1.42621	0.284614	5.01102	5.41427e-07	2.16502e-06
ENSG00000253616	25.3185	1.19661	0.142325	8.40759	4.18539e-17	5.28537e-16
ENSG00000253643	0.32513	1.21205	0.579327	2.09218	0.0364226	0.0638306
ENSG00000253658	14.6959	3.43242	0.294526	11.6541	2.18777e-31	1.07068e-29
ENSG00000253660	22.0388	2.23997	0.185236	12.0926	1.15624e-33	6.83483e-32
ENSG00000253661	3.32189	2.57476	0.342265	7.5227	5.36549e-14	4.90777e-13
ENSG00000253664	1.40893	1.58479	0.316957	5	5.73289e-07	2.28346e-06
ENSG00000253669	52.4745	1.27725	0.128788	9.91745	3.49582e-23	8.18612e-22
ENSG00000253672	0.362221	1.7492	0.563311	3.10521	0.00190146	0.00439331
ENSG00000253698	2.94784	1.33516	0.204076	6.54246	6.05164e-11	3.97557e-10
ENSG00000253706	221.081	1.87748	0.182063	10.3122	6.20464e-25	1.69279e-23
ENSG00000253741	288.282	2.04159	0.138244	14.768	2.3569e-49	5.23929e-47
ENSG00000253746	25.9553	2.36069	0.185466	12.7285	4.10883e-37	3.26699e-35
ENSG00000253753	2.85306	2.53553	0.404328	6.27096	3.58837e-10	2.14894e-09
ENSG00000253762	0.39116	1.47539	0.570536	2.58598	0.00971026	0.0194193
ENSG00000253768	4.70444	1.61898	0.285808	5.66459	1.47374e-08	7.23035e-08
ENSG00000253776	0.933844	2.88754	0.667272	4.32738	1.50896e-05	4.92471e-05
ENSG00000253821	0.573543	2.13172	0.345901	6.16279	7.14754e-10	4.14361e-09
ENSG00000253824	1.2738	1.48538	0.318287	4.6668	3.05922e-06	1.10174e-05
ENSG00000253832	0.780255	2.31862	0.430446	5.38657	7.18169e-08	3.23068e-07
ENSG00000253837	169.629	1.08916	0.0915755	11.8936	1.27843e-32	6.85141e-31
ENSG00000253892	0.882514	1.03485	0.327749	3.15744	0.00159163	0.0037307
ENSG00000253898	3.27392	3.21626	0.600846	5.35288	8.6564e-08	3.85182e-07
ENSG00000253925	33.9895	2.1308	0.178367	11.9461	6.80095e-33	3.74005e-31
ENSG00000253929	0.604046	1.19286	0.433264	2.75319	0.00590172	0.0123676
ENSG00000253931	4.73985	3.58664	0.316009	11.3498	7.43387e-30	3.21449e-28
ENSG00000253947	22.1432	1.578	0.131633	11.9879	4.11329e-33	2.30622e-31
ENSG00000253973	1.77534	1.0054	0.27872	3.60718	0.000309541	0.000824414
ENSG00000253978	18.2127	2.17631	0.1628	13.368	9.29555e-41	1.01883e-38
ENSG00000254039	0.596989	1.03593	0.377014	2.74772	0.00600111	0.0125559
ENSG00000254100	1.42954	1.52762	0.44038	3.46887	0.000522645	0.00133835
ENSG00000254166	22.1358	1.09615	0.204645	5.35635	8.49195e-08	3.78184e-07
ENSG00000254186	1.48076	1.107	0.301426	3.67255	0.000240141	0.000651675
ENSG00000254223	18.9367	1.35483	0.28037	4.8323	1.34962e-06	5.09412e-06
ENSG00000254236	120.805	1.0622	0.0837588	12.6817	7.46912e-37	5.7505e-35
ENSG00000254300	0.661592	2.10229	0.68931	3.04985	0.00228957	0.0052107
ENSG00000254338	2.94251	3.8907	0.36024	10.8003	3.43106e-27	1.14851e-25
ENSG00000254339	1.59569	2.65448	0.454201	5.84427	5.08793e-09	2.63981e-08
ENSG00000254347	3.77275	1.22572	0.295896	4.1424	3.43696e-05	0.000106667
ENSG00000254366	0.470918	1.45568	0.536528	2.71314	0.00666488	0.0138092
ENSG00000254511	1.22857	1.42871	0.466529	3.06242	0.00219556	0.00501484
ENSG00000254545	5.52941	3.40188	0.291724	11.6613	2.00914e-31	9.86322e-30
ENSG00000254554	18.3126	1.20142	0.123516	9.72681	2.3174e-22	4.95604e-21
ENSG00000254632	2.74864	1.34526	0.321511	4.1842	2.86177e-05	8.97066e-05
ENSG00000254651	10.8731	2.85754	0.32334	8.83758	9.78101e-19	1.44274e-17
ENSG00000254680	128.343	1.73856	0.121428	14.3176	1.69872e-46	2.99562e-44
ENSG00000254699	1.82607	1.7602	0.349462	5.03688	4.73171e-07	1.90633e-06
ENSG00000254705	1.12536	1.6084	0.430677	3.73459	0.000188021	0.000519527
ENSG00000254721	442.334	1.34052	0.128399	10.4403	1.62369e-25	4.72382e-24
ENSG00000254761	1.43174	2.37357	0.590972	4.01638	5.90981e-05	0.000177277
ENSG00000254902	485.376	1.1531	0.200168	5.76066	8.37837e-09	4.24104e-08
ENSG00000254933	9.80648	1.36404	0.251636	5.42067	5.93769e-08	2.70539e-07
ENSG00000254987	3.17769	1.41361	0.212734	6.64498	3.03255e-11	2.06038e-10
ENSG00000255028	0.621595	1.19333	0.358554	3.32816	0.000874203	0.00215116
ENSG00000255032	3.0252	1.30502	0.274662	4.75134	2.0207e-06	7.46291e-06
ENSG00000255041	0.697628	2.43695	0.635979	3.83181	0.000127202	0.000361453
ENSG00000255079	0.99483	2.58878	0.418107	6.19166	5.95349e-10	3.48015e-09
ENSG00000255119	1.36455	1.94652	0.313482	6.20937	5.31978e-10	3.12592e-09
ENSG00000255129	4.26564	1.35182	0.192437	7.02474	2.14468e-12	1.6516e-11
ENSG00000255130	13.7212	2.41203	0.277588	8.68926	3.64812e-18	5.12262e-17
ENSG00000255167	1.1253	1.90909	0.451007	4.23294	2.30655e-05	7.34107e-05
ENSG00000255257	2.58694	3.3765	0.490723	6.88068	5.95693e-12	4.38313e-11
ENSG00000255267	32.1485	1.42895	0.13322	10.7262	7.66922e-27	2.48804e-25
ENSG00000255317	2.46067	1.06553	0.333751	3.19259	0.00141001	0.00333871
ENSG00000255400	9.91089	3.08621	0.283819	10.8739	1.53568e-27	5.34456e-26
ENSG00000255426	8.1385	2.83008	0.61942	4.56892	4.90236e-06	1.71599e-05
ENSG00000255465	1.7446	2.09583	0.259081	8.08951	5.99066e-16	6.71048e-15
ENSG00000255475	1.40055	1.3209	0.389719	3.38936	0.00070057	0.00175273
ENSG00000255484	0.980674	1.13741	0.325844	3.49065	0.000481843	0.00124041
ENSG00000255509	3.78025	4.09774	0.460514	8.89819	5.67627e-19	8.57717e-18
ENSG00000255516	10.3012	1.06971	0.181812	5.88361	4.01406e-09	2.10618e-08
ENSG00000255521	12.1592	1.0312	0.156781	6.57734	4.78924e-11	3.18738e-10
ENSG00000255539	205.762	1.27449	0.118057	10.7956	3.61124e-27	1.20499e-25
ENSG00000255571	62.32	1.85853	0.157596	11.7931	4.23816e-32	2.19674e-30
ENSG00000255605	0.691618	1.11539	0.401466	2.77829	0.00546451	0.0115295
ENSG00000255618	2.99762	1.79693	0.239518	7.50231	6.27048e-14	5.68612e-13
ENSG00000255775	1.38847	1.27129	0.388766	3.27007	0.00107521	0.00260555
ENSG00000255808	0.629841	1.16198	0.349447	3.32518	0.0008836	0.00217259
ENSG00000255829	1.41612	2.77431	0.574057	4.83282	1.34612e-06	5.08152e-06
ENSG00000255866	0.329912	1.68833	0.768374	2.19727	0.0280011	0.050447
ENSG00000255959	104.915	1.2845	0.0994855	12.9114	3.88207e-38	3.36652e-36
ENSG00000256001	10.47	2.21513	0.233606	9.48236	2.48586e-21	4.75569e-20
ENSG00000256008	0.701015	2.3701	0.546005	4.34079	1.41968e-05	4.64776e-05
ENSG00000256022	0.418972	1.91549	0.628568	3.04739	0.0023084	0.00524751
ENSG00000256050	6.49825	1.26644	0.193701	6.5381	6.23048e-11	4.08455e-10
ENSG00000256077	0.425772	1.53867	0.412935	3.72617	0.00019441	0.000535912
ENSG00000256083	22.3305	3.12037	0.224843	13.878	8.61017e-44	1.22427e-41
ENSG00000256115	12.8946	2.36727	0.277915	8.51797	1.62378e-17	2.13124e-16
ENSG00000256146	42.5306	1.90013	0.184802	10.282	8.49858e-25	2.28701e-23
ENSG00000256172	0.953366	2.68823	0.37972	7.07952	1.44659e-12	1.13471e-11
ENSG00000256209	0.421815	1.83385	0.478698	3.83092	0.000127667	0.000362568
ENSG00000256218	6.89135	1.55627	0.18905	8.23207	1.84008e-16	2.17461e-15
ENSG00000256268	7.77622	4.26647	0.367193	11.6192	3.29394e-31	1.58743e-29
ENSG00000256292	0.560572	2.21539	0.563327	3.93269	8.4002e-05	0.000245701
ENSG00000256417	36.6829	2.07289	0.191219	10.8404	2.21489e-27	7.5666e-26
ENSG00000256482	79.7715	1.02807	0.135311	7.5978	3.012e-14	2.82127e-13
ENSG00000256540	10.4992	1.22947	0.115599	10.6356	2.03572e-26	6.34976e-25
ENSG00000256546	37.8651	1.41814	0.131765	10.7627	5.16584e-27	1.6933e-25
ENSG00000256615	0.983121	1.63388	0.483529	3.37908	0.000727276	0.0018148
ENSG00000256654	1.41682	1.25966	0.404424	3.11472	0.00184123	0.00426632
ENSG00000256691	0.624285	1.36223	0.384683	3.54117	0.000398361	0.00103992
ENSG00000256699	0.636936	2.23733	0.699613	3.19795	0.00138409	0.0032825
ENSG00000256803	4.56529	1.55018	0.218738	7.08691	1.37142e-12	1.08037e-11
ENSG00000256813	75.1351	1.34064	0.126926	10.5623	4.4538e-26	1.34922e-24
ENSG00000256928	120.164	1.07369	0.109768	9.78146	1.3525e-22	2.95657e-21
ENSG00000256943	1.42405	1.38721	0.357638	3.87882	0.000104966	0.000301817
ENSG00000256955	0.851084	2.54447	0.383648	6.63231	3.30472e-11	2.23616e-10
ENSG00000257004	1.98163	1.4551	0.228855	6.35819	2.04146e-10	1.25935e-09
ENSG00000257042	589.996	3.86109	0.209166	18.4594	4.38203e-76	9.22155e-73
ENSG00000257048	0.562261	1.63799	0.415987	3.93761	8.22986e-05	0.000241166
ENSG00000257137	5.10137	1.39579	0.193198	7.22466	5.02348e-13	4.14456e-12
ENSG00000257183	6.64994	2.6449	0.339931	7.78068	7.21364e-15	7.23105e-14
ENSG00000257185	0.76029	1.87127	0.667804	2.80213	0.00507668	0.0107978
ENSG00000257191	1.98752	1.29225	0.284901	4.53579	5.73886e-06	1.99069e-05
ENSG00000257219	2.65638	2.66053	0.303381	8.76959	1.79318e-18	2.58699e-17
ENSG00000257265	6.9953	2.14069	0.276278	7.74832	9.31175e-15	9.20848e-14
ENSG00000257325	0.652788	1.88076	0.576714	3.26116	0.00110956	0.0026818
ENSG00000257500	15509.9	1.15392	0.173966	6.63302	3.28886e-11	2.22638e-10
ENSG00000257556	19.2996	1.27734	0.149707	8.53222	1.43563e-17	1.89611e-16
ENSG00000257585	0.495613	1.14665	0.456491	2.51188	0.0120089	0.0234968
ENSG00000257587	1.16163	3.39637	0.931858	3.64473	0.000267677	0.00072064
ENSG00000257612	1.10624	2.3961	0.693334	3.45591	0.000548431	0.00139859
ENSG00000257636	88.4075	1.48924	0.091204	16.3287	6.16615e-60	3.24401e-57
ENSG00000257682	2.009	3.14945	0.506851	6.21377	5.17276e-10	3.04349e-09
ENSG00000257700	3.96905	2.92079	0.466745	6.25779	3.90477e-10	2.32782e-09
ENSG00000257747	0.55252	1.08446	0.482142	2.24926	0.0244958	0.0448122
ENSG00000257750	2.2494	2.48961	0.604528	4.11827	3.81729e-05	0.00011773
ENSG00000257756	0.417761	1.45453	0.680206	2.13837	0.0324866	0.0576918
ENSG00000257759	12.5492	1.06913	0.125532	8.51676	1.64081e-17	2.15269e-16
ENSG00000257761	13.7199	1.91832	0.243352	7.88289	3.19898e-15	3.32605e-14
ENSG00000257762	0.899682	1.01608	0.412449	2.46352	0.013758	0.0265958
ENSG00000257797	15.7487	2.21089	0.330401	6.69152	2.2086e-11	1.52553e-10
ENSG00000257842	1.64094	1.02308	0.321014	3.18702	0.00143745	0.00339808
ENSG00000257845	0.442135	1.75041	0.664165	2.6355	0.00840134	0.0170599
ENSG00000257849	0.447652	1.48366	0.481811	3.07935	0.00207453	0.00476043
ENSG00000257869	5.2756	3.84608	0.492111	7.81548	5.47549e-15	5.56469e-14
ENSG00000257906	11.694	1.64527	0.168239	9.77941	1.38018e-22	3.01499e-21
ENSG00000258018	8.61381	2.05856	0.236811	8.69284	3.5349e-18	4.97027e-17
ENSG00000258028	1.14526	1.13007	0.370234	3.05231	0.00227091	0.00517047
ENSG00000258038	2.46582	1.70335	0.351302	4.84868	1.24288e-06	4.71096e-06
ENSG00000258086	96.2875	1.5535	0.13493	11.5134	1.12926e-30	5.21908e-29
ENSG00000258117	2.39633	3.03587	0.612808	4.95403	7.26929e-07	2.84446e-06
ENSG00000258121	12.7848	1.76437	0.229847	7.67627	1.63788e-14	1.57626e-13
ENSG00000258123	7.50664	1.10768	0.233738	4.73897	2.1481e-06	7.90753e-06
ENSG00000258188	29.0609	1.86	0.140833	13.2071	7.98071e-40	8.23265e-38
ENSG00000258232	1928.17	1.26928	0.128793	9.85518	6.50969e-23	1.47618e-21
ENSG00000258252	89.3489	3.52437	0.315743	11.1621	6.2469e-29	2.51197e-27
ENSG00000258276	1.30338	2.40639	0.563585	4.26979	1.95658e-05	6.28486e-05
ENSG00000258279	10.7662	1.89257	0.176768	10.7065	9.48354e-27	3.05155e-25
ENSG00000258294	0.319298	1.58096	0.663755	2.38184	0.0172262	0.0326328
ENSG00000258314	3.12215	1.71011	0.332889	5.13719	2.78875e-07	1.15555e-06
ENSG00000258331	0.797546	1.08996	0.335479	3.24897	0.00115824	0.0027873
ENSG00000258483	0.647883	1.53413	0.432452	3.54751	0.000388898	0.00101765
ENSG00000258497	0.466995	1.73925	0.491697	3.53725	0.000404316	0.00105485
ENSG00000258525	130.275	1.20232	0.154232	7.79553	6.41396e-15	6.4664e-14
ENSG00000258548	249.368	3.11567	0.225548	13.8138	2.10481e-43	2.90133e-41
ENSG00000258554	149.699	1.10194	0.0865931	12.7255	4.26879e-37	3.37716e-35
ENSG00000258602	7.12371	1.80321	0.335973	5.36715	7.9992e-08	3.57754e-07
ENSG00000258654	11.3433	2.18997	0.244316	8.96366	3.14072e-19	4.89098e-18
ENSG00000258666	521.829	1.07264	0.159584	6.72152	1.79835e-11	1.25396e-10
ENSG00000258667	159.222	1.16155	0.0997949	11.6394	2.59818e-31	1.25982e-29
ENSG00000258683	0.57751	2.48451	0.802377	3.09643	0.00195865	0.00451556
ENSG00000258700	10.3821	2.57095	0.307282	8.36674	5.92336e-17	7.32668e-16
ENSG00000258703	1.57901	2.69833	0.510851	5.28202	1.27767e-07	5.55829e-07
ENSG00000258710	14.8256	1.46021	0.272425	5.36004	8.32048e-08	3.71019e-07
ENSG00000258725	219.725	1.5992	0.113298	14.115	3.07083e-45	4.92049e-43
ENSG00000258743	15.6819	1.3433	0.3122	4.3027	1.68733e-05	5.47009e-05
ENSG00000258745	249.259	1.04295	0.132751	7.85647	3.95101e-15	4.06643e-14
ENSG00000258761	110.257	1.03804	0.123852	8.38124	5.2373e-17	6.51125e-16
ENSG00000258763	13.7119	4.11146	0.39467	10.4175	2.06351e-25	5.94313e-24
ENSG00000258776	1.66239	1.6555	0.476136	3.47694	0.000507179	0.00130106
ENSG00000258777	718.707	1.58618	0.132666	11.9562	6.02313e-33	3.34141e-31
ENSG00000258791	21.7754	3.00037	0.218392	13.7385	5.97309e-43	7.88898e-41
ENSG00000258808	6.50175	1.21341	0.242739	4.99882	5.76812e-07	2.29518e-06
ENSG00000258815	41.019	1.48583	0.176819	8.40313	4.34733e-17	5.47596e-16
ENSG00000258842	0.972733	1.93924	0.39574	4.90029	9.56972e-07	3.69198e-06
ENSG00000258902	1.21164	3.07789	0.448912	6.85634	7.06492e-12	5.15991e-11
ENSG00000258903	1.58876	1.26107	0.353809	3.56428	0.000364853	0.000959825
ENSG00000258910	1.89199	3.52771	0.389415	9.059	1.31656e-19	2.12903e-18
ENSG00000258927	4.90835	1.27269	0.319188	3.98728	6.68346e-05	0.000198785
ENSG00000258938	481.671	1.04308	0.0825208	12.6402	1.26803e-36	9.46258e-35
ENSG00000258970	1.66922	1.38711	0.411255	3.37287	0.000743891	0.00185304
ENSG00000258976	6.01154	1.66079	0.211065	7.86863	3.5854e-15	3.70742e-14
ENSG00000259041	1.53159	1.38666	0.244124	5.68016	1.34568e-08	6.6351e-08
ENSG00000259107	1.37493	3.33941	0.452716	7.37639	1.62641e-13	1.40964e-12
ENSG00000259129	23.0838	1.11218	0.169768	6.55116	5.70925e-11	3.76553e-10
ENSG00000259149	2.09817	1.36172	0.322513	4.22223	2.41899e-05	7.67878e-05
ENSG00000259150	0.445306	1.36049	0.57579	2.36283	0.018136	0.0342005
ENSG00000259178	9.16872	2.89735	0.237301	12.2096	2.76242e-34	1.69978e-32
ENSG00000259203	1.58634	2.77789	0.661674	4.19828	2.68956e-05	8.4594e-05
ENSG00000259240	21.1789	1.35945	0.136796	9.93775	2.85193e-23	6.7535e-22
ENSG00000259252	1.28758	2.48882	0.386848	6.43358	1.24632e-10	7.88721e-10
ENSG00000259256	0.595534	1.53524	0.663454	2.31401	0.0206672	0.0384885
ENSG00000259306	15.8955	1.16064	0.170049	6.82534	8.77173e-12	6.33612e-11
ENSG00000259341	6.73725	1.36329	0.218905	6.22778	4.73095e-10	2.79344e-09
ENSG00000259360	0.830468	1.42596	0.539833	2.64148	0.00825442	0.016791
ENSG00000259368	2.36953	1.64664	0.291863	5.64184	1.68238e-08	8.20168e-08
ENSG00000259403	1.90035	1.27059	0.371211	3.42282	0.000619758	0.00156494
ENSG00000259438	20.6478	1.3777	0.11212	12.2878	1.05343e-34	6.75863e-33
ENSG00000259473	1.64099	1.46143	0.342915	4.26178	2.02804e-05	6.50249e-05
ENSG00000259485	9.52319	1.2901	0.281416	4.58433	4.55451e-06	1.60098e-05
ENSG00000259503	1.04255	1.34994	0.355974	3.79225	0.000149289	0.000419295
ENSG00000259527	1.27408	2.44541	0.480234	5.09213	3.54055e-07	1.45039e-06
ENSG00000259543	31.2863	1.55744	0.12939	12.0368	2.27642e-33	1.30302e-31
ENSG00000259560	0.519791	1.67299	0.648205	2.58096	0.00985269	0.0196742
ENSG00000259572	0.735846	1.966	0.529484	3.71305	0.000204777	0.000562233
ENSG00000259588	1.11392	1.39766	0.474642	2.94465	0.00323317	0.00714844
ENSG00000259590	8.1488	1.33663	0.187075	7.14489	9.00653e-13	7.247e-12
ENSG00000259594	74.5676	1.67001	0.127196	13.1295	2.23181e-39	2.20154e-37
ENSG00000259610	22.7134	1.45274	0.160174	9.0698	1.19235e-19	1.94209e-18
ENSG00000259611	1.13767	1.26647	0.321388	3.94063	8.12689e-05	0.000238414
ENSG00000259672	18.6263	3.94282	0.382597	10.3054	6.66006e-25	1.80301e-23
ENSG00000259692	70.3209	1.92909	0.137782	14.001	1.53604e-44	2.28711e-42
ENSG00000259721	77.402	1.7079	0.196952	8.67163	4.25993e-18	5.94206e-17
ENSG00000259727	0.868027	1.58597	0.392705	4.03859	5.37736e-05	0.000162215
ENSG00000259756	8.70637	1.18682	0.181831	6.52706	6.70735e-11	4.37808e-10
ENSG00000259760	6.4093	1.19718	0.166502	7.1902	6.46956e-13	5.28789e-12
ENSG00000259807	72.1285	1.82225	0.148163	12.2989	9.17754e-35	5.91221e-33
ENSG00000259847	0.751783	1.14293	0.350392	3.26187	0.0011068	0.00267554
ENSG00000259855	2.31941	1.10121	0.341314	3.22638	0.00125369	0.00299649
ENSG00000259868	0.650827	2.07463	0.538218	3.85463	0.000115903	0.000331186
ENSG00000259869	100.237	3.07862	0.156515	19.6698	3.91364e-86	1.76483e-82
ENSG00000259886	30.3567	1.57771	0.123683	12.7561	2.88141e-37	2.33816e-35
ENSG00000259912	1.17015	2.26199	0.443706	5.09795	3.43346e-07	1.40791e-06
ENSG00000259946	0.748503	2.18679	0.581897	3.75804	0.000171247	0.000476052
ENSG00000259977	10.0202	3.27603	0.566154	5.78647	7.18821e-09	3.67098e-08
ENSG00000260003	1.94325	4.24232	0.754154	5.62527	1.85215e-08	8.97806e-08
ENSG00000260009	0.618826	1.81486	0.422521	4.29532	1.74439e-05	5.64232e-05
ENSG00000260086	7.38725	1.44844	0.15781	9.17833	4.37811e-20	7.42609e-19
ENSG00000260107	167.344	1.00456	0.0936095	10.7314	7.24978e-27	2.35866e-25
ENSG00000260120	34.0185	1.08297	0.0825297	13.1222	2.45853e-39	2.40266e-37
ENSG00000260122	9.03926	1.26512	0.174182	7.26321	3.7802e-13	3.16179e-12
ENSG00000260123	2.28318	1.10846	0.272774	4.06366	4.83101e-05	0.0001468
ENSG00000260142	4.29963	1.08357	0.196194	5.52293	3.33395e-08	1.56746e-07
ENSG00000260289	2.68836	4.18709	0.558011	7.5036	6.20868e-14	5.63332e-13
ENSG00000260302	30.2469	1.38142	0.127407	10.8426	2.16339e-27	7.39864e-26
ENSG00000260343	7.35858	2.70366	0.352756	7.66438	1.7969e-14	1.72247e-13
ENSG00000260364	0.435314	1.6828	0.530527	3.17193	0.00151427	0.00356712
ENSG00000260419	0.655279	2.24813	0.563703	3.98815	6.65902e-05	0.000198076
ENSG00000260422	0.557506	1.11917	0.349421	3.20293	0.00136036	0.00322986
ENSG00000260454	5.55085	1.0019	0.169332	5.91681	3.2825e-09	1.74466e-08
ENSG00000260455	59.6374	1.14746	0.121474	9.4462	3.51365e-21	6.62953e-20
ENSG00000260466	331.865	1.99987	0.169355	11.8088	3.51692e-32	1.83496e-30
ENSG00000260476	4.12265	3.09869	0.387062	8.00567	1.18814e-15	1.29193e-14
ENSG00000260498	2.27421	1.11225	0.248873	4.46916	7.85278e-06	2.67084e-05
ENSG00000260542	1.18109	1.90138	0.393073	4.83722	1.31665e-06	4.9786e-06
ENSG00000260574	3.61841	1.05683	0.191371	5.52239	3.34412e-08	1.57201e-07
ENSG00000260575	0.936361	2.25363	0.521352	4.32266	1.5416e-05	5.02501e-05
ENSG00000260577	278.439	1.84947	0.153786	12.0263	2.58555e-33	1.4732e-31
ENSG00000260585	16.1082	1.33296	0.184772	7.21406	5.43096e-13	4.46559e-12
ENSG00000260597	17.9006	3.77196	0.252509	14.9379	1.86739e-50	4.5343e-48
ENSG00000260704	2.08197	1.81253	0.381668	4.74897	2.04452e-06	7.54733e-06
ENSG00000260710	2.85212	2.29571	0.356121	6.44645	1.14503e-10	7.28228e-10
ENSG00000260739	0.780252	2.05342	0.722348	2.84271	0.00447318	0.00962577
ENSG00000260750	12.4604	1.02347	0.158443	6.45951	1.05042e-10	6.7216e-10
ENSG00000260810	24.3669	1.17064	0.143694	8.1468	3.73684e-16	4.27846e-15
ENSG00000260832	35.4284	1.25479	0.161887	7.75103	9.11514e-15	9.03103e-14
ENSG00000260854	0.513224	2.35143	1.01827	2.30923	0.0209309	0.0389223
ENSG00000260857	2.52386	2.58571	0.410167	6.30403	2.90008e-10	1.75742e-09
ENSG00000260874	80.2389	1.26498	0.0950718	13.3056	2.14883e-40	2.29932e-38
ENSG00000260892	116.534	1.51341	0.178777	8.46534	2.55397e-17	3.28787e-16
ENSG00000260937	0.552058	2.01071	0.450885	4.45947	8.21643e-06	2.78642e-05
ENSG00000260943	1.03077	1.08945	0.344085	3.16623	0.0015443	0.00363163
ENSG00000260958	15.0147	3.95464	0.486305	8.13201	4.22224e-16	4.80286e-15
ENSG00000260973	0.954012	1.52048	0.572916	2.65393	0.00795601	0.0162413
ENSG00000260974	0.655279	2.24813	0.563703	3.98815	6.65902e-05	0.000198076
ENSG00000260976	2.81935	2.54734	0.241335	10.5552	4.80574e-26	1.45305e-24
ENSG00000260978	20.5199	1.55425	0.273208	5.68891	1.27856e-08	6.3229e-08
ENSG00000261024	17.2101	1.12475	0.111849	10.0559	8.64848e-24	2.13113e-22
ENSG00000261037	1.51091	1.52103	0.343677	4.42575	9.61077e-06	3.22807e-05
ENSG00000261039	7.15452	1.4815	0.150344	9.85408	6.5817e-23	1.49144e-21
ENSG00000261095	7.63186	1.62004	0.228572	7.08766	1.36403e-12	1.07508e-11
ENSG00000261122	1.05667	2.26355	0.473522	4.78024	1.75084e-06	6.51658e-06
ENSG00000261154	0.346698	1.7225	0.490936	3.50861	0.000450452	0.00116568
ENSG00000261156	4.89522	2.82101	0.429388	6.56986	5.03642e-11	3.33991e-10
ENSG00000261189	48.5068	1.04356	0.148087	7.04694	1.82897e-12	1.41955e-11
ENSG00000261241	0.591903	1.48319	0.470731	3.15082	0.00162812	0.00380915
ENSG00000261310	3.48606	3.17315	0.383487	8.27449	1.29012e-16	1.54316e-15
ENSG00000261313	1.02037	1.2615	0.407094	3.09879	0.00194313	0.00448204
ENSG00000261319	2.59473	4.27831	0.72441	5.90592	3.50684e-09	1.85515e-08
ENSG00000261398	0.336319	1.19667	0.517834	2.31092	0.0208371	0.0387609
ENSG00000261410	18.4601	1.06156	0.134281	7.90553	2.66787e-15	2.80292e-14
ENSG00000261452	21.1108	1.04637	0.150433	6.95571	3.50795e-12	2.64782e-11
ENSG00000261521	142.991	1.08582	0.254237	4.27091	1.94681e-05	6.25602e-05
ENSG00000261566	1.0501	3.23328	0.955273	3.38467	0.000712639	0.00178067
ENSG00000261651	1.18384	1.46837	0.300526	4.886	1.02905e-06	3.94929e-06
ENSG00000261706	1.63167	3.02771	0.433935	6.97733	3.00844e-12	2.28665e-11
ENSG00000261728	146.067	2.12238	0.125837	16.866	7.99829e-64	5.87149e-61
ENSG00000261742	7.15039	1.39028	0.178192	7.80215	6.0863e-15	6.15375e-14
ENSG00000261761	5.18736	5.24115	0.820136	6.39058	1.65255e-10	1.03132e-09
ENSG00000261762	65.6752	1.59299	0.108282	14.7115	5.43864e-49	1.17586e-46
ENSG00000261780	65.7126	4.74799	0.385326	12.322	6.89522e-35	4.48772e-33
ENSG00000261815	0.68673	2.51803	0.657229	3.83129	0.000127474	0.000362112
ENSG00000261841	0.944698	3.06932	1.14782	2.67404	0.00749433	0.0153724
ENSG00000261848	4.00712	1.21836	0.229835	5.30104	1.15143e-07	5.03478e-07
ENSG00000261976	2.01617	1.01233	0.422447	2.39634	0.0165598	0.0314952
ENSG00000262001	37.9616	1.24319	0.203789	6.10037	1.05825e-09	6.00049e-09
ENSG00000262267	2.20898	1.30658	0.281038	4.64912	3.33352e-06	1.19426e-05
ENSG00000262343	0.514505	1.2483	0.451493	2.76483	0.00569523	0.0119651
ENSG00000262454	32.2387	1.30038	0.154956	8.39191	4.78302e-17	5.98181e-16
ENSG00000262521	0.447165	1.76954	0.546342	3.23889	0.00119996	0.00287826
ENSG00000262745	2.54802	2.6695	0.337725	7.90435	2.69328e-15	2.82821e-14
ENSG00000262768	1.38911	2.17249	0.324153	6.70204	2.05527e-11	1.42429e-10
ENSG00000263082	6.34933	1.42927	0.194451	7.35029	1.97783e-13	1.70161e-12
ENSG00000263146	2.10853	2.56481	0.488143	5.25423	1.48649e-07	6.40666e-07
ENSG00000263201	2.43821	3.04641	0.397797	7.6582	1.88563e-14	1.8026e-13
ENSG00000263301	72.4698	1.2235	0.152486	8.02373	1.02583e-15	1.12396e-14
ENSG00000263435	0.722532	1.23429	0.490329	2.51727	0.0118268	0.0231835
ENSG00000263443	0.776729	2.03646	0.389678	5.226	1.7322e-07	7.397e-07
ENSG00000263470	31.1861	1.56357	0.148204	10.5501	5.07529e-26	1.53015e-24
ENSG00000263571	1.26699	1.81584	0.616783	2.94404	0.00323954	0.00716101
ENSG00000263655	1.399	1.49912	0.436948	3.43089	0.000601597	0.00152212
ENSG00000263674	0.863413	1.44341	0.388661	3.71381	0.000204161	0.000560688
ENSG00000263698	80.2654	2.66101	0.216135	12.3118	7.82527e-35	5.06173e-33
ENSG00000263745	48.3605	1.79116	0.188081	9.5233	1.67766e-21	3.28314e-20
ENSG00000263797	17.0622	1.09996	0.153425	7.16937	7.53457e-13	6.1298e-12
ENSG00000263878	11.5039	1.36496	0.298711	4.56949	4.88911e-06	1.71173e-05
ENSG00000264015	4.53477	1.57408	0.229244	6.86641	6.58383e-12	4.82753e-11
ENSG00000264080	1.50756	3.16524	0.597126	5.3008	1.15297e-07	5.04079e-07
ENSG00000264215	1419.04	1.05013	0.152959	6.86543	6.62935e-12	4.85865e-11
ENSG00000264265	1.15878	2.54171	0.465076	5.46516	4.62487e-08	2.13185e-07
ENSG00000264464	31.4941	1.38776	0.12068	11.4995	1.32739e-30	6.10792e-29
ENSG00000264475	12.9559	2.23193	0.284513	7.84474	4.33853e-15	4.44643e-14
ENSG00000264491	1.14519	1.45458	0.344999	4.21618	2.4848e-05	7.86947e-05
ENSG00000264699	0.700357	2.43655	0.504608	4.8286	1.37496e-06	5.18172e-06
ENSG00000264734	2.75574	2.92675	0.473226	6.18469	6.22258e-10	3.62938e-09
ENSG00000264791	0.889684	2.51775	0.614034	4.10034	4.12549e-05	0.000126604
ENSG00000264859	322.495	1.44851	0.137862	10.507	8.02398e-26	2.38498e-24
ENSG00000264876	0.663727	1.31153	0.389517	3.36706	0.000759736	0.00188893
ENSG00000264990	3.38522	2.73974	0.464815	5.89425	3.76392e-09	1.98317e-08
ENSG00000265069	15.9534	1.79575	0.219024	8.19888	2.42637e-16	2.82622e-15
ENSG00000265168	107.624	1.02147	0.131337	7.77749	7.39791e-15	7.41106e-14
ENSG00000265313	1.40746	1.04901	0.318695	3.29157	0.000996288	0.00242661
ENSG00000265393	50.3827	1.15695	0.100318	11.5328	9.01355e-31	4.19031e-29
ENSG00000265415	30.6995	1.37876	0.105543	13.0636	5.3184e-39	5.02636e-37
ENSG00000265664	4.45215	1.99915	0.272691	7.33121	2.28087e-13	1.948e-12
ENSG00000265888	62.788	2.3175	0.264202	8.77168	1.76014e-18	2.54165e-17
ENSG00000265962	6.63332	1.94273	0.189433	10.2555	1.11771e-24	2.97737e-23
ENSG00000265980	0.83364	2.34568	0.532013	4.40906	1.03818e-05	3.47079e-05
ENSG00000265994	0.521589	2.40443	1.09311	2.19963	0.0278333	0.0502135
ENSG00000266065	0.880682	1.40256	0.382666	3.66522	0.000247124	0.000668729
ENSG00000266102	0.568139	1.52758	0.41758	3.65817	0.000254021	0.00068598
ENSG00000266401	17.5438	1.50708	0.233612	6.45124	1.10936e-10	7.07294e-10
ENSG00000266441	8.63128	1.06117	0.184748	5.74387	9.25383e-09	4.66698e-08
ENSG00000266450	3.36359	4.11476	0.512723	8.0253	1.01276e-15	1.11158e-14
ENSG00000266573	4.82306	2.35389	0.35179	6.69119	2.21363e-11	1.52867e-10
ENSG00000266602	2.41814	3.81833	0.55123	6.92692	4.30087e-12	3.20494e-11
ENSG00000266604	16.1635	1.45961	0.191096	7.63811	2.20439e-14	2.09023e-13
ENSG00000266729	871.402	1.98332	0.272411	7.28064	3.32248e-13	2.80046e-12
ENSG00000266795	17.7593	1.01675	0.176333	5.76611	8.11205e-09	4.11217e-08
ENSG00000266830	1.45873	2.26872	0.467425	4.85367	1.21197e-06	4.60304e-06
ENSG00000266869	13.1432	3.22447	0.275694	11.6958	1.3392e-31	6.67821e-30
ENSG00000266924	0.564697	1.5319	0.382606	4.00387	6.23153e-05	0.000186185
ENSG00000267013	19.1544	3.61176	0.245487	14.7126	5.35071e-49	1.16483e-46
ENSG00000267034	20.2375	1.52083	0.186934	8.13565	4.09746e-16	4.67102e-15
ENSG00000267051	1.69282	2.52831	0.504376	5.01276	5.36549e-07	2.14688e-06
ENSG00000267073	4.34879	2.12538	0.302536	7.02522	2.13723e-12	1.64666e-11
ENSG00000267095	0.662207	1.65966	0.432372	3.83849	0.000123794	0.000352424
ENSG00000267109	0.853915	2.05652	0.426908	4.81726	1.45546e-06	5.46811e-06
ENSG00000267151	12.1307	2.67689	0.246185	10.8735	1.54198e-27	5.36058e-26
ENSG00000267172	38.3614	1.72356	0.137159	12.5662	3.24058e-36	2.33544e-34
ENSG00000267243	24.5017	1.41465	0.111932	12.6385	1.2955e-36	9.64477e-35
ENSG00000267247	1.26095	1.05989	0.311597	3.40147	0.000670236	0.00168271
ENSG00000267255	59.5015	1.06742	0.0943281	11.316	1.09337e-29	4.65766e-28
ENSG00000267257	64.5946	2.08026	0.199846	10.4093	2.24838e-25	6.44616e-24
ENSG00000267279	8.12176	1.2595	0.216221	5.82508	5.70858e-09	2.94757e-08
ENSG00000267284	104.212	2.81826	0.192823	14.6158	2.22879e-48	4.56843e-46
ENSG00000267287	46.672	2.38397	0.263056	9.06259	1.27393e-19	2.06751e-18
ENSG00000267313	130.227	1.70833	0.197368	8.65557	4.90472e-18	6.79641e-17
ENSG00000267325	186.171	1.88271	0.155445	12.1117	9.15487e-34	5.4525e-32
ENSG00000267374	35.8673	1.21014	0.151595	7.98275	1.43107e-15	1.54703e-14
ENSG00000267409	2.66481	1.42737	0.264796	5.39047	7.02734e-08	3.16351e-07
ENSG00000267413	7.63916	2.67102	0.342926	7.7889	6.75963e-15	6.79753e-14
ENSG00000267424	1.05918	1.99234	0.32985	6.04013	1.53992e-09	8.5489e-09
ENSG00000267432	61.0761	2.80933	0.182519	15.392	1.85095e-53	5.61799e-51
ENSG00000267506	37.6538	1.54991	0.253584	6.11204	9.83678e-10	5.59978e-09
ENSG00000267579	1.18434	1.59172	0.334215	4.76256	1.91151e-06	7.0762e-06
ENSG00000267643	3.17009	1.74874	0.336322	5.1996	1.99714e-07	8.45516e-07
ENSG00000267650	59.0122	1.6841	0.149851	11.2385	2.63701e-29	1.09095e-27
ENSG00000267654	5.52202	2.57791	0.343051	7.51467	5.7055e-14	5.20068e-13
ENSG00000267695	2.66659	1.36955	0.267361	5.12246	3.01573e-07	1.24372e-06
ENSG00000267780	0.7572	1.23711	0.40624	3.04525	0.00232484	0.00528108
ENSG00000267919	1.70314	1.8234	0.270371	6.74404	1.54042e-11	1.08128e-10
ENSG00000268108	11.0766	1.0255	0.145491	7.04855	1.80786e-12	1.40386e-11
ENSG00000268129	16.0812	1.00836	0.137672	7.32437	2.40019e-13	2.04438e-12
ENSG00000268580	0.885418	1.0486	0.506854	2.06885	0.0385604	0.0671225
ENSG00000268621	190.759	1.23912	0.114487	10.8232	2.67184e-27	9.03957e-26
ENSG00000268655	15.6632	1.13314	0.134939	8.39747	4.56203e-17	5.73269e-16
ENSG00000268889	252.16	1.04961	0.0896138	11.7125	1.09935e-31	5.53461e-30
ENSG00000269019	25.0856	1.01003	0.102321	9.87119	5.55012e-23	1.26953e-21
ENSG00000269072	12.3029	1.20258	0.150036	8.01532	1.0985e-15	1.19929e-14
ENSG00000269495	462.868	1.6486	0.311194	5.29767	1.17289e-07	5.12294e-07
ENSG00000269826	0.799693	2.96549	0.558686	5.30797	1.10855e-07	4.86008e-07
ENSG00000269889	14.2831	1.02712	0.135425	7.5844	3.34037e-14	3.11222e-13
ENSG00000269909	2.66239	2.89432	0.390933	7.40364	1.32505e-13	1.15927e-12
ENSG00000269962	10.9615	1.67074	0.242084	6.90148	5.1464e-12	3.81431e-11
ENSG00000269993	9.43319	3.81295	0.433757	8.7905	1.48894e-18	2.16589e-17
ENSG00000269994	89.0461	1.83014	0.154246	11.8651	1.79713e-32	9.53414e-31
ENSG00000270068	1.30399	1.20885	0.274679	4.40095	1.07777e-05	3.59175e-05
ENSG00000270097	2.40391	1.07016	0.383203	2.79267	0.0052275	0.0110872
ENSG00000270141	1519.87	1.31385	0.144805	9.07325	1.15519e-19	1.88643e-18
ENSG00000270145	18.8105	1.64343	0.121218	13.5577	7.13632e-42	8.83393e-40
ENSG00000270147	86.2195	1.21481	0.0914745	13.2804	3.00964e-40	3.18799e-38
ENSG00000270160	0.759738	1.12444	0.367278	3.06155	0.00220198	0.0050284
ENSG00000270168	3.09727	1.29585	0.36327	3.56718	0.000360837	0.000949816
ENSG00000270170	238.831	1.20231	0.0914205	13.1514	1.67064e-39	1.67414e-37
ENSG00000270172	133.318	1.61958	0.122888	13.1793	1.15457e-39	1.17187e-37
ENSG00000270182	1.3452	1.93836	0.313985	6.17342	6.6827e-10	3.88626e-09
ENSG00000270372	4.13711	4.40407	0.382204	11.5228	1.01216e-30	4.69159e-29
ENSG00000270823	206.414	1.06123	0.11292	9.39806	5.55796e-21	1.02598e-19
ENSG00000270919	11.8857	1.05575	0.171853	6.14331	8.08208e-10	4.66311e-09
ENSG00000270937	1.17294	1.17248	0.331593	3.53592	0.000406364	0.00105967
ENSG00000271090	4.31424	4.17486	0.50447	8.27573	1.27667e-16	1.52764e-15
ENSG00000271156	8.114	2.46941	0.26724	9.2404	2.45575e-20	4.28514e-19
ENSG00000271216	9.93024	3.6169	0.286546	12.6224	1.58861e-36	1.17438e-34
ENSG00000271308	11.1974	5.49225	0.69632	7.88753	3.08214e-15	3.21516e-14
ENSG00000271434	5.23903	1.2342	0.272601	4.5275	5.9687e-06	2.06565e-05
ENSG00000271762	2.06921	2.51453	0.387735	6.48517	8.86293e-11	5.73294e-10
ENSG00000271766	0.621121	1.36232	0.456154	2.98653	0.00282161	0.00631009
ENSG00000271776	5.18096	2.45618	0.326099	7.532	4.997e-14	4.58134e-13
ENSG00000271803	4.18653	1.22469	0.180439	6.78725	1.14295e-11	8.14407e-11
ENSG00000271830	2.2259	2.3727	0.318101	7.45896	8.72096e-14	7.78304e-13
ENSG00000271888	7.36131	1.23415	0.148803	8.29388	1.09613e-16	1.32063e-15
ENSG00000271956	9.94008	2.79778	0.276178	10.1303	4.05246e-24	1.025e-22
ENSG00000271980	1119.21	1.17567	0.0902892	13.0212	9.27628e-39	8.46286e-37
ENSG00000271989	9.39256	1.38629	0.148184	9.35521	8.3437e-21	1.52241e-19
ENSG00000272068	29.6178	1.47379	0.183077	8.05013	8.27049e-16	9.1538e-15
ENSG00000272114	320.189	1.19403	0.121571	9.82164	9.08518e-23	2.02102e-21
ENSG00000272121	1.94533	2.48157	0.414276	5.99014	2.09666e-09	1.14484e-08
ENSG00000272157	3.50149	2.59015	0.333658	7.76288	8.30206e-15	8.26697e-14
ENSG00000272163	19.1311	2.49784	0.322382	7.74808	9.32911e-15	9.21987e-14
ENSG00000272191	2.3108	4.30676	0.482621	8.92368	4.51051e-19	6.89152e-18
ENSG00000272243	7.24767	1.72295	0.192147	8.96685	3.05112e-19	4.75613e-18
ENSG00000272304	21.0896	2.92297	0.248806	11.748	7.23084e-32	3.69933e-30
ENSG00000272327	187.219	2.54422	0.169386	15.0202	5.41319e-51	1.34546e-48
ENSG00000272328	13.7058	2.68959	0.202866	13.2579	4.05913e-40	4.2853e-38
ENSG00000272396	59.9624	1.77071	0.229564	7.71337	1.22537e-14	1.19178e-13
ENSG00000272405	80.5018	1.75196	0.204402	8.57113	1.02475e-17	1.37297e-16
ENSG00000272438	1.52234	1.08703	0.330009	3.29395	0.000987902	0.00240767
ENSG00000272457	0.74281	1.89508	0.38171	4.9647	6.88078e-07	2.70316e-06
ENSG00000272524	5.86341	1.50208	0.175	8.58332	9.21736e-18	1.2434e-16
ENSG00000272540	1958.26	1.18178	0.0794144	14.8811	4.3717e-50	1.03757e-47
ENSG00000272545	1.51041	1.45846	0.245904	5.93099	3.01111e-09	1.61099e-08
ENSG00000272566	5.15932	1.01197	0.263933	3.83418	0.000125984	0.00035827
ENSG00000272620	467.866	1.80768	0.149164	12.1188	8.40243e-34	5.02332e-32
ENSG00000272622	11.2957	1.70234	0.218475	7.79191	6.60037e-15	6.63949e-14
ENSG00000272666	67.1443	2.81709	0.192128	14.6626	1.11936e-48	2.3246e-46
ENSG00000272702	4.91218	1.04073	0.210344	4.94777	7.50685e-07	2.93305e-06
ENSG00000272715	1.55904	1.28843	0.255324	5.04625	4.50561e-07	1.82059e-06
ENSG00000272727	1.49393	2.08429	0.344029	6.05848	1.37417e-09	7.68277e-09
ENSG00000272763	39.8766	2.63574	0.196135	13.4384	3.6005e-41	4.04461e-39
ENSG00000272796	20.8309	1.24267	0.194675	6.3833	1.7331e-10	1.07925e-09
ENSG00000272798	1.62222	1.85889	0.302964	6.13568	8.47982e-10	4.873e-09
ENSG00000272821	370.881	1.0365	0.109256	9.48688	2.38063e-21	4.57656e-20
ENSG00000272910	251.011	1.44259	0.0942773	15.3015	7.46624e-53	2.14254e-50
ENSG00000272931	14.6639	1.04686	0.189864	5.51372	3.51335e-08	1.64813e-07
ENSG00000272947	69.5621	1.12059	0.148032	7.56994	3.73394e-14	3.46154e-13
ENSG00000273013	152.619	1.04475	0.0850391	12.2856	1.08274e-34	6.91855e-33
ENSG00000273068	0.739686	1.33464	0.387681	3.44261	0.000576131	0.0014632
ENSG00000273119	2.15945	2.64964	0.497535	5.32554	1.00653e-07	4.43622e-07
ENSG00000273162	13.3694	1.01491	0.124159	8.17426	2.97677e-16	3.43815e-15
ENSG00000273212	306.607	1.03409	0.0857829	12.0547	1.83089e-33	1.06239e-31
ENSG00000273264	3.99786	1.23534	0.19044	6.48673	8.7717e-11	5.67625e-10
ENSG00000273272	12.2035	1.96419	0.199277	9.8566	6.41844e-23	1.45654e-21
ENSG00000273301	23.6738	1.26483	0.247309	5.11436	3.14808e-07	1.29577e-06
ENSG00000273313	6.07411	1.20585	0.197584	6.103	1.04098e-09	5.90891e-09
ENSG00000273320	59.7617	1.29821	0.182988	7.09448	1.29841e-12	1.02644e-11
ENSG00000273321	1.38807	1.20354	0.295834	4.06828	4.73607e-05	0.000144137
ENSG00000273367	10.955	1.17551	0.175746	6.68868	2.25193e-11	1.55376e-10
ENSG00000273387	143.458	1.2052	0.122141	9.86728	5.77075e-23	1.31809e-21
ENSG00000273388	2.76176	1.17229	0.272777	4.29763	1.72637e-05	5.58709e-05
ENSG00000273415	2.66945	1.9426	0.342539	5.67119	1.41808e-08	6.97353e-08
ENSG00000273443	7.78234	1.15775	0.232208	4.98583	6.16957e-07	2.44403e-06
XLOC_000072	4.88267	1.59801	0.500269	3.1943	0.00140173	0.00332084
XLOC_000075	55.4421	1.26445	0.0969673	13.04	7.24888e-39	6.69059e-37
XLOC_000085	1.05995	1.5038	0.433535	3.4687	0.00052299	0.00133909
XLOC_000117	33.3027	1.99104	0.171948	11.5794	5.24321e-31	2.48509e-29
XLOC_000122	20.7398	1.72549	0.133693	12.9064	4.14296e-38	3.58292e-36
XLOC_000135	118.906	1.25666	0.135365	9.28351	1.6398e-20	2.90472e-19
XLOC_000136	2.37036	1.47145	0.230299	6.38932	1.6663e-10	1.03949e-09
XLOC_000139	1.37923	2.64667	0.531817	4.97665	6.4694e-07	2.55426e-06
XLOC_000150	0.751851	2.27344	0.447675	5.07832	3.80796e-07	1.5538e-06
XLOC_000152	0.704622	1.53122	0.581417	2.6336	0.00844853	0.0171425
XLOC_000158	2.71931	1.30498	0.347821	3.75186	0.000175527	0.000486922
XLOC_000166	3.71542	3.41711	0.383549	8.90918	5.14119e-19	7.81729e-18
XLOC_000177	47.3803	1.03868	0.163745	6.34327	2.24934e-10	1.37923e-09
XLOC_000179	0.785284	1.25541	0.401054	3.13028	0.00174638	0.00406505
XLOC_000192	13.9692	4.06255	0.331033	12.2723	1.27518e-34	8.06792e-33
XLOC_000260	0.345694	1.67786	0.845741	1.9839	0.0472672	0.0803293
XLOC_000273	1740.58	2.64446	0.184661	14.3207	1.62591e-46	2.88458e-44
XLOC_000277	88.4653	1.0078	0.114381	8.81089	1.24157e-18	1.8161e-17
XLOC_000289	6.68008	1.41652	0.197657	7.16656	7.69046e-13	6.25018e-12
XLOC_000296	1.22017	1.42666	0.355185	4.01667	5.90269e-05	0.000177081
XLOC_000298	11.4167	2.32002	0.219512	10.569	4.14893e-26	1.25928e-24
XLOC_000302	2.02345	1.31989	0.408458	3.2314	0.00123187	0.00294808
XLOC_000304	35.092	1.88353	0.177777	10.5949	3.14649e-26	9.67108e-25
XLOC_000305	2.49393	1.2983	0.25276	5.13648	2.79938e-07	1.15935e-06
XLOC_000310	0.963428	1.1095	0.384264	2.88733	0.00388531	0.0084541
XLOC_000349	7.06231	1.55102	0.260058	5.96412	2.45961e-09	1.32968e-08
XLOC_000387	0.721889	1.56079	0.347596	4.49025	7.1141e-06	2.43429e-05
XLOC_000406	0.435633	1.78456	0.525175	3.39804	0.000678711	0.00170236
XLOC_000409	31.5173	3.9993	0.278453	14.3626	8.88906e-47	1.64089e-44
XLOC_000411	327.663	1.95123	0.132913	14.6805	8.59753e-49	1.81675e-46
XLOC_000412	619.715	1.3572	0.106441	12.7507	3.08894e-37	2.49375e-35
XLOC_000413	242.025	2.55005	0.156247	16.3206	7.04008e-60	3.64307e-57
XLOC_000427	10.0986	3.73618	0.295458	12.6454	1.18654e-36	8.91771e-35
XLOC_000438	36.1165	2.4281	0.152449	15.9273	4.09731e-57	1.61669e-54
XLOC_000481	2.77508	1.04503	0.346638	3.01476	0.00257183	0.0057946
XLOC_000482	306.296	1.5096	0.180351	8.37034	5.7452e-17	7.11188e-16
XLOC_000492	37.6685	1.01463	0.23711	4.27916	1.87602e-05	6.0407e-05
XLOC_000507	15.0081	1.30876	0.2668	4.9054	9.3236e-07	3.60187e-06
XLOC_000611	16.6117	3.17215	0.290411	10.923	8.95328e-28	3.21524e-26
XLOC_000612	6.61796	1.42257	0.234838	6.05766	1.38119e-09	7.72067e-09
XLOC_000651	1533.57	1.28578	0.0963862	13.3399	1.35717e-40	1.48237e-38
XLOC_000652	0.28512	1.45294	0.645408	2.25119	0.0243733	0.0446036
XLOC_000660	6410.8	2.01794	0.0996696	20.2463	3.82954e-91	2.41767e-87
XLOC_000687	47.723	1.76778	0.194143	9.10555	8.58343e-20	1.4193e-18
XLOC_000688	35.4968	1.67067	0.212321	7.86862	3.58575e-15	3.70742e-14
XLOC_000697	361.469	1.21171	0.073559	16.4727	5.76578e-61	3.43401e-58
XLOC_000698	5.63287	1.40683	0.22148	6.35193	2.12632e-10	1.30735e-09
XLOC_000734	15.1219	1.00702	0.17442	5.77352	7.76322e-09	3.94803e-08
XLOC_000745	6.76144	1.15167	0.293644	3.92199	8.78191e-05	0.000255917
XLOC_000776	11.0911	1.16876	0.154546	7.56256	3.95217e-14	3.65419e-13
XLOC_000824	34.4	1.90442	0.164303	11.5909	4.58411e-31	2.17925e-29
XLOC_000826	25.032	1.74283	0.198912	8.76181	1.92136e-18	2.76182e-17
XLOC_000835	0.874088	1.40751	0.399397	3.52409	0.000424939	0.00110418
XLOC_000839	0.443418	1.32085	0.418246	3.15808	0.00158811	0.00372412
XLOC_000844	0.518144	1.24124	0.362805	3.42123	0.000623383	0.00157346
XLOC_000896	18.7029	1.07457	0.109756	9.79052	1.23652e-22	2.71433e-21
XLOC_000908	29.0487	2.38576	0.250162	9.53688	1.47195e-21	2.90035e-20
XLOC_000909	162.805	1.8442	0.188317	9.79311	1.20532e-22	2.64953e-21
XLOC_000910	6.57789	1.84185	0.375084	4.9105	9.08428e-07	3.51501e-06
XLOC_000911	59.5964	1.1867	0.156056	7.6043	2.86458e-14	2.68797e-13
XLOC_000919	2.54218	1.35553	0.214847	6.30928	2.80331e-10	1.70303e-09
XLOC_000922	189.028	1.77385	0.191015	9.28644	1.59539e-20	2.83239e-19
XLOC_000935	3.67274	1.00265	0.229771	4.36368	1.27892e-05	4.21932e-05
XLOC_000936	267.045	1.28168	0.147663	8.67973	3.96712e-18	5.54589e-17
XLOC_000939	9.57172	3.17933	0.266903	11.9119	1.02585e-32	5.56392e-31
XLOC_000951	6.18892	1.12619	0.249102	4.52101	6.15452e-06	2.12483e-05
XLOC_000987	831.17	1.02149	0.074612	13.6907	1.15467e-42	1.48769e-40
XLOC_000991	170.977	2.45339	0.135716	18.0774	4.80022e-73	7.57619e-70
XLOC_000992	0.779503	1.44836	0.440356	3.28907	0.0010052	0.00244624
XLOC_001025	2.63396	2.49029	0.402263	6.19069	5.99e-10	3.50019e-09
XLOC_001049	13.6098	1.76213	0.353296	4.9877	6.11027e-07	2.42186e-06
XLOC_001087	1.88728	1.01688	0.261343	3.89096	9.98469e-05	0.000288096
XLOC_001090	4.9431	3.6502	0.346983	10.5198	7.00001e-26	2.08652e-24
XLOC_001092	0.581906	1.31162	0.454432	2.88628	0.00389825	0.00847934
XLOC_001099	4.33129	2.1829	0.291748	7.48214	7.31215e-14	6.57968e-13
XLOC_001101	12860.6	1.02734	0.201313	5.10322	3.33919e-07	1.37085e-06
XLOC_001111	0.284062	1.3202	0.66473	1.98607	0.0470259	0.0799709
XLOC_001125	0.888921	2.44459	0.3631	6.73256	1.66706e-11	1.16576e-10
XLOC_001141	33.1299	1.99326	0.136879	14.5622	4.88775e-48	9.76498e-46
XLOC_001155	1.2942	2.9079	0.461203	6.30502	2.88153e-10	1.74785e-09
XLOC_001168	12.4216	1.13994	0.166379	6.85145	7.31035e-12	5.32929e-11
XLOC_001195	23.919	1.11024	0.132168	8.40026	4.45475e-17	5.60011e-16
XLOC_001267	2.44257	3.65502	0.429813	8.50376	1.83544e-17	2.39708e-16
XLOC_001278	47.7886	1.72984	0.136795	12.6455	1.18464e-36	8.91771e-35
XLOC_001280	5.84782	1.66412	0.205267	8.10709	5.18466e-16	5.84496e-15
XLOC_001285	29.74	1.36651	0.14814	9.22443	2.85063e-20	4.9387e-19
XLOC_001287	1.12127	1.00999	0.338851	2.98062	0.00287665	0.00642089
XLOC_001295	121.536	1.60168	0.126384	12.6731	8.33567e-37	6.3865e-35
XLOC_001296	162.318	1.85708	0.12769	14.5436	6.41425e-48	1.25759e-45
XLOC_001338	3.33273	4.03657	0.421639	9.57352	1.03324e-21	2.06556e-20
XLOC_001341	2.40114	1.51227	0.228647	6.614	3.74063e-11	2.51709e-10
XLOC_001449	1.61663	1.10542	0.3196	3.45875	0.000542691	0.00138519
XLOC_001504	3.42295	1.33389	0.23702	5.62775	1.82575e-08	8.86233e-08
XLOC_001505	0.8804	1.33511	0.340869	3.9168	8.97322e-05	0.000261179
XLOC_001506	2.07996	1.69246	0.345963	4.89201	9.98125e-07	3.83855e-06
XLOC_001507	850.155	2.87369	0.239535	11.997	3.68581e-33	2.08506e-31
XLOC_001530	3.60026	1.33337	0.271457	4.91192	9.0187e-07	3.49134e-06
XLOC_001535	1.19812	2.57434	0.706957	3.64144	0.000271114	0.000729146
XLOC_001540	2.68176	1.69602	0.392632	4.31961	1.56304e-05	5.09015e-05
XLOC_001542	0.919888	2.30214	0.512664	4.49053	7.1045e-06	2.4318e-05
XLOC_001586	282.558	1.04742	0.0575967	18.1855	6.72839e-74	1.17993e-70
XLOC_001623	2.36675	1.88135	0.288602	6.51885	7.08501e-11	4.61125e-10
XLOC_001643	30.7201	3.24567	0.227344	14.2765	3.06722e-46	5.34917e-44
XLOC_001644	1.70436	3.3689	0.324466	10.3829	2.96577e-25	8.32896e-24
XLOC_001645	31.7786	3.22859	0.211419	15.271	1.19266e-52	3.39167e-50
XLOC_001646	15.2786	2.32104	0.16712	13.8884	7.44829e-44	1.06869e-41
XLOC_001648	41.6105	1.94574	0.128765	15.1108	1.37511e-51	3.529e-49
XLOC_001668	2.5689	1.18895	0.237898	4.99774	5.80062e-07	2.30724e-06
XLOC_001696	2.95937	1.15049	0.241031	4.77319	1.8133e-06	6.73476e-06
XLOC_001705	1.12157	2.50569	0.555555	4.51026	6.47497e-06	2.22816e-05
XLOC_001722	2.67247	3.09749	0.395976	7.82241	5.18201e-15	5.27833e-14
XLOC_001728	1663.53	3.91235	0.182673	21.4172	9.23812e-102	9.72035e-98
XLOC_001738	3.60887	1.16111	0.322078	3.60505	0.000312098	0.000830805
XLOC_001788	190.187	1.25673	0.133714	9.39861	5.52903e-21	1.02183e-19
XLOC_001798	1.46029	2.27453	0.353925	6.42659	1.30497e-10	8.23851e-10
XLOC_001804	5.24695	3.32637	0.352197	9.44461	3.56717e-21	6.71845e-20
XLOC_001805	0.678097	1.93293	0.627408	3.08081	0.00206436	0.00473882
XLOC_001812	4.0996	1.93455	0.385838	5.01388	5.33432e-07	2.13495e-06
XLOC_001830	5.65241	1.76579	0.234615	7.52631	5.2195e-14	4.777e-13
XLOC_001831	27.3528	2.18161	0.187989	11.6049	3.88975e-31	1.86318e-29
XLOC_001875	42.9459	4.51805	0.351658	12.8479	8.84279e-38	7.40402e-36
XLOC_001878	1.73689	1.13779	0.338163	3.36462	0.000766503	0.00190455
XLOC_001880	5.37873	1.005	0.263862	3.80882	0.000139629	0.00039427
XLOC_001883	43.273	1.01	0.18687	5.40484	6.4865e-08	2.93679e-07
XLOC_001911	6.53652	1.79763	0.220559	8.15035	3.62864e-16	4.15759e-15
XLOC_001922	7.75125	2.70017	0.496585	5.43748	5.40386e-08	2.47179e-07
XLOC_001948	0.547675	1.1651	0.382574	3.04543	0.0023235	0.00527841
XLOC_001950	43.6191	1.09392	0.10431	10.4871	9.89922e-26	2.92309e-24
XLOC_001975	3.27706	1.76925	0.225084	7.86039	3.82941e-15	3.95417e-14
XLOC_001976	5.90526	2.15476	0.215132	10.016	1.29633e-23	3.15011e-22
XLOC_001977	26.2205	2.67055	0.167368	15.9561	2.58221e-57	1.045e-54
XLOC_001979	12.7383	1.2635	0.153818	8.21426	2.13474e-16	2.50131e-15
XLOC_001998	2.68603	3.50192	0.364373	9.61081	7.1981e-22	1.4659e-20
XLOC_002004	252.664	1.64682	0.192039	8.57544	9.87097e-18	1.3259e-16
XLOC_002005	10.797	1.12297	0.190054	5.9087	3.44825e-09	1.82661e-08
XLOC_002006	2.19368	2.12062	0.344813	6.15006	7.74523e-10	4.47612e-09
XLOC_002028	35.2675	1.81405	0.197966	9.16342	5.02794e-20	8.4782e-19
XLOC_002029	0.509244	1.7734	0.694753	2.55257	0.0106932	0.021173
XLOC_002121	352.781	1.41368	0.089723	15.756	6.24651e-56	2.31973e-53
XLOC_002151	0.477421	1.38861	0.503834	2.75608	0.00584992	0.0122672
XLOC_002195	176.789	1.69831	0.298224	5.69474	1.23563e-08	6.12691e-08
XLOC_002196	59.5535	1.68146	0.231016	7.27854	3.3746e-13	2.83985e-12
XLOC_002197	3.65407	1.47922	0.491939	3.00692	0.0026391	0.00593262
XLOC_002199	2.63623	2.40848	0.496599	4.84996	1.23488e-06	4.68287e-06
XLOC_002200	0.605915	2.04291	0.724202	2.82091	0.0047888	0.010245
XLOC_002243	47.4283	1.80062	0.161828	11.1268	9.29499e-29	3.64933e-27
XLOC_002244	257.269	1.63368	0.124654	13.1057	3.05459e-39	2.93074e-37
XLOC_002246	43.6429	1.14388	0.0996414	11.48	1.66285e-30	7.55244e-29
XLOC_002247	254.485	1.01545	0.0867998	11.6988	1.29278e-31	6.4672e-30
XLOC_002248	12.2853	1.77122	0.176755	10.0208	1.23529e-23	3.01106e-22
XLOC_002249	3.38609	2.62298	0.334286	7.8465	4.27793e-15	4.38774e-14
XLOC_002250	9.51403	2.55954	0.23108	11.0764	1.63306e-28	6.27117e-27
XLOC_002253	2.61368	1.58326	0.369674	4.28287	1.845e-05	5.94643e-05
XLOC_002262	23.1385	1.14503	0.109159	10.4895	9.6501e-26	2.8522e-24
XLOC_002287	730.61	1.25961	0.258465	4.87342	1.09683e-06	4.19312e-06
XLOC_002384	0.456995	1.86205	0.618276	3.01168	0.0025981	0.0058471
XLOC_002428	6.03803	1.00041	0.186645	5.35997	8.32354e-08	3.71103e-07
XLOC_002444	0.823929	1.34073	0.480402	2.79085	0.00525692	0.0111432
XLOC_002461	0.686652	1.63071	0.515947	3.16061	0.00157439	0.00369496
XLOC_002462	0.477132	1.90364	0.501183	3.7983	0.000145693	0.000410034
XLOC_002484	0.380728	1.25981	0.50633	2.48811	0.0128424	0.0249974
XLOC_002489	52.6419	1.51819	0.144146	10.5323	6.13413e-26	1.84059e-24
XLOC_002517	229.275	1.0767	0.109284	9.8523	6.69956e-23	1.51706e-21
XLOC_002518	4730.24	1.48125	0.173283	8.54815	1.25074e-17	1.65678e-16
XLOC_002540	8.61396	1.11078	0.158009	7.02988	2.06717e-12	1.5958e-11
XLOC_002565	1.08666	1.15579	0.300371	3.84786	0.000119152	0.00034016
XLOC_002568	4.90224	1.83269	0.357696	5.12359	2.99778e-07	1.23713e-06
XLOC_002569	4.77515	1.50672	0.38646	3.89877	9.66817e-05	0.000279833
XLOC_002614	0.811986	1.28418	0.513328	2.50168	0.0123606	0.0241369
XLOC_002631	167.836	1.72115	0.283907	6.0624	1.34109e-09	7.50584e-09
XLOC_002632	22.4687	1.7825	0.316102	5.63901	1.7103e-08	8.33265e-08
XLOC_002633	43.4946	1.8914	0.255399	7.40566	1.30497e-13	1.14329e-12
XLOC_002634	39.9734	2.05912	0.271467	7.58514	3.32115e-14	3.09523e-13
XLOC_002698	11.1327	1.36651	0.159189	8.5842	9.14692e-18	1.23495e-16
XLOC_002699	8.98203	1.08559	0.159593	6.80226	1.02992e-11	7.38368e-11
XLOC_002702	2.32897	1.40644	0.351565	4.00051	6.32053e-05	0.000188773
XLOC_002703	5.46213	2.7426	0.307926	8.90669	5.25776e-19	7.97533e-18
XLOC_002705	1.1864	1.69604	0.385012	4.40516	1.05704e-05	3.52897e-05
XLOC_002711	43.1642	1.43773	0.158282	9.08336	1.05269e-19	1.7262e-18
XLOC_002712	110.734	1.56436	0.167545	9.33696	9.91394e-21	1.80059e-19
XLOC_002713	73.1393	1.62978	0.133579	12.2009	3.0737e-34	1.88397e-32
XLOC_002714	229.42	1.07391	0.125127	8.58256	9.27883e-18	1.25116e-16
XLOC_002748	44.6664	1.75329	0.193719	9.0507	1.42059e-19	2.29256e-18
XLOC_002753	3.25921	2.84342	0.292659	9.71581	2.58194e-22	5.48462e-21
XLOC_002756	69.3602	1.17867	0.0966467	12.1957	3.27798e-34	2.00528e-32
XLOC_002808	306.423	1.80733	0.188095	9.60862	7.35272e-22	1.49354e-20
XLOC_002848	0.910558	1.11611	0.437967	2.54838	0.0108224	0.021402
XLOC_002887	30.5418	1.17561	0.159242	7.38256	1.55275e-13	1.34877e-12
XLOC_002909	1.75728	1.58334	0.500505	3.16348	0.00155896	0.00366256
XLOC_002910	0.940212	1.5325	0.678005	2.26031	0.0238022	0.0436674
XLOC_002927	3.52816	1.15421	0.250357	4.61024	4.02212e-06	1.42398e-05
XLOC_002930	1.60102	1.78401	0.347539	5.13326	2.84759e-07	1.17808e-06
XLOC_002939	0.636107	1.34946	0.410502	3.28735	0.00101133	0.00246013
XLOC_002956	1.43347	1.05718	0.298077	3.54666	0.000390155	0.00102074
XLOC_002974	18.3404	3.26577	0.345776	9.44476	3.56234e-21	6.71337e-20
XLOC_003003	12.7027	1.19897	0.144358	8.30554	9.93672e-17	1.20547e-15
XLOC_003004	0.987867	2.46314	0.584359	4.21511	2.49658e-05	7.90204e-05
XLOC_003059	2.53238	4.06483	0.509438	7.97904	1.47472e-15	1.59258e-14
XLOC_003145	29.511	1.71485	0.16513	10.3848	2.90668e-25	8.18485e-24
XLOC_003146	16.5688	2.4453	0.297527	8.21875	2.05643e-16	2.41314e-15
XLOC_003147	3.03298	2.59145	0.337041	7.68882	1.48498e-14	1.43436e-13
XLOC_003148	4.03507	1.71045	0.509324	3.35828	0.000784292	0.00194538
XLOC_003153	4.04637	1.26984	0.254796	4.98375	6.23651e-07	2.46756e-06
XLOC_003155	48.572	1.14742	0.119438	9.6068	7.48362e-22	1.5172e-20
XLOC_003157	88.9401	1.37386	0.293843	4.67549	2.93256e-06	1.05806e-05
XLOC_003168	14.417	2.53054	0.16651	15.1975	3.67595e-52	1.00558e-49
XLOC_003169	14.0931	1.06685	0.154826	6.89061	5.5552e-12	4.10572e-11
XLOC_003182	7.29713	1.10641	0.178315	6.20479	5.47715e-10	3.213e-09
XLOC_003189	4.37959	2.58009	0.332709	7.75478	8.84997e-15	8.78485e-14
XLOC_003248	64.4453	1.50775	0.169313	8.90511	5.33313e-19	8.078e-18
XLOC_003275	6.43564	2.12072	0.227462	9.32344	1.12628e-20	2.03505e-19
XLOC_003276	0.889577	1.74859	0.397817	4.39546	1.10539e-05	3.6768e-05
XLOC_003277	2.43811	1.04355	0.2301	4.53518	5.75539e-06	1.99577e-05
XLOC_003289	3.24881	3.08524	0.346092	8.91451	4.89959e-19	7.46431e-18
XLOC_003292	0.733003	2.21815	0.553107	4.01036	6.06273e-05	0.000181502
XLOC_003306	10.2167	1.28467	0.204792	6.27305	3.54036e-10	2.12341e-09
XLOC_003314	6.58109	1.90876	0.29619	6.44437	1.1608e-10	7.37705e-10
XLOC_003334	59.4523	1.2348	0.140698	8.77627	1.68982e-18	2.44571e-17
XLOC_003373	3.53049	1.07895	0.238548	4.52299	6.09726e-06	2.10645e-05
XLOC_003384	1.77966	2.21392	0.366076	6.04771	1.46917e-09	8.18058e-09
XLOC_003455	0.938411	1.19517	0.417198	2.86476	0.00417325	0.00902589
XLOC_003460	0.606405	1.37745	0.438326	3.14252	0.001675	0.00391072
XLOC_003469	0.453352	1.21119	0.550794	2.19898	0.0278793	0.0502813
XLOC_003499	2.3453	1.06467	0.368671	2.88786	0.00387873	0.00844096
XLOC_003507	1.25694	1.57176	0.37453	4.19661	2.70945e-05	8.51604e-05
XLOC_003509	30.0084	2.46594	0.213169	11.568	5.98767e-31	2.821e-29
XLOC_003531	34.7839	1.51276	0.173697	8.7092	3.06027e-18	4.32605e-17
XLOC_003534	25.9847	1.39768	0.127139	10.9933	4.11372e-28	1.52208e-26
XLOC_003535	1.79742	1.35795	0.289909	4.68405	2.81261e-06	1.0171e-05
XLOC_003536	4.75516	1.20263	0.190918	6.29921	2.99173e-10	1.80983e-09
XLOC_003560	2.74327	1.70909	0.393412	4.34429	1.3973e-05	4.57827e-05
XLOC_003561	0.535939	1.22839	0.601277	2.04296	0.0410563	0.0709622
XLOC_003604	2.00385	1.66973	0.284369	5.8717	4.31354e-09	2.25544e-08
XLOC_003611	0.632634	2.62697	1.07431	2.44527	0.0144744	0.0278496
XLOC_003612	1.07655	2.77037	0.752225	3.68291	0.000230589	0.000628131
XLOC_003613	0.745757	2.61563	0.931938	2.80666	0.00500577	0.010665
XLOC_003615	0.738744	2.55749	0.837877	3.05234	0.00227063	0.00517022
XLOC_003653	4.02957	1.2711	0.341098	3.72649	0.000194164	0.000535283
XLOC_003657	1.15619	1.58783	0.306711	5.17696	2.25526e-07	9.48437e-07
XLOC_003668	8254.83	1.14857	0.222962	5.15142	2.58525e-07	1.07676e-06
XLOC_003688	51.6679	1.0123	0.0771598	13.1196	2.54336e-39	2.47027e-37
XLOC_003712	148.393	1.22522	0.138434	8.85055	8.70881e-19	1.28941e-17
XLOC_003838	0.677733	1.07789	0.43615	2.47137	0.0134595	0.0260765
XLOC_003860	0.889834	1.31827	0.345727	3.81302	0.000137278	0.000388012
XLOC_003896	2.7065	2.70054	0.27623	9.7764	1.42175e-22	3.09723e-21
XLOC_003905	2.38695	1.25149	0.31214	4.00937	6.08799e-05	0.00018219
XLOC_003949	7.69926	2.26973	0.271414	8.36261	6.1346e-17	7.57609e-16
XLOC_003951	1.1127	1.84028	0.432838	4.25165	2.12199e-05	6.78444e-05
XLOC_003965	2.31134	1.56171	0.287849	5.42545	5.78102e-08	2.63667e-07
XLOC_003968	6.60518	1.91384	0.242682	7.88622	3.11476e-15	3.24811e-14
XLOC_003987	118.195	1.11817	0.0939528	11.9015	1.16306e-32	6.26507e-31
XLOC_004018	1.3347	2.08233	0.346976	6.00138	1.95648e-09	1.07238e-08
XLOC_004019	1.11795	1.30967	0.287997	4.54751	5.4284e-06	1.88735e-05
XLOC_004027	571.635	1.4493	0.132802	10.9133	9.96107e-28	3.54888e-26
XLOC_004028	373.088	1.2597	0.124183	10.1439	3.52849e-24	8.97505e-23
XLOC_004034	4.44184	2.35899	0.298909	7.89199	2.97395e-15	3.11053e-14
XLOC_004037	5.03124	1.42381	0.238618	5.9669	2.41806e-09	1.30864e-08
XLOC_004068	2.42238	1.4045	0.25685	5.46818	4.54691e-08	2.09897e-07
XLOC_004075	158.238	1.09451	0.101714	10.7606	5.28031e-27	1.72903e-25
XLOC_004084	9.0911	2.73519	0.316216	8.64974	5.16151e-18	7.13658e-17
XLOC_004086	2.8517	1.05698	0.234445	4.50844	6.53049e-06	2.24555e-05
XLOC_004093	92.9016	1.11184	0.130005	8.5523	1.20661e-17	1.60101e-16
XLOC_004101	0.382226	1.61599	0.685577	2.35712	0.0184175	0.0346732
XLOC_004149	1.86274	1.07524	0.317579	3.38575	0.000709838	0.00177381
XLOC_004151	1.00285	1.84129	0.464871	3.96086	7.46818e-05	0.000220421
XLOC_004153	0.656999	1.62412	0.405229	4.00791	6.12582e-05	0.000183235
XLOC_004186	7.51415	1.04585	0.147839	7.07428	1.50229e-12	1.17613e-11
XLOC_004191	11.1208	1.5341	0.172328	8.90222	5.47419e-19	8.28372e-18
XLOC_004192	44.6975	1.30527	0.168388	7.75152	9.07977e-15	8.9988e-14
XLOC_004193	142.383	1.13132	0.134928	8.38465	5.08754e-17	6.33505e-16
XLOC_004204	0.904042	2.91617	0.440845	6.61496	3.71653e-11	2.50194e-10
XLOC_004216	0.884182	1.24703	0.450862	2.76589	0.00567683	0.0119288
XLOC_004223	3.95716	2.09681	0.234139	8.95541	3.38462e-19	5.26041e-18
XLOC_004239	1.98187	1.01646	0.230791	4.40423	1.06159e-05	3.54266e-05
XLOC_004264	35.4924	2.71446	0.189015	14.361	9.0853e-47	1.66736e-44
XLOC_004277	16.7855	1.47705	0.142851	10.3398	4.65474e-25	1.28213e-23
XLOC_004279	0.482599	1.68106	0.568431	2.95737	0.00310276	0.0068818
XLOC_004291	29.7928	2.5604	0.189646	13.5009	1.54483e-41	1.81956e-39
XLOC_004294	9.93815	1.90009	0.203161	9.35268	8.54571e-21	1.55747e-19
XLOC_004325	3.43481	3.06238	0.433047	7.07169	1.53054e-12	1.19675e-11
XLOC_004326	1.34949	3.15225	0.445899	7.06943	1.55566e-12	1.2149e-11
XLOC_004327	132.451	2.53498	0.157901	16.0543	5.33556e-58	2.27598e-55
XLOC_004330	1.17279	2.46613	0.341035	7.23131	4.78359e-13	3.95492e-12
XLOC_004331	1.9625	2.35592	0.31766	7.41649	1.2026e-13	1.05772e-12
XLOC_004352	0.534983	1.91446	0.506148	3.78241	0.000155316	0.000434714
XLOC_004372	0.714503	2.62255	0.62239	4.21368	2.51248e-05	7.94917e-05
XLOC_004373	22.4134	1.13283	0.151802	7.46252	8.48812e-14	7.58381e-13
XLOC_004383	12.3132	1.00885	0.146419	6.8902	5.57154e-12	4.11683e-11
XLOC_004385	4.20622	1.1618	0.232406	4.99902	5.7622e-07	2.29311e-06
XLOC_004433	1.12636	1.72281	0.462742	3.72304	0.000196837	0.000542225
XLOC_004435	6.48711	1.51435	0.205857	7.3563	1.89077e-13	1.62937e-12
XLOC_004443	1.1607	2.31994	0.497177	4.66623	3.0678e-06	1.10457e-05
XLOC_004444	8.68093	1.04803	0.21935	4.77789	1.77145e-06	6.5894e-06
XLOC_004459	8.00897	1.36562	0.142723	9.56832	1.08655e-21	2.16392e-20
XLOC_004477	1.21252	1.13361	0.388848	2.91529	0.00355357	0.0077973
XLOC_004522	4.39349	4.17639	0.662132	6.30749	2.83595e-10	1.72219e-09
XLOC_004527	0.839841	1.89922	0.575232	3.30166	0.000961146	0.00234735
XLOC_004594	35.5275	1.10007	0.180939	6.07976	1.20363e-09	6.7737e-09
XLOC_004614	140.588	1.22353	0.127013	9.63312	5.79401e-22	1.19071e-20
XLOC_004681	1.33925	1.85831	0.41324	4.49693	6.89428e-06	2.36441e-05
XLOC_004698	7.49145	1.68519	0.222491	7.57419	3.6137e-14	3.35698e-13
XLOC_004721	1.37655	2.67029	0.359634	7.42502	1.12766e-13	9.95127e-13
XLOC_004729	10.4036	1.25017	0.155524	8.03848	9.09587e-16	1.00392e-14
XLOC_004741	0.683361	1.28243	0.389428	3.29311	0.000990857	0.00241431
XLOC_004743	6.204	1.4915	0.192009	7.76784	7.98369e-15	7.96753e-14
XLOC_004744	18.7878	1.83755	0.173296	10.6036	2.86856e-26	8.85132e-25
XLOC_004757	57.1073	1.06612	0.122492	8.70361	3.21499e-18	4.53055e-17
XLOC_004764	26.2741	1.80034	0.170979	10.5296	6.30842e-26	1.89109e-24
XLOC_004765	88.5428	1.3595	0.108273	12.5562	3.67607e-36	2.63724e-34
XLOC_004791	0.453658	1.73719	0.502636	3.45615	0.000547946	0.00139754
XLOC_004799	139.138	1.04751	0.0719406	14.5608	4.99041e-48	9.90738e-46
XLOC_004803	65.5221	1.56633	0.105478	14.8498	6.97874e-50	1.61979e-47
XLOC_004817	3.45368	1.72199	0.279232	6.16688	6.96519e-10	4.04086e-09
XLOC_004834	0.409481	1.88789	0.868749	2.17311	0.0297719	0.0533298
XLOC_004839	24.5385	2.06207	0.184847	11.1555	6.72916e-29	2.68198e-27
XLOC_004841	19.3938	1.41098	0.158905	8.87935	6.72552e-19	1.0052e-17
XLOC_004845	32.1478	2.21637	0.207625	10.6749	1.33427e-26	4.23717e-25
XLOC_004846	27.434	3.89153	0.367128	10.5999	2.98243e-26	9.18472e-25
XLOC_004857	3.56457	3.53921	0.596702	5.93128	3.00581e-09	1.60898e-08
XLOC_004898	0.95913	2.01695	0.619052	3.25812	0.00112152	0.00270719
XLOC_004899	1.71892	2.89434	0.733259	3.94723	7.90606e-05	0.000232368
XLOC_004901	3.21269	2.12375	0.313303	6.77859	1.21358e-11	8.624e-11
XLOC_004903	7.58448	2.35878	0.291291	8.09767	5.60223e-16	6.28876e-15
XLOC_004904	1.38674	3.73823	0.874232	4.27602	1.90268e-05	6.12046e-05
XLOC_004923	0.628714	1.6163	0.464404	3.48037	0.000500731	0.00128578
XLOC_004987	0.914702	1.02337	0.451616	2.26602	0.0234502	0.0430767
XLOC_004998	134.351	1.25191	0.0926055	13.5188	1.21155e-41	1.43773e-39
XLOC_005008	0.73274	1.50559	0.576801	2.61023	0.00904802	0.0182393
XLOC_005025	48.9472	1.07451	0.098505	10.9081	1.05395e-27	3.7465e-26
XLOC_005039	1.16286	1.68361	0.38513	4.37154	1.23372e-05	4.08e-05
XLOC_005040	0.884433	1.75709	0.531485	3.30599	0.000946402	0.00231439
XLOC_005104	6.73212	1.13539	0.137142	8.27891	1.24311e-16	1.49088e-15
XLOC_005108	1.48476	1.57358	0.309434	5.08534	3.66964e-07	1.50066e-06
XLOC_005113	0.948091	2.16667	0.480287	4.5112	6.44605e-06	2.21893e-05
XLOC_005115	13.3592	1.34125	0.155807	8.6084	7.4089e-18	1.00936e-16
XLOC_005118	5.21686	4.29878	0.445284	9.65402	4.72679e-22	9.80328e-21
XLOC_005136	19.743	4.27874	0.298781	14.3206	1.62661e-46	2.88458e-44
XLOC_005148	1.04717	1.04377	0.392287	2.66072	0.00779749	0.0159456
XLOC_005151	5.7168	1.69537	0.34929	4.85377	1.21138e-06	4.60151e-06
XLOC_005153	2.01101	1.21734	0.361619	3.36635	0.000761707	0.00189353
XLOC_005159	4.64921	1.21374	0.342414	3.54466	0.000393117	0.0010275
XLOC_005172	2.03448	1.2251	0.255919	4.78706	1.69245e-06	6.30741e-06
XLOC_005190	33.2731	1.17294	0.159784	7.34077	2.12376e-13	1.81874e-12
XLOC_005195	435.249	1.09672	0.11334	9.67641	3.7982e-22	7.94527e-21
XLOC_005196	78.2066	1.0636	0.17049	6.23849	4.41821e-10	2.61686e-09
XLOC_005260	50.5029	2.04992	0.165372	12.3958	2.75508e-35	1.87428e-33
XLOC_005264	3.07219	3.13466	0.556041	5.63747	1.72571e-08	8.40517e-08
XLOC_005274	4.11275	1.59979	0.230349	6.94505	3.78334e-12	2.84035e-11
XLOC_005296	0.729648	1.27148	0.41434	3.06869	0.00215003	0.00491796
XLOC_005307	3.62683	1.27564	0.243465	5.23954	1.60982e-07	6.90522e-07
XLOC_005319	9.3414	1.13605	0.163539	6.94668	3.73994e-12	2.81083e-11
XLOC_005321	21.9126	1.07552	0.137152	7.84181	4.44082e-15	4.54979e-14
XLOC_005329	5.06221	2.08531	0.506289	4.11881	3.80836e-05	0.000117466
XLOC_005331	961.116	1.1467	0.120503	9.51599	1.79997e-21	3.51596e-20
XLOC_005368	0.619761	1.19319	0.482451	2.47318	0.0133917	0.0259562
XLOC_005400	0.877221	2.55735	0.436128	5.86375	4.52522e-09	2.36221e-08
XLOC_005473	6.71544	1.95987	0.273337	7.17016	7.4911e-13	6.09601e-12
XLOC_005475	961.515	2.45603	0.187324	13.1111	2.84327e-39	2.75309e-37
XLOC_005532	11.6244	1.07904	0.168719	6.39549	1.60038e-10	9.99754e-10
XLOC_005542	8.29133	2.38716	0.22345	10.6832	1.22025e-26	3.88291e-25
XLOC_005564	214.707	1.44111	0.0906439	15.8986	6.48351e-57	2.49584e-54
XLOC_005626	1.13812	2.09552	0.359897	5.82256	5.79528e-09	2.98911e-08
XLOC_005652	5.43608	1.88547	0.245086	7.69308	1.43639e-14	1.38955e-13
XLOC_005656	15.7183	1.02635	0.128409	7.99284	1.31866e-15	1.4304e-14
XLOC_005657	6.8875	1.03462	0.143878	7.19097	6.43344e-13	5.25973e-12
XLOC_005667	2.09631	2.89959	0.363549	7.97578	1.51419e-15	1.63092e-14
XLOC_005682	0.954073	3.02729	0.763928	3.96279	7.40779e-05	0.000218741
XLOC_005684	0.547404	2.26584	0.82656	2.74129	0.00611988	0.0127841
XLOC_005686	0.497844	1.88528	0.896255	2.1035	0.0354219	0.0622738
XLOC_005687	0.516879	2.36167	0.920436	2.56581	0.0102934	0.0204563
XLOC_005688	0.895442	2.81135	0.751246	3.74224	0.000182385	0.000505103
XLOC_005690	0.515551	2.35806	1.14682	2.05617	0.0397665	0.0689821
XLOC_005729	57.3867	1.97728	0.19057	10.3756	3.2011e-25	8.95005e-24
XLOC_005748	3.62284	1.60615	0.327288	4.90745	9.22682e-07	3.56754e-06
XLOC_005767	40.2797	1.85304	0.170268	10.8831	1.38787e-27	4.86774e-26
XLOC_005792	0.405387	1.87719	0.925316	2.0287	0.042489	0.0731119
XLOC_005815	0.631171	1.7411	0.490264	3.55135	0.000383263	0.00100399
XLOC_005816	3.86617	3.24112	0.404847	8.0058	1.18689e-15	1.29146e-14
XLOC_005827	13.5744	1.11147	0.117825	9.43324	3.97607e-21	7.45743e-20
XLOC_005832	0.647336	2.08446	0.426517	4.88716	1.02301e-06	3.92804e-06
XLOC_005833	2408.7	1.68166	0.128583	13.0785	4.37264e-39	4.15744e-37
XLOC_005879	10.3032	1.15783	0.304146	3.80682	0.000140763	0.00039708
XLOC_005880	36.0166	2.15308	0.297625	7.23421	4.68261e-13	3.87549e-12
XLOC_005884	3.24032	1.88573	0.263085	7.16777	7.62276e-13	6.19676e-12
XLOC_005914	75.3446	1.39867	0.134646	10.3877	2.8207e-25	7.95694e-24
XLOC_005915	1.77289	1.03519	0.287718	3.59791	0.000320781	0.000851835
XLOC_005939	1.93278	1.28514	0.375538	3.42213	0.000621335	0.00156867
XLOC_006045	0.813621	1.12213	0.488222	2.2984	0.0215391	0.0399629
XLOC_006046	1.05582	1.67705	0.33299	5.03636	4.74476e-07	1.91135e-06
XLOC_006083	0.574323	1.4402	0.590986	2.43695	0.0148118	0.0284276
XLOC_006094	1.95695	1.39656	0.257749	5.41831	6.01644e-08	2.7381e-07
XLOC_006095	0.793375	1.06188	0.383273	2.77056	0.00559591	0.0117753
XLOC_006128	1.28267	1.17538	0.282715	4.15748	3.21779e-05	0.00010021
XLOC_006131	1335.83	1.11861	0.0994256	11.2508	2.29618e-29	9.54955e-28
XLOC_006180	0.641811	1.26707	0.522645	2.42435	0.0153358	0.0293602
XLOC_006252	278.538	1.16299	0.117795	9.87301	5.45055e-23	1.24947e-21
XLOC_006253	3.88698	1.77783	0.277725	6.40139	1.53966e-10	9.63731e-10
XLOC_006265	5.81069	2.31058	0.26758	8.63512	5.86669e-18	8.06216e-17
XLOC_006309	771.173	2.65986	0.122852	21.6509	5.95943e-104	9.40576e-100
XLOC_006318	10.3557	2.15702	0.227795	9.46912	2.82219e-21	5.37305e-20
XLOC_006333	360.261	1.63525	0.110708	14.7709	2.25758e-49	5.05409e-47
XLOC_006342	2.40485	2.69361	0.396961	6.78557	1.15627e-11	8.23716e-11
XLOC_006344	236.838	1.34475	0.120511	11.1587	6.49025e-29	2.6065e-27
XLOC_006345	1119.89	1.25991	0.107579	11.7115	1.11345e-31	5.59669e-30
XLOC_006352	1.21668	2.79169	0.370155	7.54194	4.63018e-14	4.25492e-13
XLOC_006373	0.665753	1.98656	0.476578	4.16838	3.06767e-05	9.57522e-05
XLOC_006403	7.80445	1.89999	0.331114	5.73816	9.57121e-09	4.81704e-08
XLOC_006408	2119.01	1.6641	0.121657	13.6786	1.36274e-42	1.74863e-40
XLOC_006409	14.9707	1.44203	0.158109	9.12048	7.47894e-20	1.24122e-18
XLOC_006410	237.03	1.52071	0.124324	12.2317	2.10359e-34	1.30455e-32
XLOC_006412	78.3824	1.12225	0.109742	10.2263	1.51235e-24	3.95516e-23
XLOC_006425	1.1673	1.19221	0.473765	2.51645	0.0118544	0.0232332
XLOC_006443	9.77668	1.63384	0.191569	8.52869	1.48013e-17	1.94999e-16
XLOC_006505	2.58379	2.15045	0.32096	6.70006	2.0833e-11	1.44119e-10
XLOC_006616	11.0998	1.01322	0.206883	4.89757	9.7029e-07	3.73879e-06
XLOC_006618	93.1152	1.26144	0.112388	11.224	3.1105e-29	1.2818e-27
XLOC_006627	3.60025	1.97775	0.321413	6.15331	7.58814e-10	4.39016e-09
XLOC_006650	1.67551	2.73074	0.404592	6.74938	1.48475e-11	1.04438e-10
XLOC_006678	3.48711	1.36485	0.270604	5.04371	4.5658e-07	1.84231e-06
XLOC_006686	1.99286	1.49442	0.374401	3.9915	6.56577e-05	0.000195616
XLOC_006710	8.05106	2.46615	0.244947	10.0681	7.64238e-24	1.89059e-22
XLOC_006712	5.56615	1.14629	0.197431	5.80604	6.39675e-09	3.28325e-08
XLOC_006713	15.8615	1.3833	0.174907	7.90881	2.59853e-15	2.73326e-14
XLOC_006717	2677.28	1.2813	0.124477	10.2935	7.53958e-25	2.03588e-23
XLOC_006764	655.493	2.22485	0.151015	14.7327	3.976e-49	8.77667e-47
XLOC_006803	218.637	1.07771	0.0983453	10.9584	6.05736e-28	2.20793e-26
XLOC_006827	69.4024	1.16139	0.179878	6.45654	1.07121e-10	6.84908e-10
XLOC_006832	2.45169	1.05091	0.399057	2.63348	0.00845142	0.0171462
XLOC_006833	0.594744	2.16964	0.668442	3.24582	0.00117114	0.00281577
XLOC_006852	1889.08	1.27201	0.141001	9.02133	1.85819e-19	2.96689e-18
XLOC_006856	1.98689	1.32816	0.355119	3.74003	0.000183999	0.00050917
XLOC_006867	1.09049	1.36772	0.332481	4.11367	3.89418e-05	0.000119879
XLOC_006930	5.76965	1.70319	0.270181	6.3039	2.90256e-10	1.7585e-09
XLOC_006994	211.009	1.16593	0.103529	11.2619	2.024e-29	8.45099e-28
XLOC_007040	0.799	1.53965	0.452902	3.39951	0.000675063	0.00169361
XLOC_007137	100.187	1.48434	0.116101	12.7848	1.99323e-37	1.63001e-35
XLOC_007138	5.15574	1.00961	0.200317	5.04006	4.65396e-07	1.87716e-06
XLOC_007187	2.39647	2.82697	0.488553	5.78641	7.19045e-09	3.67153e-08
XLOC_007202	0.794545	1.17724	0.508713	2.31415	0.0206595	0.0384765
XLOC_007203	1.31484	1.04129	0.321149	3.2424	0.00118527	0.00284715
XLOC_007300	1426.24	1.35815	0.0786488	17.2685	8.11903e-67	7.76622e-64
XLOC_007302	11.1752	1.07271	0.161286	6.65097	2.9117e-11	1.98297e-10
XLOC_007331	1411.97	1.3756	0.10678	12.8826	5.63975e-38	4.7985e-36
XLOC_007337	0.908208	2.71712	0.455842	5.96067	2.512e-09	1.35684e-08
XLOC_007375	1.66777	1.82622	0.434671	4.20138	2.65289e-05	8.35739e-05
XLOC_007380	13.5712	1.35979	0.126036	10.7889	3.88379e-27	1.28777e-25
XLOC_007381	14.2256	1.75194	0.128917	13.5897	4.61258e-42	5.7778e-40
XLOC_007401	2.88858	4.72914	0.730871	6.47056	9.76407e-11	6.2862e-10
XLOC_007450	0.598545	1.40884	0.484742	2.90637	0.00365652	0.00800762
XLOC_007466	1.77013	3.19419	0.463892	6.88562	5.75344e-12	4.24132e-11
XLOC_007485	2.03541	2.95946	0.511086	5.79054	7.01598e-09	3.58708e-08
XLOC_007505	7.9105	2.56197	0.259725	9.86415	5.95378e-23	1.3581e-21
XLOC_007506	1.45155	1.14448	0.445812	2.56718	0.010253	0.0203847
XLOC_007531	1.8782	1.7575	0.264112	6.65439	2.84487e-11	1.94164e-10
XLOC_007539	5.55038	1.13371	0.191149	5.93104	3.01024e-09	1.6108e-08
XLOC_007557	65.78	2.31309	0.163158	14.177	1.27183e-45	2.09097e-43
XLOC_007618	53.5032	1.26326	0.300066	4.20995	2.55427e-05	8.07089e-05
XLOC_007619	32.7013	1.35976	0.330095	4.1193	3.80027e-05	0.000117228
XLOC_007622	0.466177	1.71491	0.7184	2.38713	0.0169807	0.0322181
XLOC_007661	120.512	1.77525	0.128949	13.7671	4.01895e-43	5.42146e-41
XLOC_007678	1.80504	1.95811	0.289053	6.77423	1.25069e-11	8.87374e-11
XLOC_007684	36.9285	1.31507	0.161113	8.16239	3.28457e-16	3.78534e-15
XLOC_007686	0.305239	1.37064	0.672651	2.03767	0.0415831	0.0717509
XLOC_007687	0.331869	1.3979	0.635293	2.2004	0.0277787	0.0501294
XLOC_007690	0.577223	1.7093	0.472784	3.61539	0.0002999	0.000801172
XLOC_007691	0.720673	1.81041	0.458652	3.94725	7.90555e-05	0.000232368
XLOC_007692	5.51214	1.23167	0.170757	7.213	5.47327e-13	4.49568e-12
XLOC_007721	34.5269	1.39471	0.133377	10.4569	1.36281e-25	3.98688e-24
XLOC_007759	20.6044	2.9242	0.261871	11.1665	5.94467e-29	2.39654e-27
XLOC_007764	0.441795	1.33235	0.589241	2.26114	0.0237509	0.0435858
XLOC_007774	9.20961	3.08088	0.402079	7.66239	1.82508e-14	1.74789e-13
XLOC_007782	606.427	1.36515	0.122361	11.1568	6.63695e-29	2.65136e-27
XLOC_007787	9.87127	1.16562	0.220157	5.29447	1.19363e-07	5.20702e-07
XLOC_007804	6.28687	1.43172	0.216703	6.60682	3.92654e-11	2.63545e-10
XLOC_007808	57.2969	1.44275	0.138336	10.4293	1.82165e-25	5.27543e-24
XLOC_007815	1.21133	1.59418	0.405399	3.93238	8.4108e-05	0.000245966
XLOC_007823	95.4175	1.62357	0.129041	12.5818	2.6589e-36	1.92502e-34
XLOC_007832	3.89636	1.67144	0.208122	8.03104	9.66497e-16	1.06301e-14
XLOC_007836	5.63139	1.14435	0.187906	6.08998	1.12923e-09	6.38232e-09
XLOC_007864	2.97551	2.16635	0.363522	5.95932	2.53288e-09	1.36742e-08
XLOC_007871	3.54079	2.81582	0.599447	4.69737	2.63539e-06	9.57292e-06
XLOC_007872	4.40772	2.35122	0.498612	4.71553	2.4108e-06	8.80473e-06
XLOC_007873	4.77812	3.06239	0.537294	5.69967	1.20042e-08	5.95979e-08
XLOC_007874	7.00408	2.87706	0.502769	5.72242	1.0502e-08	5.25449e-08
XLOC_007875	2.02209	2.46601	0.569327	4.33145	1.48133e-05	4.83905e-05
XLOC_007876	4.48961	3.34767	0.525555	6.36978	1.89296e-10	1.17278e-09
XLOC_007879	3.13531	2.64768	0.620718	4.26552	1.99439e-05	6.40045e-05
XLOC_007911	6.8186	2.7199	0.294401	9.23878	2.49333e-20	4.34832e-19
XLOC_007951	0.779222	1.0757	0.39936	2.69355	0.00706962	0.0145665
XLOC_007952	2.56016	2.22161	0.370031	6.00386	1.92676e-09	1.05737e-08
XLOC_007956	1.06169	1.36319	0.501747	2.71689	0.00658991	0.0136692
XLOC_007959	1.08391	2.02753	0.518704	3.90885	9.27371e-05	0.00026928
XLOC_007960	59.2405	1.2396	0.288124	4.30231	1.69026e-05	5.47733e-05
XLOC_007964	4.36994	1.06341	0.16166	6.57806	4.7664e-11	3.17351e-10
XLOC_007992	371.43	1.48905	0.101432	14.6802	8.6331e-49	1.81675e-46
XLOC_007998	113.771	1.33726	0.122758	10.8934	1.23891e-27	4.35979e-26
XLOC_007999	0.691084	1.38569	0.33603	4.12371	3.72816e-05	0.000115139
XLOC_008030	0.775246	2.71166	0.497859	5.44664	5.1329e-08	2.35296e-07
XLOC_008040	11.0107	1.1025	0.142707	7.72564	1.11292e-14	1.08797e-13
XLOC_008076	2.4198	4.0145	0.483553	8.30209	1.02293e-16	1.23906e-15
XLOC_008088	2.77635	1.28266	0.225359	5.69165	1.25819e-08	6.22899e-08
XLOC_008102	0.815218	1.27533	0.395587	3.2239	0.00126459	0.00302027
XLOC_008103	1.43174	1.14313	0.327174	3.49395	0.000475936	0.0012262
XLOC_008104	2.49465	1.46203	0.27273	5.36072	8.28909e-08	3.69828e-07
XLOC_008111	8.53753	1.17977	0.212135	5.56144	2.67564e-08	1.2737e-07
XLOC_008130	19.6422	2.78299	0.17966	15.4903	4.0346e-54	1.28643e-51
XLOC_008146	3.40935	3.25608	0.33298	9.7786	1.39124e-22	3.03707e-21
XLOC_008172	724.514	1.44282	0.160109	9.01145	2.0335e-19	3.23209e-18
XLOC_008174	2.71162	1.49877	0.318942	4.6992	2.61188e-06	9.4919e-06
XLOC_008196	24035.8	1.81577	0.157734	11.5116	1.15291e-30	5.32058e-29
XLOC_008205	12.2691	1.51458	0.26967	5.61641	1.94971e-08	9.43502e-08
XLOC_008209	25.7085	1.96591	0.260398	7.54964	4.3647e-14	4.01563e-13
XLOC_008223	532.778	1.32182	0.137598	9.60635	7.51689e-22	1.52297e-20
XLOC_008226	87.3472	2.47894	0.194375	12.7534	2.98565e-37	2.41654e-35
XLOC_008273	27.0223	1.35067	0.159836	8.45033	2.90475e-17	3.71973e-16
XLOC_008279	7.71625	1.03694	0.20169	5.14125	2.72917e-07	1.13309e-06
XLOC_008295	1.41305	2.66986	0.408677	6.53293	6.44946e-11	4.2176e-10
XLOC_008322	1.45044	2.29043	0.362684	6.31522	2.69778e-10	1.64113e-09
XLOC_008337	0.641231	1.04875	0.380102	2.75913	0.00579548	0.0121595
XLOC_008338	2.80935	2.55989	0.508033	5.03883	4.68385e-07	1.88826e-06
XLOC_008359	8.59073	1.85373	0.220806	8.39528	4.64803e-17	5.81885e-16
XLOC_008385	2.4066	1.6432	0.330341	4.97426	6.54959e-07	2.58269e-06
XLOC_008414	11.7483	1.37074	0.199612	6.86704	6.55481e-12	4.80934e-11
XLOC_008432	1.49613	1.53832	0.384997	3.99566	6.45153e-05	0.000192485
XLOC_008433	1.39362	1.02943	0.398713	2.58189	0.00982608	0.0196298
XLOC_008467	11.7708	2.95637	0.24869	11.8878	1.3701e-32	7.31784e-31
XLOC_008471	12.22	1.21338	0.118407	10.2475	1.21478e-24	3.21153e-23
XLOC_008505	1.47191	2.99613	0.689511	4.34529	1.39092e-05	4.55834e-05
XLOC_008521	5.59319	3.2071	0.55976	5.72941	1.00778e-08	5.05506e-08
XLOC_008527	18.3317	2.74996	0.349398	7.87056	3.53051e-15	3.6551e-14
XLOC_008532	84.114	1.25691	0.124176	10.122	4.41254e-24	1.10985e-22
XLOC_008535	6.95522	2.35853	0.302586	7.79459	6.46159e-15	6.51027e-14
XLOC_008539	17.4847	1.13204	0.204239	5.54271	2.97822e-08	1.40945e-07
XLOC_008541	8.47632	1.42274	0.272981	5.21188	1.86935e-07	7.95255e-07
XLOC_008542	0.882222	3.02078	0.668762	4.51697	6.27314e-06	2.16247e-05
XLOC_008543	17.8768	4.00525	0.461952	8.67027	4.31099e-18	6.00798e-17
XLOC_008548	2.45238	1.4891	0.390647	3.81189	0.000137909	0.000389722
XLOC_008549	3.43626	1.87861	0.363209	5.17226	2.31275e-07	9.70672e-07
XLOC_008551	22.0512	2.1416	0.287796	7.44138	9.96359e-14	8.84202e-13
XLOC_008553	2.00542	1.35349	0.299494	4.51927	6.20541e-06	2.141e-05
XLOC_008559	3.4612	1.14274	0.203253	5.62226	1.88475e-08	9.13044e-08
XLOC_008566	5898.16	3.48063	0.190442	18.2765	1.27227e-74	2.36237e-71
XLOC_008599	5.63885	3.29774	0.349002	9.44904	3.41938e-21	6.45938e-20
XLOC_008631	0.62442	1.19755	0.595159	2.01215	0.0442044	0.0756742
XLOC_008709	9.60708	1.10078	0.168497	6.53297	6.44796e-11	4.2176e-10
XLOC_008761	6.96234	2.58966	0.442089	5.85777	4.69121e-09	2.44482e-08
XLOC_008762	34.1378	2.26798	0.267376	8.48238	2.20636e-17	2.86373e-16
XLOC_008775	26.3531	1.34103	0.152626	8.78639	1.54443e-18	2.24351e-17
XLOC_008776	4.32732	1.93498	0.357895	5.40655	6.42504e-08	2.91063e-07
XLOC_008777	0.767305	1.59637	0.539253	2.96034	0.00307299	0.00682008
XLOC_008788	0.358647	1.15536	0.501813	2.30237	0.021314	0.0395741
XLOC_008795	3.56342	1.41627	0.367313	3.85575	0.000115375	0.000329706
XLOC_008796	6.3288	1.06756	0.245204	4.35376	1.33825e-05	4.40159e-05
XLOC_008821	1.62164	1.5677	0.280871	5.58158	2.38343e-08	1.14287e-07
XLOC_008849	33.2564	1.71059	0.187579	9.11926	7.56386e-20	1.25465e-18
XLOC_008850	3.99384	3.57925	0.500565	7.15042	8.65134e-13	6.97722e-12
XLOC_008852	9.28505	1.91864	0.199773	9.60409	7.68361e-22	1.55276e-20
XLOC_008864	1.25675	2.75384	0.800212	3.44139	0.000578727	0.00146897
XLOC_008870	1.27556	1.31816	0.325337	4.05168	5.08502e-05	0.000154029
XLOC_008876	1142.55	1.11713	0.166492	6.7098	1.94889e-11	1.35385e-10
XLOC_008878	1.06293	1.84235	0.4666	3.94847	7.86518e-05	0.000231257
XLOC_008896	524.046	1.7837	0.194926	9.15066	5.65892e-20	9.49147e-19
XLOC_008898	22.746	3.27528	0.28716	11.4058	3.91178e-30	1.72698e-28
XLOC_008907	4.98865	1.81628	0.22852	7.94799	1.89567e-15	2.02021e-14
XLOC_008924	2.62012	1.21698	0.262403	4.6378	3.52133e-06	1.25797e-05
XLOC_008926	10.8899	1.94579	0.190384	10.2204	1.60759e-24	4.19381e-23
XLOC_008931	21.5494	1.08181	0.113188	9.55765	1.20455e-21	2.39138e-20
XLOC_008945	1010.17	1.81923	0.114052	15.9509	2.80918e-57	1.12246e-54
XLOC_008946	12.0333	1.16762	0.190945	6.11495	9.659e-10	5.50851e-09
XLOC_008997	0.399049	1.58822	0.723388	2.19553	0.0281259	0.0506429
XLOC_009046	9.71129	2.38039	0.391182	6.08513	1.16395e-09	6.56562e-09
XLOC_009054	365.723	1.05577	0.10277	10.2731	9.31344e-25	2.49777e-23
XLOC_009064	3157.34	1.09062	0.203022	5.37195	7.78904e-08	3.48899e-07
XLOC_009070	3.41248	1.02881	0.225736	4.55755	5.17537e-06	1.80535e-05
XLOC_009079	91.7242	1.68267	0.125308	13.4282	4.13184e-41	4.60868e-39
XLOC_009080	1.99594	1.0997	0.379245	2.89972	0.003735	0.00815949
XLOC_009081	3.30493	1.53575	0.265335	5.78798	7.12383e-09	3.63869e-08
XLOC_009092	44.4263	1.52562	0.229707	6.6416	3.10286e-11	2.10725e-10
XLOC_009093	5.09071	1.40574	0.247146	5.68787	1.28636e-08	6.3585e-08
XLOC_009094	9.95545	1.82051	0.290294	6.27126	3.58146e-10	2.1452e-09
XLOC_009095	9.26041	1.69522	0.248541	6.82068	9.06101e-12	6.5361e-11
XLOC_009096	4.15834	1.84013	0.321913	5.71625	1.08898e-08	5.43388e-08
XLOC_009113	15.0384	1.79368	0.273812	6.55077	5.7242e-11	3.77435e-10
XLOC_009123	1.46503	1.23181	0.31806	3.87288	0.000107555	0.000308671
XLOC_009134	1.69016	1.26745	0.444097	2.85398	0.00431746	0.0093199
XLOC_009152	9.09108	1.34681	0.161318	8.3488	6.89595e-17	8.47324e-16
XLOC_009155	1.06487	2.26097	0.526531	4.29409	1.75413e-05	5.67091e-05
XLOC_009188	2.52143	2.1447	0.352793	6.0792	1.20784e-09	6.79501e-09
XLOC_009228	813.673	1.34159	0.126715	10.5875	3.40659e-26	1.044e-24
XLOC_009230	124.858	1.02584	0.109356	9.38077	6.54917e-21	1.20262e-19
XLOC_009262	10.7386	2.55539	0.237355	10.7661	4.97579e-27	1.6344e-25
XLOC_009283	20.1102	2.06359	0.167328	12.3326	6.04535e-35	3.94272e-33
XLOC_009311	1.15616	1.65767	0.333104	4.97642	6.47696e-07	2.55628e-06
XLOC_009330	32.4765	1.18117	0.126662	9.32539	1.10579e-20	1.99917e-19
XLOC_009356	1.016	1.73788	0.432632	4.01699	5.89463e-05	0.000176856
XLOC_009358	448.662	1.22806	0.118679	10.3477	4.28605e-25	1.18574e-23
XLOC_009371	8.69084	2.22011	0.340548	6.51923	7.06673e-11	4.6003e-10
XLOC_009386	3.87964	2.13501	0.349842	6.10278	1.04236e-09	5.91571e-09
XLOC_009388	1.33873	1.91748	0.426625	4.49454	6.97209e-06	2.38863e-05
XLOC_009389	47.0353	1.73453	0.173317	10.0078	1.40789e-23	3.41331e-22
XLOC_009404	4.96827	1.03398	0.192781	5.36348	8.16335e-08	3.64424e-07
XLOC_009420	163.581	2.62177	0.290097	9.03757	1.60188e-19	2.57067e-18
XLOC_009454	1643.3	1.15714	0.0924447	12.5171	6.02151e-36	4.27135e-34
XLOC_009456	1.20714	3.1743	0.653318	4.85873	1.1814e-06	4.49571e-06
XLOC_009465	14.1368	1.54562	0.138282	11.1773	5.26918e-29	2.1324e-27
XLOC_009482	25.9763	1.06515	0.220076	4.83991	1.29898e-06	4.91471e-06
XLOC_009487	3.29696	2.07203	0.312607	6.62824	3.39704e-11	2.29666e-10
XLOC_009494	29.7604	3.07475	0.306132	10.0439	9.77385e-24	2.39908e-22
XLOC_009513	1.56818	2.01299	0.333117	6.04288	1.51387e-09	8.41761e-09
XLOC_009557	1.42896	2.57875	0.324027	7.95842	1.74243e-15	1.86194e-14
XLOC_009591	2.01255	3.42256	0.655963	5.21762	1.81235e-07	7.72674e-07
XLOC_009593	1.96858	4.10359	0.553968	7.40763	1.28575e-13	1.1277e-12
XLOC_009595	12.5299	1.52154	0.129045	11.7908	4.35326e-32	2.2527e-30
XLOC_009596	0.715383	1.60737	0.435453	3.69125	0.000223153	0.000608609
XLOC_009599	2.60099	1.43909	0.250308	5.74928	8.96268e-09	4.52738e-08
XLOC_009605	7.04833	1.98031	0.436069	4.54129	5.5912e-06	1.9416e-05
XLOC_009606	13.4668	1.5145	0.267095	5.67028	1.42561e-08	7.00618e-08
XLOC_009614	0.740817	2.02918	0.514325	3.94533	7.96892e-05	0.000234128
XLOC_009615	3.3869	3.53749	0.568409	6.22349	4.86201e-10	2.866e-09
XLOC_009618	0.844221	2.55981	0.752922	3.39984	0.000674253	0.00169172
XLOC_009621	1.61026	1.91596	0.354931	5.39813	6.73392e-08	3.03922e-07
XLOC_009637	10.7151	1.71688	0.177463	9.67454	3.8684e-22	8.08676e-21
XLOC_009650	39.2348	1.28805	0.168806	7.63033	2.34157e-14	2.21565e-13
XLOC_009676	2.93708	2.72051	0.34053	7.98904	1.3599e-15	1.47362e-14
XLOC_009693	3.116	1.28074	0.199849	6.40857	1.46892e-10	9.2183e-10
XLOC_009739	13.2456	1.48641	0.129534	11.4751	1.75984e-30	7.97005e-29
XLOC_009749	36.5326	1.02328	0.21116	4.846	1.25977e-06	4.77326e-06
XLOC_009755	1.32847	1.66995	0.305522	5.46588	4.60604e-08	2.12378e-07
XLOC_009802	0.588196	1.06499	0.359675	2.96097	0.0030667	0.00680948
XLOC_009805	25.4267	1.01576	0.149616	6.78909	1.12842e-11	8.04786e-11
XLOC_009842	1.03766	3.2872	0.812034	4.0481	5.16349e-05	0.000156226
XLOC_009870	35.7985	1.38061	0.1951	7.07642	1.47927e-12	1.15925e-11
XLOC_009871	0.699296	2.71703	0.705936	3.84884	0.000118681	0.000338906
XLOC_009881	25.5165	1.22654	0.12608	9.72828	2.28415e-22	4.89154e-21
XLOC_009945	2.51719	1.70864	0.246068	6.94377	3.81759e-12	2.86305e-11
XLOC_009950	7.66163	1.93157	0.209216	9.2324	2.64638e-20	4.59997e-19
XLOC_009955	1.93028	1.95829	0.637114	3.07368	0.00211434	0.00484263
XLOC_009959	35.3834	1.30075	0.229192	5.67538	1.38382e-08	6.81461e-08
XLOC_009961	0.620254	1.44707	0.60249	2.40182	0.0163139	0.0310669
XLOC_009968	1.68869	1.99895	0.334753	5.97142	2.352e-09	1.27434e-08
XLOC_009993	105.246	1.1675	0.121291	9.62562	6.23312e-22	1.27514e-20
XLOC_010012	15.6199	1.25311	0.154393	8.11634	4.80452e-16	5.44167e-15
XLOC_010043	2.43263	1.47569	0.297463	4.96091	7.01647e-07	2.75201e-06
XLOC_010063	0.587162	1.22353	0.467742	2.61581	0.00890148	0.0179692
XLOC_010081	8.48535	1.11586	0.218325	5.11099	3.20469e-07	1.31786e-06
XLOC_010082	2.11293	2.08482	0.406325	5.13091	2.88345e-07	1.19213e-06
XLOC_010092	2.57729	2.4552	0.317998	7.72078	1.15617e-14	1.12815e-13
XLOC_010102	1.2913	1.27459	0.309577	4.11721	3.83488e-05	0.000118226
XLOC_010131	2.00887	1.77113	0.31252	5.66727	1.45086e-08	7.12476e-08
XLOC_010135	1.76803	1.11646	0.272972	4.09002	4.31333e-05	0.000132086
XLOC_010151	0.50724	1.86077	0.708988	2.62455	0.00867641	0.017553
XLOC_010166	3.63491	1.49857	0.298116	5.02678	4.98787e-07	2.00213e-06
XLOC_010169	2.70445	1.86687	0.31186	5.98626	2.14724e-09	1.17023e-08
XLOC_010173	8.48809	1.09198	0.185089	5.89975	3.64049e-09	1.9236e-08
XLOC_010226	3.69341	2.53427	0.305492	8.29569	1.07961e-16	1.30271e-15
XLOC_010227	12.8254	3.64564	0.345899	10.5396	5.67224e-26	1.70361e-24
XLOC_010228	3.24177	1.57154	0.253692	6.19469	5.84009e-10	3.41892e-09
XLOC_010236	5256.21	2.07788	0.11307	18.3769	2.01266e-75	3.97073e-72
XLOC_010237	76.2111	1.20757	0.097545	12.3797	3.36743e-35	2.26162e-33
XLOC_010248	20.8018	1.13618	0.158899	7.15032	8.65759e-13	6.97869e-12
XLOC_010266	1.10621	3.21003	1.3685	2.34565	0.018994	0.0356459
XLOC_010301	0.694769	1.70234	0.594569	2.86315	0.00419454	0.00906883
XLOC_010305	2.04399	1.68534	0.246024	6.8503	7.36967e-12	5.36758e-11
XLOC_010307	3.35522	1.28007	0.213701	5.99	2.09844e-09	1.14562e-08
XLOC_010367	53.2125	1.71241	0.115393	14.8398	8.09486e-50	1.85161e-47
XLOC_010372	859.492	2.08745	0.175263	11.9104	1.04495e-32	5.65777e-31
XLOC_010374	34.0185	2.04564	0.156792	13.0469	6.62153e-39	6.1475e-37
XLOC_010389	0.531304	1.37381	0.507745	2.70571	0.00681587	0.0140934
XLOC_010391	0.972946	2.15299	0.40388	5.33077	9.7797e-08	4.31916e-07
XLOC_010393	0.657678	1.46171	0.415693	3.51632	0.00043757	0.00113421
XLOC_010396	1.62971	1.87697	0.290152	6.46894	9.8691e-11	6.34606e-10
XLOC_010397	0.873576	2.14363	0.350694	6.11254	9.80573e-10	5.58412e-09
XLOC_010398	0.472677	1.73036	0.645608	2.68021	0.0073577	0.0151197
XLOC_010413	2.11229	1.11472	0.278871	3.99725	6.40839e-05	0.000191252
XLOC_010414	23.8453	1.21076	0.150893	8.02396	1.02388e-15	1.12221e-14
XLOC_010437	26.7867	2.22944	0.231453	9.63235	5.83803e-22	1.19898e-20
XLOC_010440	5.20019	2.69621	0.354345	7.60901	2.762e-14	2.59867e-13
XLOC_010442	41.7004	2.28578	0.224566	10.1786	2.46993e-24	6.35936e-23
XLOC_010443	117.037	3.40553	0.323039	10.5422	5.52014e-26	1.65951e-24
XLOC_010444	3.23782	2.6532	0.421145	6.29997	2.97702e-10	1.80162e-09
XLOC_010447	215.618	3.41063	0.287977	11.8434	2.3274e-32	1.22241e-30
XLOC_010448	124.113	2.68157	0.281144	9.53805	1.45543e-21	2.86958e-20
XLOC_010449	869.949	1.07819	0.158674	6.79501	1.08303e-11	7.73808e-11
XLOC_010450	2.74631	1.01374	0.235103	4.31188	1.6187e-05	5.26056e-05
XLOC_010452	435.365	1.942	0.177788	10.9231	8.93874e-28	3.21381e-26
XLOC_010454	215.389	1.54515	0.0939954	16.4386	1.01215e-60	5.70526e-58
XLOC_010462	3.0121	2.66781	0.439932	6.06414	1.32663e-09	7.42753e-09
XLOC_010463	1.64352	2.84924	0.652041	4.36973	1.24399e-05	4.11095e-05
XLOC_010465	8.79257	1.83232	0.208136	8.80347	1.32653e-18	1.93679e-17
XLOC_010504	4.35493	1.47709	0.307004	4.81129	1.49956e-06	5.62643e-06
XLOC_010544	2.63518	1.15876	0.291692	3.97256	7.11044e-05	0.000210611
XLOC_010560	2.41394	1.30074	0.312151	4.16701	3.08617e-05	9.63008e-05
XLOC_010564	5.09103	3.94448	1.03268	3.81966	0.000133638	0.000378401
XLOC_010565	4.25384	3.74396	0.450367	8.31312	9.32158e-17	1.13346e-15
XLOC_010577	1022.59	1.37297	0.121666	11.2847	1.56126e-29	6.57981e-28
XLOC_010580	3.21208	1.33982	0.269442	4.97259	6.6063e-07	2.60213e-06
XLOC_010581	11.0042	1.60208	0.237367	6.74937	1.48488e-11	1.04438e-10
XLOC_010582	9.64234	1.75571	0.23704	7.40681	1.29378e-13	1.13443e-12
XLOC_010583	4.23786	1.60087	0.260279	6.15058	7.7202e-10	4.46329e-09
XLOC_010586	4.32625	2.27832	0.328788	6.92945	4.22484e-12	3.15086e-11
XLOC_010599	1.09044	1.02444	0.354313	2.89134	0.003836	0.00835928
XLOC_010605	37.6239	2.21979	0.16405	13.5312	1.02319e-41	1.23747e-39
XLOC_010627	7845.64	1.58506	0.124351	12.7467	3.25291e-37	2.61276e-35
XLOC_010651	9.66942	1.04991	0.181131	5.79643	6.77417e-09	3.46907e-08
XLOC_010701	7.12743	1.65291	0.234773	7.04048	1.91582e-12	1.4844e-11
XLOC_010725	35.2938	1.91802	0.181526	10.5661	4.27768e-26	1.29711e-24
XLOC_010732	3544.43	1.61805	0.139444	11.6036	3.95256e-31	1.8904e-29
XLOC_010734	1573.58	1.26373	0.125211	10.0928	5.94484e-24	1.4811e-22
XLOC_010789	3.90361	1.47785	0.219342	6.73763	1.60992e-11	1.12881e-10
XLOC_010790	95.2095	1.06349	0.084122	12.6422	1.23482e-36	9.23658e-35
XLOC_010793	146.207	1.62612	0.158468	10.2615	1.0511e-24	2.8094e-23
XLOC_010796	404.866	1.03592	0.157586	6.5737	4.90787e-11	3.25877e-10
XLOC_010815	5.16011	1.27985	0.212073	6.03496	1.59002e-09	8.80384e-09
XLOC_010816	1.97913	1.0992	0.258362	4.25451	2.09508e-05	6.70576e-05
XLOC_010881	1.12035	2.28865	0.447008	5.11994	3.05641e-07	1.25968e-06
XLOC_010882	1.09665	1.07194	0.310125	3.45648	0.00054728	0.00139611
XLOC_010926	2.93249	2.3659	0.298106	7.93645	2.08048e-15	2.20747e-14
XLOC_010951	65.9188	1.07928	0.181625	5.94233	2.81e-09	1.50928e-08
XLOC_010953	48.489	1.25615	0.0963812	13.0331	7.93023e-39	7.25582e-37
XLOC_010970	2.0324	1.20195	0.387107	3.10495	0.00190311	0.0043968
XLOC_010973	21.188	2.41917	0.178857	13.5257	1.10291e-41	1.3288e-39
XLOC_010975	12.9979	3.02695	0.233824	12.9454	2.49511e-38	2.21238e-36
XLOC_011012	0.968283	1.22009	0.35982	3.39082	0.000696827	0.00174475
XLOC_011050	73.2011	1.06228	0.179143	5.92981	3.03278e-09	1.62121e-08
XLOC_011053	8.67925	1.65877	0.25821	6.42411	1.32641e-10	8.36052e-10
XLOC_011079	10.5527	1.03529	0.229041	4.52011	6.18061e-06	2.13291e-05
XLOC_011080	6.02682	1.01214	0.174356	5.80503	6.43545e-09	3.30257e-08
XLOC_011083	2.43436	1.01494	0.258339	3.9287	8.54063e-05	0.000249624
XLOC_011087	4.78816	1.62481	0.20036	8.10946	5.08459e-16	5.74035e-15
XLOC_011135	98.3833	1.29208	0.15573	8.2969	1.06867e-16	1.29e-15
XLOC_011141	2.65339	3.22117	0.431539	7.46437	8.36965e-14	7.48219e-13
XLOC_011162	1.50647	1.80437	0.315854	5.71267	1.11216e-08	5.54256e-08
XLOC_011179	56.766	2.43643	0.171047	14.2442	4.86842e-46	8.30684e-44
XLOC_011180	7.98309	1.33697	0.19619	6.8147	9.4461e-12	6.80611e-11
XLOC_011181	3.55938	2.00492	0.249631	8.0315	9.62846e-16	1.0601e-14
XLOC_011272	2.93675	1.52428	0.231468	6.58527	4.54063e-11	3.02894e-10
XLOC_011303	4.10429	3.13205	0.405952	7.71532	1.2068e-14	1.17501e-13
XLOC_011308	18105.3	2.65416	0.16433	16.1514	1.11053e-58	5.08041e-56
XLOC_011328	38.8702	1.07464	0.126354	8.50499	1.81616e-17	2.37289e-16
XLOC_011345	0.993984	1.66779	0.450334	3.70345	0.000212686	0.000581822
XLOC_011363	10.7771	1.38218	0.15202	9.09208	9.71661e-20	1.59747e-18
XLOC_011388	25.8322	1.16915	0.164087	7.12514	1.03975e-12	8.30907e-12
XLOC_011389	4.92109	2.25146	0.243841	9.23332	2.6238e-20	4.56576e-19
XLOC_011411	1.02223	3.05623	0.747201	4.09024	4.30924e-05	0.000132
XLOC_011412	1.66209	3.67224	0.727244	5.04954	4.42886e-07	1.79163e-06
XLOC_011420	5.57304	1.2916	0.237635	5.43525	5.47211e-08	2.50156e-07
XLOC_011444	9.2028	2.24203	0.298504	7.5109	5.87235e-14	5.34197e-13
XLOC_011462	113.814	1.45456	0.129337	11.2463	2.41481e-29	1.00297e-27
XLOC_011463	22.2263	1.20256	0.126244	9.52569	1.63953e-21	3.21051e-20
XLOC_011465	298.318	1.24872	0.108673	11.4905	1.47185e-30	6.72366e-29
XLOC_011466	3094.18	1.69865	0.121291	14.0047	1.45969e-44	2.18373e-42
XLOC_011474	28.4297	2.10624	0.153695	13.704	9.60443e-43	1.24763e-40
XLOC_011500	149.99	2.93588	0.25075	11.7084	1.15416e-31	5.7921e-30
XLOC_011501	5.4304	3.4887	0.402693	8.66342	4.57827e-18	6.36922e-17
XLOC_011503	102.857	3.09387	0.276144	11.2039	3.90366e-29	1.59409e-27
XLOC_011504	71.8596	1.2894	0.155709	8.28079	1.22358e-16	1.46802e-15
XLOC_011523	254.98	1.20806	0.128835	9.3768	6.80077e-21	1.24737e-19
XLOC_011524	836.193	1.44011	0.109868	13.1077	2.97646e-39	2.86448e-37
XLOC_011525	1495.14	1.67052	0.118369	14.1128	3.16695e-45	5.04888e-43
XLOC_011566	0.811417	1.11794	0.499026	2.24024	0.0250755	0.0457427
XLOC_011573	413.272	1.29871	0.153001	8.48823	2.09803e-17	2.72761e-16
XLOC_011590	0.968648	1.88588	0.403904	4.66913	3.02471e-06	1.08968e-05
XLOC_011592	129.991	1.90588	0.147955	12.8815	5.72297e-38	4.85621e-36
XLOC_011598	1.26483	1.17301	0.307317	3.81695	0.000135111	0.000382264
XLOC_011602	0.73491	2.24484	0.709601	3.16352	0.00155871	0.00366225
XLOC_011604	1.07382	1.56886	0.401435	3.90813	9.30121e-05	0.000269929
XLOC_011606	6.25669	2.22201	0.222146	10.0025	1.48663e-23	3.60146e-22
XLOC_011607	184.644	1.11537	0.0950514	11.7344	8.4908e-32	4.31595e-30
XLOC_011609	484.47	1.4022	0.0881165	15.9131	5.14263e-57	2.0041e-54
XLOC_011632	10.693	2.38086	0.292462	8.14074	3.9287e-16	4.48998e-15
XLOC_011633	11.6342	1.79205	0.258818	6.92396	4.39199e-12	3.26898e-11
XLOC_011648	6.23724	3.01905	0.317476	9.50953	1.91523e-21	3.73187e-20
XLOC_011650	2.4531	1.67824	0.380779	4.4074	1.0462e-05	3.49465e-05
XLOC_011681	31.5828	2.78452	0.170101	16.3697	3.14548e-60	1.74193e-57
XLOC_011692	8.97396	1.57558	0.157132	10.0271	1.15855e-23	2.83055e-22
XLOC_011698	0.317694	1.58388	0.772428	2.05052	0.040314	0.069836
XLOC_011702	1.36005	1.30061	0.330295	3.93771	8.22641e-05	0.000241087
XLOC_011734	3.97744	1.04489	0.165542	6.31196	2.75525e-10	1.67544e-09
XLOC_011740	180.558	2.57921	0.172215	14.9767	1.04276e-50	2.55162e-48
XLOC_011742	1152.49	1.91959	0.1134	16.9277	2.81341e-64	2.16605e-61
XLOC_011745	7.85083	1.94791	0.696249	2.79772	0.00514647	0.0109359
XLOC_011746	30.3701	3.12092	0.328513	9.50013	2.09621e-21	4.06194e-20
XLOC_011751	108.066	1.69668	0.152375	11.1349	8.48338e-29	3.33898e-27
XLOC_011766	15.4924	1.17298	0.142615	8.22482	1.95476e-16	2.30325e-15
XLOC_011779	27.4937	1.5329	0.185044	8.284	1.19104e-16	1.43061e-15
XLOC_011804	50.5149	2.1242	0.16089	13.2028	8.4538e-40	8.69227e-38
XLOC_011806	2.78386	2.95461	0.401622	7.35668	1.88539e-13	1.62519e-12
XLOC_011809	3.54568	1.24144	0.248319	4.99938	5.75149e-07	2.28972e-06
XLOC_011810	1.0216	1.07367	0.338911	3.16799	0.00153496	0.00361155
XLOC_011827	3.95988	1.61723	0.225624	7.16783	7.6195e-13	6.1957e-12
XLOC_011830	4.9512	1.35079	0.194811	6.93385	4.09538e-12	3.06048e-11
XLOC_011831	0.717397	1.27848	0.398008	3.21221	0.0013172	0.00313778
XLOC_011837	3.18232	1.00492	0.227294	4.42124	9.81357e-06	3.29233e-05
XLOC_011840	0.580938	1.37975	0.549195	2.51232	0.0119941	0.0234764
XLOC_011856	1.38417	2.73988	0.534319	5.12781	2.93135e-07	1.2105e-06
XLOC_011858	6.83723	1.98066	0.296957	6.66984	2.56083e-11	1.75767e-10
XLOC_011879	0.909036	2.27033	0.496234	4.57513	4.75931e-06	1.66851e-05
XLOC_011890	13.0656	1.12912	0.204419	5.52359	3.32149e-08	1.56254e-07
XLOC_011901	0.781214	1.23902	0.493762	2.50935	0.0120954	0.0236498
XLOC_011915	25.8975	1.95237	0.201314	9.69815	3.07005e-22	6.48222e-21
XLOC_011916	1.22752	2.25357	0.471566	4.77892	1.76243e-06	6.55809e-06
XLOC_011950	4.64548	3.29457	0.294644	11.1815	5.02268e-29	2.03786e-27
XLOC_011966	467.61	1.19834	0.0934117	12.8286	1.13397e-37	9.37038e-36
XLOC_011967	381.14	1.63528	0.119711	13.6602	1.75407e-42	2.23262e-40
XLOC_011969	849.766	1.01627	0.0893904	11.3689	5.97595e-30	2.61632e-28
XLOC_011970	7.40431	3.15216	0.32297	9.75991	1.67297e-22	3.61705e-21
XLOC_011972	0.784617	1.69801	0.569547	2.98134	0.00286989	0.00640762
XLOC_011982	1198.78	1.08233	0.106538	10.1591	3.01911e-24	7.72921e-23
XLOC_011994	12.0167	3.5525	0.33425	10.6283	2.20159e-26	6.85358e-25
XLOC_011996	0.786574	2.88267	0.488615	5.89967	3.64218e-09	1.92417e-08
[truncated: 950 more rows]

## Sheet: downregulated_lncRNA
Ensembl	baseMean	log2FoldChange	lfcSE	stat	pvalue	padj
ENSG00000124915	18.9203	-1.25403	0.154364	-8.12386	4.51588e-16	5.12027e-15
ENSG00000152931	379.085	-1.75064	0.153214	-11.4261	3.09653e-30	1.37448e-28
ENSG00000177133	15.2794	-1.47263	0.211977	-6.94713	3.72794e-12	2.80248e-11
ENSG00000177338	1.09001	-1.10122	0.458351	-2.40257	0.0162803	0.0310104
ENSG00000180712	33.2972	-1.42866	0.121181	-11.7895	4.42151e-32	2.28428e-30
ENSG00000181123	9.12047	-1.48447	0.321612	-4.61573	3.91717e-06	1.38807e-05
ENSG00000181171	20.6721	-1.52726	0.262778	-5.81198	6.17379e-09	3.17604e-08
ENSG00000181995	0.308099	-1.1721	0.560201	-2.09229	0.036413	0.0638172
ENSG00000186369	2.04014	-2.24208	0.35026	-6.40118	1.54179e-10	9.64873e-10
ENSG00000189316	55.6336	-1.33188	0.158005	-8.42934	3.47622e-17	4.41926e-16
ENSG00000197462	0.615047	-1.7044	0.435789	-3.91107	9.18893e-05	0.000267038
ENSG00000197585	6.20141	-2.29338	0.180536	-12.7032	5.67726e-37	4.4249e-35
ENSG00000203372	16.0533	-1.88186	0.148256	-12.6933	6.44351e-37	4.98519e-35
ENSG00000203496	1.47998	-1.2517	0.267049	-4.68716	2.77028e-06	1.0026e-05
ENSG00000203643	9.45167	-2.12642	0.248597	-8.55371	1.19196e-17	1.58289e-16
ENSG00000203688	370.887	-2.89216	0.338894	-8.53411	1.41242e-17	1.86623e-16
ENSG00000203709	2037.18	-1.39935	0.0946038	-14.7917	1.65671e-49	3.76229e-47
ENSG00000203886	5.6473	-1.15882	0.169529	-6.83553	8.17012e-12	5.92053e-11
ENSG00000204091	2.29945	-1.51595	0.340112	-4.45722	8.30296e-06	2.81455e-05
ENSG00000204119	1.31839	-1.46827	0.266485	-5.50976	3.59318e-08	1.68332e-07
ENSG00000204706	190.525	-1.31326	0.0937417	-14.0093	1.36691e-44	2.06449e-42
ENSG00000205056	97.917	-1.11912	0.146383	-7.64512	2.08746e-14	1.98652e-13
ENSG00000205231	53.2723	-1.84294	0.1579	-11.6716	1.78107e-31	8.78459e-30
ENSG00000205696	23.6903	-1.40441	0.249245	-5.63466	1.75408e-08	8.53013e-08
ENSG00000205890	363.714	-1.43552	0.134848	-10.6455	1.83081e-26	5.74466e-25
ENSG00000206113	20.0573	-3.30724	0.270554	-12.224	2.3152e-34	1.43017e-32
ENSG00000212855	2.4785	-1.27354	0.230023	-5.53657	3.08459e-08	1.45673e-07
ENSG00000212856	2.4785	-1.27354	0.230023	-5.53657	3.08459e-08	1.45673e-07
ENSG00000213904	3642.86	-1.1305	0.104799	-10.7874	3.94908e-27	1.30667e-25
ENSG00000214347	1.76606	-1.21046	0.204359	-5.9232	3.15742e-09	1.68413e-08
ENSG00000214691	7.58809	-1.29312	0.294354	-4.39309	1.11748e-05	3.71545e-05
ENSG00000223351	1.27751	-2.11999	0.339441	-6.24552	4.22391e-10	2.50813e-09
ENSG00000223382	0.576178	-1.17753	0.371493	-3.16971	0.0015259	0.00359156
ENSG00000223392	10.6141	-3.0077	0.313832	-9.58381	9.35327e-22	1.87815e-20
ENSG00000223537	12.8024	-2.9578	0.227959	-12.9752	1.6926e-38	1.52218e-36
ENSG00000223561	12.4186	-1.25001	0.22229	-5.62334	1.87296e-08	9.0761e-08
ENSG00000223633	0.73881	-1.07094	0.372271	-2.87677	0.00401765	0.00871521
ENSG00000223678	1.22939	-1.92279	0.346667	-5.54652	2.91415e-08	1.38099e-07
ENSG00000223720	1.42746	-1.76673	0.283128	-6.24003	4.37483e-10	2.59335e-09
ENSG00000223774	107.251	-1.91275	0.175835	-10.8781	1.46617e-27	5.10831e-26
ENSG00000223781	2.28279	-4.26962	0.565653	-7.54813	4.41543e-14	4.06112e-13
ENSG00000223783	5.0243	-1.68148	0.242576	-6.93177	4.15608e-12	3.1029e-11
ENSG00000223813	51.7091	-1.72046	0.204734	-8.40341	4.33706e-17	5.46522e-16
ENSG00000223814	1.86438	-1.60431	0.262541	-6.1107	9.91969e-10	5.64596e-09
ENSG00000223839	144.935	-1.01961	0.109781	-9.28763	1.57764e-20	2.80404e-19
ENSG00000223914	7.68269	-2.61532	0.331164	-7.89736	2.84872e-15	2.98548e-14
ENSG00000223942	0.436615	-1.08466	0.474467	-2.28606	0.0222507	0.0411222
ENSG00000223966	0.577256	-1.42743	0.368484	-3.8738	0.00010715	0.000307593
ENSG00000223991	29.5258	-3.93287	0.317481	-12.3877	3.04651e-35	2.05923e-33
ENSG00000224038	2.63101	-4.06323	0.453724	-8.9553	3.38827e-19	5.2609e-18
ENSG00000224090	13.3985	-3.97078	0.333087	-11.9212	9.18141e-33	4.9969e-31
ENSG00000224107	2.43254	-1.13312	0.362394	-3.12676	0.00176744	0.00411014
ENSG00000224127	1.41993	-1.91259	0.444875	-4.29915	1.71452e-05	5.55026e-05
ENSG00000224149	6.74513	-1.50558	0.430022	-3.50116	0.000463235	0.00119611
ENSG00000224157	5.67302	-1.45582	0.163778	-8.889	6.16609e-19	9.2597e-18
ENSG00000224235	16.8101	-3.31183	0.445926	-7.42685	1.11213e-13	9.81694e-13
ENSG00000224250	1.20409	-1.30463	0.254285	-5.13058	2.88848e-07	1.19405e-06
ENSG00000224276	3.02668	-1.46248	0.204586	-7.14849	8.77394e-13	7.07067e-12
ENSG00000224318	71.596	-1.00257	0.213178	-4.70297	2.5641e-06	9.32787e-06
ENSG00000224347	413.196	-2.14564	0.278777	-7.69661	1.39725e-14	1.35335e-13
ENSG00000224359	2.25791	-2.74955	0.280235	-9.81158	1.00386e-22	2.22684e-21
ENSG00000224445	7.92426	-3.24251	0.311072	-10.4237	1.93328e-25	5.57313e-24
ENSG00000224506	3.12424	-2.12252	0.355165	-5.97616	2.28462e-09	1.23975e-08
ENSG00000224513	1.14327	-1.59391	0.338571	-4.70777	2.50437e-06	9.12428e-06
ENSG00000224521	3.02277	-2.37562	0.369653	-6.42662	1.30475e-10	8.23851e-10
ENSG00000224532	4.24245	-1.16099	0.230093	-5.04575	4.51751e-07	1.82446e-06
ENSG00000224549	12.2057	-1.06276	0.218718	-4.85904	1.17955e-06	4.48924e-06
ENSG00000224609	1.48943	-1.15487	0.302702	-3.81519	0.000136077	0.000384824
ENSG00000224658	18.8981	-1.28374	0.226521	-5.66719	1.45161e-08	7.12732e-08
ENSG00000224702	0.59702	-1.74886	0.480674	-3.63836	0.000274384	0.000737375
ENSG00000224731	0.404074	-1.35193	0.461731	-2.92797	0.00341186	0.00751309
ENSG00000224846	1.93312	-1.05466	0.237943	-4.43242	9.31806e-06	3.13709e-05
ENSG00000224911	21.8747	-1.43379	0.203202	-7.05599	1.71374e-12	1.3334e-11
ENSG00000224958	3.99341	-3.05054	0.240255	-12.6971	6.13616e-37	4.75907e-35
ENSG00000224968	0.521865	-1.06277	0.426895	-2.48953	0.0127911	0.0249084
ENSG00000224970	6.07357	-1.61615	0.215989	-7.48255	7.28945e-14	6.56113e-13
ENSG00000224977	4.58573	-1.09253	0.190941	-5.72185	1.05371e-08	5.26705e-08
ENSG00000225028	5.41625	-1.16638	0.212064	-5.50012	3.79525e-08	1.77168e-07
ENSG00000225058	0.487696	-1.4737	0.492316	-2.99339	0.00275897	0.00618095
ENSG00000225179	2.80199	-3.20677	0.339638	-9.44172	3.66715e-21	6.89853e-20
ENSG00000225181	2.80971	-2.05223	0.205784	-9.97271	2.00669e-23	4.81698e-22
ENSG00000225214	12.4395	-1.62839	0.166738	-9.76615	1.57313e-22	3.41524e-21
ENSG00000225243	313.208	-2.00004	0.154983	-12.9049	4.22371e-38	3.64277e-36
ENSG00000225278	48.5452	-1.22635	0.158381	-7.74299	9.71091e-15	9.57622e-14
ENSG00000225299	1.39141	-1.6371	0.350142	-4.67553	2.93198e-06	1.05797e-05
ENSG00000225365	3.35668	-1.47446	0.295015	-4.99791	5.7956e-07	2.30582e-06
ENSG00000225396	0.913706	-1.8909	0.310511	-6.08962	1.1318e-09	6.39573e-09
ENSG00000225417	2.48229	-3.26373	0.44281	-7.3705	1.69987e-13	1.4717e-12
ENSG00000225437	2.45461	-2.41801	0.306798	-7.88144	3.23632e-15	3.36267e-14
ENSG00000225458	1.01191	-2.82402	0.406624	-6.94503	3.78371e-12	2.84035e-11
ENSG00000225472	10.2593	-1.42891	0.197189	-7.24641	4.2795e-13	3.55866e-12
ENSG00000225498	9.26682	-1.52623	0.197037	-7.7459	9.49036e-15	9.3675e-14
ENSG00000225521	25.9448	-1.34765	0.140849	-9.568	1.08995e-21	2.16931e-20
ENSG00000225542	8.51631	-1.66682	0.175774	-9.48278	2.47603e-21	4.7455e-20
ENSG00000225606	43.1442	-2.70941	0.195291	-13.8737	9.14267e-44	1.28838e-41
ENSG00000225649	6.71706	-1.62217	0.176428	-9.19451	3.7671e-20	6.43813e-19
ENSG00000225670	127.839	-1.61446	0.181598	-8.89033	6.09288e-19	9.15622e-18
ENSG00000225708	3.30091	-1.01515	0.27323	-3.71536	0.000202913	0.000557503
ENSG00000225738	7.95643	-3.27378	0.390652	-8.38031	5.27893e-17	6.56043e-16
ENSG00000225742	6.47599	-1.54314	0.22085	-6.98725	2.80319e-12	2.13527e-11
ENSG00000225938	8.83975	-1.18939	0.166944	-7.12451	1.04455e-12	8.34317e-12
ENSG00000225948	3.00952	-1.42864	0.23993	-5.95442	2.61003e-09	1.4057e-08
ENSG00000225969	34.5134	-1.32085	0.120769	-10.937	7.67127e-28	2.78015e-26
ENSG00000225982	6.73215	-1.29889	0.194982	-6.66161	2.70844e-11	1.85334e-10
ENSG00000225986	4.5388	-1.72379	0.260423	-6.6192	3.61143e-11	2.43482e-10
ENSG00000226026	59.1175	-1.35561	0.123294	-10.995	4.03857e-28	1.49626e-26
ENSG00000226101	8.27067	-1.79613	0.236157	-7.60566	2.8346e-14	2.66221e-13
ENSG00000226122	0.560228	-1.8091	0.463655	-3.90183	9.54693e-05	0.000276526
ENSG00000226133	1.09832	-1.82149	0.31754	-5.73626	9.67911e-09	4.86746e-08
ENSG00000226159	6.9282	-1.38171	0.165699	-8.33863	7.51537e-17	9.19497e-16
ENSG00000226193	1.11021	-2.15509	0.305168	-7.06197	1.64158e-12	1.28041e-11
ENSG00000226197	6.82881	-1.27407	0.197837	-6.43997	1.19498e-10	7.58968e-10
ENSG00000226202	5.29724	-1.98689	0.18787	-10.5759	3.85532e-26	1.17439e-24
ENSG00000226320	2.93632	-1.09946	0.329638	-3.33537	0.000851853	0.00210026
ENSG00000226330	30.5812	-1.31036	0.116105	-11.286	1.53908e-29	6.49499e-28
ENSG00000226337	1.04153	-2.50532	0.321365	-7.79589	6.39577e-15	6.45013e-14
ENSG00000226482	131.513	-2.43964	0.200976	-12.139	6.56139e-34	3.96776e-32
ENSG00000226496	3.97944	-1.06245	0.196625	-5.40342	6.53828e-08	2.95853e-07
ENSG00000226516	1.16671	-1.64203	0.388618	-4.2253	2.38622e-05	7.58162e-05
ENSG00000226530	5.09892	-1.40432	0.226762	-6.19291	5.90629e-10	3.45383e-09
ENSG00000226581	2.35274	-1.98621	0.235839	-8.42191	3.70399e-17	4.69182e-16
ENSG00000226594	1.81996	-2.86171	0.410683	-6.96817	3.2109e-12	2.43058e-11
ENSG00000226622	29.5859	-2.22194	0.201168	-11.0452	2.31243e-28	8.74182e-27
ENSG00000226644	9.56442	-1.20965	0.193485	-6.25189	4.05526e-10	2.41252e-09
ENSG00000226655	2.60704	-1.17031	0.202935	-5.76693	8.07281e-09	4.09503e-08
ENSG00000226690	26.6038	-3.41208	0.294922	-11.5694	5.88705e-31	2.77774e-29
ENSG00000226725	3.06366	-1.54012	0.275122	-5.59793	2.16923e-08	1.04556e-07
ENSG00000226770	3.30151	-1.40023	0.22673	-6.17577	6.58428e-10	3.83326e-09
ENSG00000226786	21.0656	-1.30182	0.162886	-7.99218	1.32572e-15	1.43707e-14
ENSG00000226828	3.40943	-1.43843	0.201818	-7.12735	1.02318e-12	8.18489e-12
ENSG00000226944	4.99508	-1.162	0.15379	-7.55574	4.1648e-14	3.83843e-13
ENSG00000226978	0.621023	-1.04643	0.339919	-3.07846	0.00208074	0.00477296
ENSG00000226985	5.46709	-1.4183	0.236084	-6.00762	1.8827e-09	1.03445e-08
ENSG00000226992	2.52936	-1.42386	0.222376	-6.40295	1.524e-10	9.54114e-10
ENSG00000227084	2.63101	-4.06323	0.453724	-8.9553	3.38827e-19	5.2609e-18
ENSG00000227175	7.08351	-1.13366	0.213089	-5.32015	1.03684e-07	4.56213e-07
ENSG00000227217	14.058	-1.12849	0.268685	-4.20005	2.66859e-05	8.39931e-05
ENSG00000227258	19.5743	-1.02102	0.156561	-6.52156	6.958e-11	4.53339e-10
ENSG00000227274	1.19143	-1.10607	0.319195	-3.46518	0.000529874	0.00135499
ENSG00000227293	5.40631	-1.23212	0.242279	-5.08554	3.66574e-07	1.49926e-06
ENSG00000227332	37.6946	-3.80841	0.269587	-14.1268	2.59571e-45	4.22351e-43
ENSG00000227360	0.947597	-2.70248	0.379437	-7.12234	1.0611e-12	8.46892e-12
ENSG00000227363	2.17657	-1.14968	0.268376	-4.28384	1.83699e-05	5.92303e-05
ENSG00000227407	30.4123	-1.25987	0.184402	-6.83217	8.36371e-12	6.0497e-11
ENSG00000227466	14.281	-1.4207	0.242899	-5.84894	4.94725e-09	2.57146e-08
ENSG00000227480	4.71694	-2.36639	0.257513	-9.18938	3.95118e-20	6.74178e-19
ENSG00000227481	10.3388	-1.45228	0.130998	-11.0863	1.46227e-28	5.64278e-27
ENSG00000227508	2.63001	-1.19744	0.218295	-5.48543	4.12475e-08	1.91558e-07
ENSG00000227540	57.4686	-1.18916	0.135319	-8.78784	1.52462e-18	2.21575e-17
ENSG00000227588	8.12224	-1.88668	0.224869	-8.39012	4.85661e-17	6.06423e-16
ENSG00000227599	8.16435	-1.49068	0.327284	-4.55468	5.24654e-06	1.82916e-05
ENSG00000227705	49.6655	-1.00758	0.116519	-8.64734	5.27142e-18	7.27926e-17
ENSG00000227719	34.0019	-1.49143	0.143275	-10.4096	2.2419e-25	6.43345e-24
ENSG00000227911	21.5029	-1.18926	0.130007	-9.1476	5.82109e-20	9.74793e-19
ENSG00000228027	3.29988	-2.2488	0.234855	-9.57528	1.01582e-21	2.03331e-20
ENSG00000228033	1.51771	-2.76911	0.366638	-7.55273	4.26238e-14	3.92607e-13
ENSG00000228035	4.83127	-2.32833	0.24537	-9.48908	2.33086e-21	4.48634e-20
ENSG00000228058	0.776726	-1.26461	0.375023	-3.37208	0.000746018	0.00185807
ENSG00000228139	2.22136	-1.00106	0.204007	-4.90696	9.24973e-07	3.57596e-06
ENSG00000228173	0.664419	-1.44833	0.436759	-3.31608	0.000912909	0.0022382
ENSG00000228174	4.84079	-1.73924	0.224789	-7.73724	1.01599e-14	1.00003e-13
ENSG00000228204	23.6361	-1.61594	0.190281	-8.49235	2.02494e-17	2.63476e-16
ENSG00000228277	3.6446	-1.42888	0.313253	-4.56142	5.0808e-06	1.77432e-05
ENSG00000228309	7.96175	-1.66773	0.229938	-7.25296	4.07769e-13	3.3989e-12
ENSG00000228401	1.59447	-1.4493	0.261851	-5.53482	3.11541e-08	1.46975e-07
ENSG00000228412	15.8495	-1.3861	0.211495	-6.55382	5.60845e-11	3.70291e-10
ENSG00000228420	6.64882	-1.5818	0.207358	-7.62835	2.37785e-14	2.24795e-13
ENSG00000228421	21.0162	-1.09493	0.199858	-5.47853	4.28876e-08	1.98649e-07
ENSG00000228512	10.7233	-1.32785	0.181051	-7.33414	2.23149e-13	1.90789e-12
ENSG00000228534	0.848286	-1.73098	0.483317	-3.58147	0.000341668	0.000903501
ENSG00000228541	26.2585	-1.38308	0.167016	-8.28112	1.22021e-16	1.46453e-15
ENSG00000228563	1.14201	-1.65509	0.333441	-4.96367	6.91736e-07	2.71617e-06
ENSG00000228622	0.506717	-1.17872	0.373643	-3.15468	0.00160677	0.00376228
ENSG00000228639	24.2461	-3.18012	0.394744	-8.05616	7.87304e-16	8.74455e-15
ENSG00000228648	1.35514	-2.99269	0.383471	-7.8042	5.98794e-15	6.06013e-14
ENSG00000228650	1.78623	-1.2006	0.220629	-5.44172	5.27679e-08	2.41612e-07
ENSG00000228682	5.78974	-1.46782	0.20357	-7.21037	5.5802e-13	4.58114e-12
ENSG00000228723	102.24	-1.99431	0.170581	-11.6913	1.4121e-31	7.0196e-30
ENSG00000228775	45.1136	-1.14136	0.117622	-9.70364	2.90941e-22	6.15538e-21
ENSG00000228789	143.452	-3.5981	0.332291	-10.8282	2.53179e-27	8.5934e-26
ENSG00000228798	17.6517	-1.18822	0.133563	-8.89631	5.7735e-19	8.70741e-18
ENSG00000228858	1.97739	-3.60515	0.499912	-7.21156	5.53153e-13	4.54236e-12
ENSG00000228918	48.03	-1.37848	0.149428	-9.22506	2.8339e-20	4.9124e-19
ENSG00000228961	0.475953	-1.11141	0.347171	-3.20133	0.00136796	0.00324645
ENSG00000229042	4.84845	-2.1725	0.346409	-6.27148	3.57634e-10	2.14295e-09
ENSG00000229108	1.35342	-2.37287	0.334823	-7.08692	1.37132e-12	1.08037e-11
ENSG00000229109	5.10815	-1.59814	0.224121	-7.13071	9.98531e-13	7.99585e-12
ENSG00000229116	1.90021	-1.83432	0.267484	-6.85768	6.9986e-12	5.11266e-11
ENSG00000229151	6.44573	-1.41405	0.213935	-6.60972	3.85058e-11	2.58667e-10
ENSG00000229155	7.36455	-1.20697	0.201526	-5.98918	2.10898e-09	1.15117e-08
ENSG00000229160	4.52232	-1.35058	0.194809	-6.93284	4.12481e-12	3.08029e-11
ENSG00000229195	16.156	-1.05752	0.12261	-8.62507	6.40523e-18	8.76789e-17
ENSG00000229233	22.1377	-2.08479	0.186087	-11.2033	3.92924e-29	1.60246e-27
ENSG00000229236	26.5675	-1.59307	0.171523	-9.2878	1.57512e-20	2.80115e-19
ENSG00000229240	17.8197	-2.57851	0.197731	-13.0405	7.20094e-39	6.66583e-37
ENSG00000229255	1.26051	-3.39763	0.601079	-5.65255	1.5808e-08	7.7268e-08
ENSG00000229458	6.85677	-2.86992	0.353755	-8.11273	4.94943e-16	5.59376e-15
ENSG00000229495	1.63113	-1.13068	0.277174	-4.07932	4.5168e-05	0.000137849
ENSG00000229520	0.461722	-1.02256	0.520518	-1.96451	0.0494711	0.0836649
ENSG00000229583	1.48401	-1.41118	0.322312	-4.3783	1.1961e-05	3.96597e-05
ENSG00000229645	187.551	-1.33146	0.120877	-11.015	3.23636e-28	1.20613e-26
ENSG00000229646	3.8293	-1.16617	0.25329	-4.60407	4.14318e-06	1.46454e-05
ENSG00000229654	1.58162	-1.56411	0.265171	-5.8985	3.66828e-09	1.93731e-08
ENSG00000229732	32391.3	-3.39822	0.290958	-11.6794	1.62453e-31	8.03758e-30
ENSG00000229743	4.79177	-2.29629	0.295255	-7.77729	7.40943e-15	7.42024e-14
ENSG00000229782	12.3836	-1.57822	0.201283	-7.84077	4.47794e-15	4.58633e-14
ENSG00000229846	2.1686	-1.53778	0.349702	-4.3974	1.09557e-05	3.64721e-05
ENSG00000229891	48.5284	-1.67681	0.151327	-11.0807	1.55632e-28	5.98378e-27
ENSG00000229957	0.39153	-1.06725	0.493474	-2.16273	0.0305622	0.0546031
ENSG00000230114	0.630688	-2.10484	0.45162	-4.66064	3.15233e-06	1.13269e-05
ENSG00000230115	84.6433	-1.44985	0.221512	-6.54525	5.93948e-11	3.90351e-10
ENSG00000230156	4.17999	-3.63154	0.364751	-9.95622	2.36895e-23	5.6479e-22
ENSG00000230172	0.836617	-1.02671	0.315926	-3.24984	0.00115469	0.0027796
ENSG00000230173	2.03179	-2.37625	0.387001	-6.14016	8.24358e-10	4.75282e-09
ENSG00000230258	1.71894	-1.81467	0.321266	-5.64851	1.6184e-08	7.89835e-08
ENSG00000230260	0.404904	-1.27239	0.441994	-2.87874	0.00399267	0.00866679
ENSG00000230290	6.14846	-1.83763	0.202593	-9.07055	1.18416e-19	1.92974e-18
ENSG00000230292	8.59768	-1.20175	0.18323	-6.55868	5.42868e-11	3.59023e-10
ENSG00000230294	0.778215	-1.78825	0.359466	-4.97474	6.5334e-07	2.5767e-06
ENSG00000230303	5.81878	-1.16775	0.168597	-6.92625	4.32152e-12	3.21881e-11
ENSG00000230317	0.915149	-1.1466	0.311823	-3.67709	0.000235908	0.000641181
ENSG00000230393	14.6444	-2.23407	0.251931	-8.8678	7.4607e-19	1.11139e-17
ENSG00000230423	1.3226	-1.04052	0.324083	-3.21066	0.00132428	0.00315252
ENSG00000230489	3.74325	-1.03505	0.259459	-3.98926	6.62803e-05	0.000197303
ENSG00000230490	37.4307	-2.07964	0.184537	-11.2695	1.85612e-29	7.7603e-28
ENSG00000230523	8.00569	-1.65249	0.169944	-9.72376	2.38789e-22	5.09642e-21
ENSG00000230525	1.17883	-1.99837	0.292066	-6.84218	7.79971e-12	5.66381e-11
ENSG00000230687	1.22159	-1.21358	0.259679	-4.67338	2.96277e-06	1.06833e-05
ENSG00000230710	5.90038	-2.13641	0.289355	-7.38334	1.54364e-13	1.34159e-12
ENSG00000230729	7.71019	-2.51018	0.280374	-8.95298	3.46019e-19	5.35939e-18
ENSG00000230749	63.8925	-1.25632	0.113095	-11.1085	1.14029e-28	4.42192e-27
ENSG00000230790	5.69175	-2.01739	0.240843	-8.37636	5.45911e-17	6.76835e-16
ENSG00000230825	40.354	-3.13942	0.207729	-15.113	1.32856e-51	3.43748e-49
ENSG00000230910	21.3213	-2.8277	0.219157	-12.9026	4.35157e-38	3.74283e-36
ENSG00000230928	87.7693	-1.11834	0.14884	-7.51373	5.7467e-14	5.23521e-13
ENSG00000230945	2.59771	-1.47398	0.289695	-5.08804	3.61778e-07	1.48022e-06
ENSG00000230969	2.36406	-1.82639	0.315501	-5.78885	7.08697e-09	3.6222e-08
ENSG00000230970	6.95111	-3.84789	0.335305	-11.4758	1.74589e-30	7.9182e-29
ENSG00000230978	2.02784	-1.00067	0.249523	-4.01033	6.06341e-05	0.000181505
ENSG00000231023	1.8121	-3.42903	0.487048	-7.04042	1.9166e-12	1.48465e-11
ENSG00000231057	62.6146	-1.05707	0.114603	-9.22378	2.86811e-20	4.96625e-19
ENSG00000231062	82.9932	-4.01915	0.331777	-12.114	8.90396e-34	5.31309e-32
ENSG00000231080	26.0798	-3.4504	0.265253	-13.0079	1.10294e-38	9.97578e-37
ENSG00000231098	4.43276	-2.56645	0.321836	-7.9744	1.53118e-15	1.64791e-14
ENSG00000231114	15.6204	-1.08368	0.200426	-5.40687	6.41344e-08	2.9058e-07
ENSG00000231121	17.2367	-1.22269	0.193771	-6.31	2.79033e-10	1.69579e-09
ENSG00000231170	6.34201	-1.41341	0.165686	-8.53063	1.4555e-17	1.92155e-16
ENSG00000231212	25.4053	-1.52113	0.156351	-9.72894	2.26956e-22	4.8636e-21
ENSG00000231226	30.6433	-2.13523	0.222449	-9.59877	8.09022e-22	1.6318e-20
ENSG00000231246	9.06165	-2.36858	0.188026	-12.5971	2.19051e-36	1.59689e-34
ENSG00000231253	0.88722	-1.39347	0.292344	-4.76655	1.87408e-06	6.94987e-06
ENSG00000231294	4.42775	-2.43511	0.239094	-10.1848	2.31949e-24	5.98666e-23
ENSG00000231355	2.23706	-1.11225	0.1828	-6.0845	1.16855e-09	6.58922e-09
ENSG00000231373	11.9543	-2.51608	0.174779	-14.3958	5.49681e-47	1.039e-44
ENSG00000231412	35.5419	-1.31227	0.218114	-6.01644	1.7829e-09	9.81667e-09
ENSG00000231492	1.22713	-2.00375	0.310092	-6.46179	1.03469e-10	6.62763e-10
ENSG00000231496	5.55805	-2.45777	0.227991	-10.7801	4.27521e-27	1.41162e-25
ENSG00000231527	6.27112	-1.35585	0.17298	-7.83822	4.56984e-15	4.67439e-14
ENSG00000231529	0.849491	-1.3808	0.406209	-3.39925	0.000675719	0.00169512
ENSG00000231535	210.261	-1.23502	0.195018	-6.33288	2.40619e-10	1.47283e-09
ENSG00000231621	23.565	-2.11393	0.187234	-11.2903	1.4651e-29	6.19937e-28
ENSG00000231630	0.397681	-1.21881	0.618548	-1.97043	0.0487891	0.0826222
ENSG00000231632	13.3003	-1.38232	0.142519	-9.69919	3.03907e-22	6.4211e-21
ENSG00000231662	1.29717	-1.49183	0.380361	-3.92214	8.77644e-05	0.000255782
ENSG00000231691	8.6019	-1.48097	0.15642	-9.46792	2.85474e-21	5.43041e-20
ENSG00000231713	2.78052	-1.0437	0.303511	-3.43875	0.000584402	0.0014823
ENSG00000231720	3.22441	-3.16559	0.325747	-9.71794	2.52835e-22	5.37802e-21
ENSG00000231740	4.46839	-1.13361	0.160073	-7.08182	1.42278e-12	1.11748e-11
ENSG00000231749	33.6572	-1.8961	0.145724	-13.0116	1.05055e-38	9.52917e-37
ENSG00000231768	17.7246	-1.42663	0.15082	-9.45912	3.10541e-21	5.88742e-20
ENSG00000231769	8.57996	-2.54411	0.234555	-10.8465	2.07121e-27	7.11425e-26
ENSG00000231815	0.807808	-1.38594	0.443973	-3.12168	0.00179822	0.00417343
ENSG00000231863	9.86596	-1.85973	0.198142	-9.38583	6.24204e-21	1.14823e-19
ENSG00000231901	23.815	-1.67294	0.229925	-7.27604	3.43762e-13	2.8898e-12
ENSG00000231943	6.04975	-1.6955	0.218536	-7.75842	8.59916e-15	8.55202e-14
ENSG00000231963	3.06366	-1.54012	0.275122	-5.59793	2.16923e-08	1.04556e-07
ENSG00000231980	13.5826	-1.73237	0.229165	-7.5595	4.04611e-14	3.73667e-13
ENSG00000232057	0.708796	-1.23684	0.447045	-2.76669	0.00566283	0.0119026
ENSG00000232073	6.3283	-1.35049	0.144964	-9.31599	1.20819e-20	2.1768e-19
ENSG00000232077	7.58374	-1.49897	0.241163	-6.21561	5.1125e-10	3.00916e-09
ENSG00000232086	0.577256	-1.42743	0.368484	-3.8738	0.00010715	0.000307593
ENSG00000232113	1.73788	-1.99533	0.37956	-5.25695	1.46463e-07	6.32109e-07
ENSG00000232153	0.554836	-1.44685	0.564047	-2.56512	0.010314	0.0204918
ENSG00000232183	1.02003	-1.06136	0.293755	-3.61308	0.000302586	0.000807663
ENSG00000232287	4.54004	-1.55501	0.253363	-6.13747	8.38456e-10	4.82441e-09
ENSG00000232306	7.1363	-2.53797	0.302066	-8.40203	4.38833e-17	5.52321e-16
ENSG00000232309	5.97781	-2.0258	0.239289	-8.46592	2.54131e-17	3.27291e-16
ENSG00000232411	20.1716	-1.29827	0.138868	-9.34894	8.85315e-21	1.61257e-19
ENSG00000232415	85.6601	-1.217	0.169961	-7.16044	8.04168e-13	6.51884e-12
ENSG00000232470	7.49295	-1.17953	0.165182	-7.14079	9.27984e-13	7.45552e-12
ENSG00000232494	2.51744	-1.5875	0.343314	-4.62405	3.76326e-06	1.33849e-05
ENSG00000232504	12.1961	-1.07751	0.168678	-6.38796	1.68111e-10	1.04832e-09
ENSG00000232524	17.2882	-2.41058	0.308203	-7.82141	5.22339e-15	5.31533e-14
ENSG00000232604	0.598365	-1.7023	0.448521	-3.79535	0.000147433	0.000414562
ENSG00000232606	0.732554	-1.98458	0.333943	-5.94287	2.80083e-09	1.50487e-08
ENSG00000232655	0.347411	-1.10059	0.458634	-2.39971	0.0164079	0.0312273
ENSG00000232661	1.85662	-2.09333	0.304978	-6.86385	6.70278e-12	4.90336e-11
ENSG00000232715	0.491864	-1.62536	0.424628	-3.82772	0.000129334	0.000367003
ENSG00000232721	1.72112	-1.29655	0.251092	-5.16364	2.42199e-07	1.01389e-06
ENSG00000232806	1.2764	-1.47547	0.32987	-4.47289	7.71706e-06	2.62751e-05
ENSG00000232931	622.839	-1.43701	0.12477	-11.5173	1.07974e-30	4.99751e-29
ENSG00000232973	143.948	-1.05661	0.133111	-7.93785	2.05724e-15	2.18428e-14
ENSG00000232977	40.9679	-1.11497	0.132214	-8.43309	3.36652e-17	4.28326e-16
ENSG00000232986	25.4405	-1.30054	0.124895	-10.4131	2.16157e-25	6.20857e-24
ENSG00000232993	149.173	-1.72771	0.20019	-8.63034	6.11672e-18	8.39116e-17
ENSG00000233008	52.9286	-1.126	0.138748	-8.11546	4.83931e-16	5.47715e-15
ENSG00000233068	1.91917	-1.40286	0.426352	-3.29038	0.00100053	0.002436
ENSG00000233078	2.94265	-1.77115	0.42476	-4.16976	3.04923e-05	9.52424e-05
ENSG00000233093	6.45674	-1.22392	0.173162	-7.06802	1.5716e-12	1.22613e-11
ENSG00000233110	89.5006	-2.24757	0.128012	-17.5574	5.21827e-69	5.855e-66
ENSG00000233124	5.85792	-1.18852	0.216366	-5.4931	3.94936e-08	1.83791e-07
ENSG00000233147	0.876775	-1.88857	0.32028	-5.89662	3.71013e-09	1.9581e-08
ENSG00000233219	2.97358	-1.35979	0.19182	-7.08888	1.35206e-12	1.06618e-11
ENSG00000233256	3.42086	-2.27477	0.340878	-6.67328	2.50155e-11	1.7181e-10
ENSG00000233271	13.4438	-1.69537	0.204255	-8.30025	1.03892e-16	1.25601e-15
ENSG00000233342	6.23153	-2.52364	0.324176	-7.78478	6.98351e-15	7.01596e-14
ENSG00000233351	75.5887	-1.04876	0.116951	-8.96755	3.03195e-19	4.72859e-18
ENSG00000233363	4.65789	-2.47222	0.340309	-7.26465	3.74017e-13	3.13245e-12
ENSG00000233392	40.21	-2.36819	0.19685	-12.0304	2.45968e-33	1.40402e-31
ENSG00000233395	0.72181	-1.51366	0.334415	-4.5263	6.00246e-06	2.07642e-05
ENSG00000233409	4.51499	-1.14349	0.219219	-5.21618	1.82653e-07	7.77771e-07
ENSG00000233430	6.36143	-1.05367	0.202439	-5.20489	1.94111e-07	8.22898e-07
ENSG00000233472	3.51582	-1.19795	0.159878	-7.49291	6.7365e-14	6.08773e-13
ENSG00000233517	15.9869	-1.57263	0.196029	-8.02246	1.03647e-15	1.13444e-14
ENSG00000233529	5.73133	-2.03141	0.273092	-7.43855	1.01797e-13	9.02136e-13
ENSG00000233534	1.03602	-1.73879	0.326396	-5.32725	9.97132e-08	4.39663e-07
ENSG00000233535	1.18631	-1.48152	0.288997	-5.12642	2.95301e-07	1.21929e-06
ENSG00000233553	2.68765	-1.72988	0.237667	-7.27857	3.37386e-13	2.83985e-12
ENSG00000233569	3.57861	-1.05223	0.292593	-3.59621	0.000322886	0.000856921
ENSG00000233574	0.951343	-1.72983	0.303074	-5.70761	1.14573e-08	5.70172e-08
ENSG00000233577	0.607691	-1.51964	0.509611	-2.98196	0.00286409	0.00639694
ENSG00000233639	3.18743	-2.18879	0.309145	-7.08013	1.44018e-12	1.1303e-11
ENSG00000233725	108.899	-3.77724	0.233841	-16.153	1.08148e-58	5.02028e-56
ENSG00000233730	16.0251	-4.32358	0.32336	-13.3708	8.96142e-41	9.88853e-39
ENSG00000233735	1.20739	-2.38648	0.320876	-7.43738	1.02703e-13	9.09372e-13
ENSG00000233754	1.48775	-1.56053	0.398128	-3.91966	8.86728e-05	0.000258262
ENSG00000233760	2.73146	-1.66269	0.249912	-6.65312	2.86953e-11	1.95721e-10
ENSG00000233766	122.124	-1.42397	0.155022	-9.18561	4.09206e-20	6.97086e-19
ENSG00000233824	0.356929	-1.36951	0.432336	-3.16769	0.00153655	0.00361476
ENSG00000233834	34.2277	-1.2498	0.131978	-9.46978	2.80438e-21	5.3456e-20
ENSG00000233850	56.3209	-3.77038	0.311339	-12.1102	9.32715e-34	5.52384e-32
ENSG00000233852	2.4517	-1.18655	0.177391	-6.68892	2.24828e-11	1.55158e-10
ENSG00000233860	12.8808	-1.02561	0.137615	-7.45279	9.13854e-14	8.13959e-13
ENSG00000233891	5.87262	-1.74902	0.306916	-5.69869	1.20732e-08	5.99122e-08
ENSG00000233893	40.0635	-1.07998	0.133103	-8.11385	4.90403e-16	5.54642e-15
ENSG00000233894	0.646151	-1.2505	0.404889	-3.0885	0.00201172	0.00462606
ENSG00000233919	0.587247	-1.00435	0.389796	-2.57661	0.00997745	0.019892
ENSG00000233936	7.71195	-1.593	0.344735	-4.62095	3.81994e-06	1.3559e-05
ENSG00000233942	1.92259	-1.0077	0.281935	-3.57424	0.000351246	0.000926423
ENSG00000233967	42.5905	-1.31396	0.118558	-11.0828	1.51964e-28	5.85702e-27
ENSG00000234022	1.88493	-3.12961	0.405866	-7.71094	1.24897e-14	1.21382e-13
ENSG00000234070	19.2924	-1.84429	0.241025	-7.65186	1.98085e-14	1.88848e-13
ENSG00000234139	5.78338	-1.00284	0.168404	-5.95496	2.60136e-09	1.40127e-08
ENSG00000234161	4.20528	-1.11406	0.254267	-4.38146	1.17884e-05	3.91369e-05
ENSG00000234177	0.578088	-1.46243	0.339366	-4.30931	1.63763e-05	5.31715e-05
ENSG00000234184	7.33244	-1.22759	0.199436	-6.15528	7.49461e-10	4.33843e-09
ENSG00000234206	17.2447	-1.50839	0.16237	-9.28984	1.54522e-20	2.75107e-19
ENSG00000234286	12.0034	-1.2746	0.13021	-9.78884	1.25729e-22	2.75417e-21
ENSG00000234308	29.5938	-1.20544	0.170736	-7.06028	1.66166e-12	1.29543e-11
ENSG00000234311	4.25546	-1.2091	0.188186	-6.42504	1.31834e-10	8.31294e-10
ENSG00000234445	16.9617	-2.25681	0.18961	-11.9024	1.15047e-32	6.20781e-31
ENSG00000234456	132.291	-1.2297	0.127591	-9.63781	5.53565e-22	1.13966e-20
ENSG00000234459	33.0642	-1.09576	0.129598	-8.45512	2.78789e-17	3.57444e-16
ENSG00000234497	49.1482	-4.47814	0.358322	-12.4975	7.70029e-36	5.38952e-34
ENSG00000234527	0.734124	-1.09684	0.51819	-2.11668	0.034287	0.0604977
ENSG00000234535	10.1211	-2.26154	0.224151	-10.0893	6.15791e-24	1.53056e-22
ENSG00000234577	87.9716	-1.45136	0.129132	-11.2393	2.61344e-29	1.08262e-27
ENSG00000234630	30.0038	-1.32911	0.172671	-7.69737	1.3889e-14	1.34567e-13
ENSG00000234638	60.126	-1.07532	0.238481	-4.50902	6.51273e-06	2.23969e-05
ENSG00000234661	123.803	-1.39743	0.19015	-7.34908	1.99572e-13	1.71513e-12
ENSG00000234736	2.56785	-1.36916	0.189799	-7.21373	5.44378e-13	4.47263e-12
ENSG00000234758	4.84874	-1.3883	0.195147	-7.11411	1.12641e-12	8.95848e-12
ENSG00000234766	7.07076	-1.00464	0.15145	-6.63347	3.27876e-11	2.22097e-10
ENSG00000234772	11.3816	-1.24568	0.128153	-9.72022	2.47251e-22	5.26279e-21
ENSG00000234796	0.35385	-1.11321	0.509542	-2.18472	0.0289095	0.0519058
ENSG00000234807	11.5937	-1.0656	0.114603	-9.29819	1.42861e-20	2.54776e-19
ENSG00000234860	1.18447	-1.01568	0.290745	-3.49339	0.000476932	0.00122846
ENSG00000234892	3.77591	-1.19891	0.208946	-5.73791	9.58518e-09	4.8233e-08
ENSG00000234899	74.7344	-1.84312	0.206639	-8.91951	4.6836e-19	7.14906e-18
ENSG00000234929	1.65026	-1.21906	0.26191	-4.6545	3.24774e-06	1.16485e-05
ENSG00000234944	9.91789	-2.68416	0.306203	-8.76595	1.8521e-18	2.66591e-17
ENSG00000234953	0.621519	-2.06295	0.34065	-6.05593	1.39605e-09	7.79962e-09
ENSG00000234998	14.8383	-1.23327	0.156205	-7.89523	2.89776e-15	3.03486e-14
ENSG00000235020	1.36201	-1.1835	0.262332	-4.51144	6.43889e-06	2.21671e-05
ENSG00000235026	9.60227	-1.20595	0.204097	-5.90874	3.44733e-09	1.82661e-08
ENSG00000235038	2.05043	-1.17135	0.230891	-5.07316	3.91266e-07	1.59425e-06
ENSG00000235056	1.89707	-1.46195	0.37271	-3.92248	8.76405e-05	0.000255475
ENSG00000235058	58.6791	-3.75728	0.26149	-14.3687	8.13318e-47	1.51019e-44
ENSG00000235097	29.9347	-2.07537	0.149509	-13.8813	8.22725e-44	1.17512e-41
ENSG00000235122	0.545645	-2.30114	0.454979	-5.05768	4.24389e-07	1.72056e-06
ENSG00000235321	7.20124	-1.77783	0.212513	-8.36575	5.97313e-17	7.38245e-16
ENSG00000235407	1.2379	-1.86218	0.388804	-4.7895	1.67201e-06	6.23862e-06
ENSG00000235410	2.67315	-1.13708	0.310674	-3.66005	0.000252163	0.000681487
ENSG00000235491	23.5783	-3.89989	0.239764	-16.2655	1.73335e-59	8.82497e-57
ENSG00000235495	1.1117	-1.87587	0.341398	-5.49468	3.91409e-08	1.82311e-07
ENSG00000235532	39.1719	-1.28166	0.16158	-7.93205	2.15558e-15	2.28409e-14
ENSG00000235535	6.4598	-1.2693	0.32274	-3.93288	8.39346e-05	0.000245549
ENSG00000235563	2.06585	-2.24926	0.293842	-7.65467	1.93812e-14	1.85054e-13
ENSG00000235593	10.764	-1.19638	0.131484	-9.099	9.11651e-20	1.50351e-18
ENSG00000235629	2.79775	-1.00231	0.199965	-5.01241	5.37536e-07	2.15006e-06
ENSG00000235743	0.782251	-1.42392	0.361578	-3.93807	8.21383e-05	0.000240785
ENSG00000235772	35.3735	-1.34756	0.102545	-13.1411	1.91317e-39	1.89909e-37
ENSG00000235830	4.30766	-1.49409	0.162852	-9.17452	4.53583e-20	7.68535e-19
ENSG00000235858	2.14993	-4.08701	0.551097	-7.41613	1.20596e-13	1.06038e-12
ENSG00000235862	17.9469	-2.0906	0.222322	-9.40347	5.27914e-21	9.78516e-20
ENSG00000235902	29.3498	-2.43522	0.165627	-14.7031	6.15968e-49	1.3227e-46
ENSG00000235904	3.11294	-1.57389	0.208243	-7.55794	4.0951e-14	3.77971e-13
ENSG00000235914	12.9009	-2.09024	0.156332	-13.3705	8.99071e-41	9.88853e-39
ENSG00000235933	0.934012	-2.23643	0.308073	-7.25943	3.88737e-13	3.2497e-12
ENSG00000236028	43.6906	-1.08629	0.178317	-6.09191	1.11574e-09	6.31174e-09
ENSG00000236036	1.00823	-2.41597	0.379619	-6.3642	1.96307e-10	1.21416e-09
ENSG00000236164	14.3185	-4.65149	0.416898	-11.1574	6.59052e-29	2.63671e-27
ENSG00000236166	2.63609	-1.9331	0.20827	-9.28169	1.66807e-20	2.95147e-19
ENSG00000236202	2.26037	-2.21031	0.351695	-6.28474	3.28409e-10	1.97759e-09
ENSG00000236226	4.43619	-1.21039	0.21009	-5.76129	8.34733e-09	4.22601e-08
ENSG00000236272	0.62852	-1.95424	0.464004	-4.21168	2.53476e-05	8.01404e-05
ENSG00000236289	1.69347	-2.78145	0.347915	-7.99462	1.29973e-15	1.41036e-14
ENSG00000236318	25.5442	-1.00734	0.256497	-3.92731	8.58999e-05	0.000250971
ENSG00000236352	7.2121	-1.3305	0.172034	-7.73392	1.04282e-14	1.0242e-13
ENSG00000236361	1.17419	-2.86653	0.538475	-5.32342	1.01832e-07	4.48566e-07
ENSG00000236378	1.09187	-2.00939	0.402698	-4.98982	6.04343e-07	2.39717e-06
ENSG00000236427	18.7364	-1.16859	0.189104	-6.17962	6.42578e-10	3.74513e-09
ENSG00000236466	0.859856	-2.36153	0.336129	-7.02567	2.1304e-12	1.6422e-11
ENSG00000236495	0.494805	-1.49462	0.422255	-3.53962	0.000400704	0.00104577
ENSG00000236511	1.25339	-2.52803	0.411832	-6.13848	8.3314e-10	4.79645e-09
ENSG00000236556	8.10797	-1.31163	0.154633	-8.4822	2.20982e-17	2.86705e-16
ENSG00000236627	1.7399	-1.34133	0.330895	-4.05364	5.04261e-05	0.000152847
ENSG00000236665	7.71359	-1.36517	0.197917	-6.89772	5.28444e-12	3.91202e-11
ENSG00000236676	0.885652	-2.76019	0.319475	-8.63975	5.63337e-18	7.75166e-17
ENSG00000236733	19.6153	-1.50835	0.20108	-7.50126	6.32071e-14	5.73003e-13
ENSG00000236780	68.6789	-3.04944	0.304971	-9.99912	1.5375e-23	3.71613e-22
ENSG00000236828	2.05651	-2.7555	0.310387	-8.87765	6.82849e-19	1.02011e-17
ENSG00000236833	10.0508	-1.247	0.222412	-5.6067	2.06221e-08	9.95347e-08
ENSG00000236846	1.38254	-1.54631	0.290384	-5.32505	1.00927e-07	4.44768e-07
ENSG00000236866	5.50307	-2.18017	0.392152	-5.5595	2.70553e-08	1.28677e-07
ENSG00000236886	522.637	-1.0975	0.156428	-7.016	2.28305e-12	1.75516e-11
ENSG00000236894	3.62845	-1.58512	0.191817	-8.2637	1.41227e-16	1.68289e-15
ENSG00000236915	748.866	-3.43913	0.223043	-15.4191	1.21699e-53	3.72967e-51
ENSG00000236975	1.96419	-1.98435	0.350128	-5.66751	1.44888e-08	7.11614e-08
ENSG00000237031	0.975821	-1.4806	0.330672	-4.47754	7.55095e-06	2.57484e-05
ENSG00000237070	25.5526	-2.32027	0.182182	-12.736	3.73017e-37	2.98849e-35
ENSG00000237074	4.18397	-1.42262	0.182688	-7.78718	6.85208e-15	6.88611e-14
ENSG00000237125	59.9902	-1.01109	0.11376	-8.88794	6.2251e-19	9.335e-18
ENSG00000237159	6.41145	-1.8766	0.226732	-8.27673	1.26608e-16	1.51727e-15
ENSG00000237179	6.13879	-2.00556	0.208579	-9.61532	6.88933e-22	1.40393e-20
ENSG00000237298	2878	-1.00016	0.174011	-5.74771	9.046e-09	4.56655e-08
ENSG00000237311	8.65544	-1.99742	0.201487	-9.91338	3.64125e-23	8.49518e-22
ENSG00000237324	6.40066	-1.07878	0.148922	-7.24394	4.3583e-13	3.62037e-12
ENSG00000237361	17.7948	-2.3782	0.340858	-6.97711	3.01306e-12	2.2896e-11
ENSG00000237423	2.25488	-1.15232	0.358552	-3.21382	0.0013098	0.00312109
ENSG00000237460	1.37672	-3.04192	0.343147	-8.86477	7.66654e-19	1.14044e-17
ENSG00000237464	1.4618	-2.17155	0.352404	-6.16209	7.17888e-10	4.16024e-09
ENSG00000237477	1.12513	-2.98101	0.465265	-6.40712	1.48291e-10	9.29868e-10
ENSG00000237480	63.1209	-2.83202	0.178709	-15.8471	1.47235e-56	5.59952e-54
ENSG00000237530	0.541609	-1.6092	0.465207	-3.45911	0.000541969	0.00138357
ENSG00000237587	3.50713	-1.03928	0.225343	-4.61201	3.98793e-06	1.41235e-05
ENSG00000237640	3.40613	-2.0928	0.286091	-7.31516	2.57076e-13	2.18435e-12
ENSG00000237667	8.4582	-1.11335	0.302005	-3.68652	0.000227344	0.000619665
ENSG00000237750	0.60308	-1.31495	0.472806	-2.78115	0.00541665	0.0114431
ENSG00000237832	2.60055	-1.93368	0.216069	-8.94938	3.57491e-19	5.52083e-18
ENSG00000237949	1.93703	-3.15551	0.332051	-9.50308	2.03763e-21	3.95571e-20
ENSG00000237990	21.897	-2.12561	0.202036	-10.5209	6.91733e-26	2.06773e-24
ENSG00000237992	8.49411	-1.58632	0.26612	-5.96092	2.50824e-09	1.35504e-08
ENSG00000238063	0.917728	-1.97549	0.318683	-6.19893	5.6847e-10	3.32981e-09
ENSG00000238078	7.10568	-1.18739	0.174809	-6.79251	1.10202e-11	7.86667e-11
ENSG00000238099	2.61344	-1.57217	0.257768	-6.09916	1.06627e-09	6.04054e-09
ENSG00000238185	5.06366	-4.25968	0.438694	-9.70992	2.73548e-22	5.80062e-21
ENSG00000238230	8.72759	-1.00852	0.21039	-4.79359	1.63823e-06	6.11764e-06
ENSG00000238272	8.60905	-3.30591	0.353397	-9.35466	8.38697e-21	1.52942e-19
ENSG00000239219	1004.25	-1.51219	0.177307	-8.52863	1.48097e-17	1.95028e-16
ENSG00000239268	12.6379	-2.87991	0.270605	-10.6425	1.89052e-26	5.91438e-25
ENSG00000239395	1.26991	-2.73269	0.328361	-8.32221	8.6336e-17	1.05305e-15
ENSG00000239453	25.6069	-1.14583	0.112355	-10.1983	2.01806e-24	5.23005e-23
ENSG00000239467	26.5474	-1.55144	0.214218	-7.24233	4.41038e-13	3.65978e-12
ENSG00000239508	3.04947	-1.21477	0.318353	-3.8158	0.000135743	0.000383948
ENSG00000239552	53.7458	-1.47162	0.151221	-9.73155	2.21204e-22	4.74679e-21
ENSG00000239587	0.412835	-1.87213	0.534132	-3.50499	0.000456623	0.00118029
ENSG00000239677	10.0606	-1.00497	0.161898	-6.20743	5.38597e-10	3.16187e-09
ENSG00000239911	36.8072	-1.20197	0.141716	-8.48154	2.22224e-17	2.88085e-16
ENSG00000239994	2.77332	-3.25165	0.357344	-9.09949	9.0757e-20	1.49756e-18
ENSG00000240095	4.10677	-1.46998	0.276822	-5.3102	1.09504e-07	4.80285e-07
ENSG00000240423	2.94179	-1.14992	0.264317	-4.35053	1.3581e-05	4.46178e-05
ENSG00000240499	69.9395	-1.00493	0.118187	-8.50282	1.85039e-17	2.41462e-16
ENSG00000240596	1.95976	-2.71384	0.296183	-9.16272	5.06039e-20	8.52381e-19
ENSG00000240710	19.0163	-1.46274	0.170669	-8.57064	1.02915e-17	1.37828e-16
ENSG00000240868	0.612838	-1.77255	0.404589	-4.38112	1.1807e-05	3.91945e-05
ENSG00000241054	1.2501	-2.83904	0.488905	-5.80693	6.36276e-09	3.2674e-08
ENSG00000241213	7.81703	-1.81107	0.185561	-9.76	1.67156e-22	3.61648e-21
ENSG00000241254	2.21757	-1.43776	0.412279	-3.48734	0.000487848	0.00125494
ENSG00000241359	10.4589	-1.50954	0.229699	-6.57183	4.9702e-11	3.29877e-10
ENSG00000241397	0.717158	-1.73531	0.447449	-3.87824	0.000105215	0.00030248
ENSG00000241479	50.3766	-1.07877	0.14713	-7.3321	2.26572e-13	1.93558e-12
ENSG00000241684	207.225	-1.06382	0.066621	-15.9682	2.12672e-57	8.83315e-55
ENSG00000242072	0.641948	-1.25132	0.633029	-1.97672	0.0480736	0.081546
ENSG00000242104	5.75427	-2.91707	0.340413	-8.56922	1.04193e-17	1.39421e-16
ENSG00000242317	28.2678	-1.96825	0.313423	-6.27986	3.38869e-10	2.03554e-09
ENSG00000242370	1.57434	-2.06052	0.293184	-7.02806	2.09421e-12	1.61509e-11
ENSG00000242385	2.3066	-3.02335	0.297818	-10.1517	3.25759e-24	8.31951e-23
ENSG00000242569	12.867	-1.99199	0.324917	-6.13076	8.74607e-10	5.01687e-09
ENSG00000242593	3.8153	-1.70789	0.232752	-7.33779	2.17144e-13	1.85805e-12
ENSG00000242790	1.00229	-1.42383	0.407043	-3.498	0.000468766	0.00120941
ENSG00000242816	0.79789	-2.33298	0.389326	-5.99237	2.06805e-09	1.13078e-08
ENSG00000242973	3.88673	-1.20233	0.163155	-7.36928	1.71557e-13	1.48366e-12
ENSG00000243018	3.4793	-1.06624	0.18802	-5.67088	1.42062e-08	6.98495e-08
ENSG00000243187	0.941907	-1.60321	0.310874	-5.15709	2.50822e-07	1.04659e-06
ENSG00000243197	11.0284	-1.51532	0.290227	-5.22117	1.77795e-07	7.58312e-07
ENSG00000243300	0.910498	-2.01866	0.324491	-6.221	4.94011e-10	2.90986e-09
ENSG00000243319	50.7712	-2.10079	0.172083	-12.208	2.81622e-34	1.72951e-32
ENSG00000243384	15.909	-2.95222	0.241283	-12.2355	2.00922e-34	1.25095e-32
ENSG00000243574	0.309013	-1.15873	0.470493	-2.4628	0.0137856	0.026646
ENSG00000243636	3.44423	-1.06338	0.226859	-4.68743	2.76662e-06	1.0015e-05
ENSG00000243799	1.52383	-1.02692	0.324994	-3.15981	0.0015787	0.00370398
ENSG00000243836	77.5296	-1.52263	0.13479	-11.2963	1.36918e-29	5.80127e-28
ENSG00000243993	4.64197	-1.14314	0.217447	-5.25711	1.46334e-07	6.31641e-07
ENSG00000244239	11.6189	-2.36662	0.318548	-7.42942	1.09079e-13	9.63937e-13
ENSG00000244358	7.14137	-1.31113	0.263991	-4.96658	6.81429e-07	2.67904e-06
ENSG00000244383	861.217	-2.87623	0.239879	-11.9904	3.99189e-33	2.24213e-31
ENSG00000244464	3.27753	-1.26809	0.183619	-6.9061	4.98174e-12	3.69574e-11
ENSG00000244522	17.3911	-1.00025	0.124448	-8.03745	9.17237e-16	1.01201e-14
ENSG00000244968	86.225	-1.59086	0.126662	-12.5598	3.51013e-36	2.52394e-34
ENSG00000245466	37.4531	-1.7276	0.147991	-11.6737	1.73705e-31	8.58087e-30
ENSG00000245729	0.344081	-1.10077	0.415784	-2.64746	0.00810993	0.0165213
ENSG00000245750	25.5676	-1.06574	0.225682	-4.72231	2.33182e-06	8.52912e-06
ENSG00000245869	10.0064	-1.55987	0.252942	-6.16692	6.96335e-10	4.04053e-09
ENSG00000246022	26.8515	-2.42145	0.232697	-10.406	2.32769e-25	6.65541e-24
ENSG00000246090	576.832	-1.09389	0.137779	-7.93946	2.03062e-15	2.15674e-14
ENSG00000246523	8.79189	-1.07865	0.160937	-6.70233	2.05124e-11	1.42181e-10
ENSG00000246774	2.67073	-1.02117	0.197317	-5.17527	2.27579e-07	9.56304e-07
ENSG00000247011	15.8621	-2.60099	0.263786	-9.86023	6.19086e-23	1.40793e-21
ENSG00000247809	131.237	-2.09935	0.125342	-16.7489	5.76815e-63	4.04617e-60
ENSG00000247982	126.34	-1.07822	0.144252	-7.47451	7.74895e-14	6.95093e-13
ENSG00000248107	1.15558	-1.2053	0.265668	-4.53686	5.70993e-06	1.98087e-05
ENSG00000248294	0.417795	-2.11334	0.485583	-4.35217	1.34794e-05	4.43128e-05
ENSG00000248346	1.90572	-2.28367	0.327419	-6.97475	3.06423e-12	2.32625e-11
ENSG00000248371	1.58189	-2.03725	0.403705	-5.04639	4.50247e-07	1.81955e-06
ENSG00000248464	31.4932	-2.77922	0.195687	-14.2024	8.85273e-46	1.48641e-43
ENSG00000248474	3.18749	-1.40532	0.291264	-4.82489	1.40081e-06	5.27283e-06
ENSG00000248479	0.402408	-1.2462	0.506993	-2.45803	0.0139702	0.0269649
ENSG00000248529	1.20914	-1.52369	0.289176	-5.26907	1.37115e-07	5.93956e-07
ENSG00000248636	50.3764	-1.14236	0.114717	-9.9581	2.32455e-23	5.54623e-22
ENSG00000248701	0.651103	-1.14423	0.418425	-2.7346	0.00624556	0.013019
ENSG00000248757	2.28584	-1.05017	0.225422	-4.65867	3.18254e-06	1.14276e-05
ENSG00000248764	1.94648	-3.63818	0.41586	-8.74855	2.16104e-18	3.09508e-17
ENSG00000248771	117.503	-1.45835	0.117328	-12.4298	1.80195e-35	1.24193e-33
ENSG00000248799	0.696563	-1.09169	0.414796	-2.63188	0.00849126	0.0172171
ENSG00000248918	0.410178	-1.02442	0.438735	-2.33495	0.0195462	0.0365931
ENSG00000248935	16.7117	-2.21704	0.23338	-9.49967	2.10564e-21	4.07771e-20
ENSG00000248936	37.9218	-1.493	0.136907	-10.9052	1.08913e-27	3.86285e-26
ENSG00000248969	9.67995	-1.89383	0.226494	-8.36151	6.192e-17	7.64399e-16
ENSG00000248984	8.4669	-1.64652	0.221922	-7.41934	1.17709e-13	1.03585e-12
ENSG00000248995	3.82941	-2.14466	0.301188	-7.12068	1.07398e-12	8.56309e-12
ENSG00000249066	1.07076	-3.23021	0.557771	-5.79128	6.98516e-09	3.5719e-08
ENSG00000249082	117.376	-1.93669	0.245599	-7.88557	3.13092e-15	3.26173e-14
ENSG00000249085	2.57685	-1.88873	0.265062	-7.12562	1.03614e-12	8.28227e-12
ENSG00000249106	1.98998	-2.84964	0.280976	-10.1419	3.5985e-24	9.14575e-23
ENSG00000249112	19.3726	-1.55037	0.130716	-11.8606	1.89682e-32	1.00461e-30
ENSG00000249203	4.54667	-2.94753	0.215539	-13.6752	1.42883e-42	1.82601e-40
ENSG00000249231	0.845305	-1.99574	0.388339	-5.13918	2.75945e-07	1.14386e-06
ENSG00000249241	4.48623	-1.53398	0.22762	-6.73924	1.59216e-11	1.1166e-10
ENSG00000249317	0.420594	-2.00299	0.46363	-4.32023	1.55869e-05	5.07829e-05
ENSG00000249365	0.33879	-1.26455	0.553062	-2.28645	0.0222282	0.0410878
ENSG00000249396	1.09016	-1.41956	0.422636	-3.35882	0.000782759	0.00194189
ENSG00000249404	0.416714	-1.33225	0.415262	-3.20821	0.00133565	0.00317671
ENSG00000249421	1.67307	-1.65273	0.306	-5.40108	6.62426e-08	2.99401e-07
ENSG00000249426	2.45413	-1.29357	0.217658	-5.94315	2.79596e-09	1.50251e-08
ENSG00000249436	0.351928	-1.46433	0.502189	-2.9159	0.00354664	0.00778426
ENSG00000249453	3.7784	-1.02668	0.210014	-4.88862	1.01545e-06	3.90234e-06
ENSG00000249599	4.10779	-2.31569	0.363093	-6.37769	1.79785e-10	1.11692e-09
ENSG00000249610	9.92149	-2.82167	0.311033	-9.07193	1.16923e-19	1.90739e-18
ENSG00000249621	25.922	-2.06859	0.214461	-9.64557	5.1327e-22	1.06033e-20
ENSG00000249631	23.7347	-1.60627	0.196911	-8.15735	3.42451e-16	3.938e-15
ENSG00000249643	16.8213	-1.50516	0.127068	-11.8453	2.2748e-32	1.19677e-30
ENSG00000249717	57.5191	-1.08403	0.12992	-8.34378	7.19543e-17	8.82748e-16
ENSG00000249743	10.1171	-1.51265	0.150422	-10.056	8.64049e-24	2.13083e-22
ENSG00000249752	0.730438	-2.27833	0.343431	-6.63402	3.26673e-11	2.2133e-10
ENSG00000249787	2.90921	-1.25395	0.189367	-6.62178	3.54907e-11	2.39534e-10
ENSG00000249797	24.0962	-2.42659	0.145232	-16.7083	1.13964e-62	7.65402e-60
ENSG00000249837	4.95725	-2.69817	0.25228	-10.6951	1.07267e-26	3.42711e-25
ENSG00000249984	0.42046	-1.84651	0.413329	-4.4674	7.91766e-06	2.69204e-05
ENSG00000250101	8.54433	-1.03874	0.171859	-6.04414	1.50206e-09	8.35491e-09
ENSG00000250105	1.23741	-1.71109	0.364954	-4.68852	2.75183e-06	9.9672e-06
ENSG00000250149	1.08363	-2.20626	0.284117	-7.76533	8.1434e-15	8.11666e-14
ENSG00000250206	15.4262	-1.58942	0.131234	-12.1113	9.1988e-34	5.45918e-32
ENSG00000250218	4.67956	-1.92925	0.21254	-9.0771	1.11508e-19	1.8247e-18
ENSG00000250250	9.33251	-1.06898	0.160561	-6.65779	2.77983e-11	1.8989e-10
ENSG00000250259	1.62863	-1.32699	0.254025	-5.22385	1.75242e-07	7.47829e-07
ENSG00000250266	4.79397	-2.41577	0.331497	-7.28746	3.15862e-13	2.67091e-12
ENSG00000250341	0.791446	-2.21362	0.455422	-4.86059	1.17039e-06	4.4576e-06
ENSG00000250343	1.92695	-2.58056	0.295949	-8.71962	2.79128e-18	3.95642e-17
ENSG00000250344	1.46311	-2.52549	0.32355	-7.80555	5.92437e-15	5.99964e-14
ENSG00000250354	8.66041	-2.16944	0.168257	-12.8936	4.89057e-38	4.18362e-36
ENSG00000250357	1.28433	-3.0311	0.315553	-9.60568	7.56561e-22	1.53087e-20
ENSG00000250358	5.26561	-1.143	0.183062	-6.24381	4.27033e-10	2.53331e-09
ENSG00000250360	5.1851	-2.09563	0.283024	-7.40444	1.31707e-13	1.1533e-12
ENSG00000250427	3.66415	-1.17739	0.182914	-6.43685	1.21978e-10	7.73166e-10
ENSG00000250522	4.9097	-2.90397	0.32479	-8.94107	3.85409e-19	5.93744e-18
ENSG00000250530	14.3104	-1.39258	0.122635	-11.3555	6.96412e-30	3.03213e-28
ENSG00000250544	2.60975	-1.23725	0.302669	-4.08781	4.35456e-05	0.000133207
ENSG00000250596	10.4927	-1.52708	0.198827	-7.68047	1.58502e-14	1.52678e-13
ENSG00000250597	0.440617	-2.09071	0.845575	-2.47253	0.0134162	0.0259973
ENSG00000250600	1.25666	-1.07425	0.234568	-4.57971	4.6563e-06	1.63403e-05
ENSG00000250602	273.726	-1.23383	0.105049	-11.7453	7.46464e-32	3.80046e-30
ENSG00000250603	2.51614	-1.44962	0.242193	-5.98539	2.15867e-09	1.17585e-08
ENSG00000250635	13.6143	-1.05044	0.185911	-5.65025	1.60216e-08	7.82392e-08
ENSG00000250646	4.58958	-1.14515	0.171072	-6.69397	2.17192e-11	1.50118e-10
ENSG00000250692	15.1281	-2.78311	0.205129	-13.5676	6.2321e-42	7.74497e-40
ENSG00000250761	11.489	-1.31066	0.255828	-5.12322	3.00363e-07	1.23922e-06
ENSG00000250821	0.593581	-1.34348	0.359733	-3.73468	0.000187957	0.000519395
ENSG00000250850	14.3876	-1.2381	0.197417	-6.27148	3.5763e-10	2.14295e-09
ENSG00000250882	16.8001	-1.02622	0.113111	-9.0727	1.16105e-19	1.89502e-18
ENSG00000250893	34.4227	-1.22476	0.0983704	-12.4505	1.39046e-35	9.66768e-34
ENSG00000250930	69.9709	-1.41271	0.129003	-10.951	6.57238e-28	2.38739e-26
ENSG00000250961	5.7812	-3.64963	0.218016	-16.7402	6.67497e-63	4.58048e-60
ENSG00000250977	0.477641	-1.19427	0.401269	-2.97623	0.00291817	0.00650437
ENSG00000250978	4.46134	-2.3015	0.223752	-10.2859	8.15416e-25	2.19807e-23
ENSG00000251076	36.9985	-1.26879	0.101978	-12.4417	1.55097e-35	1.07129e-33
ENSG00000251125	1.13515	-1.3384	0.329231	-4.06522	4.79868e-05	0.000145916
ENSG00000251152	73.894	-1.37319	0.0980374	-14.0068	1.41735e-44	2.13049e-42
ENSG00000251187	120.131	-1.25915	0.0965901	-13.036	7.63713e-39	7.00796e-37
ENSG00000251274	10.606	-1.51991	0.13403	-11.3401	8.3068e-30	3.58214e-28
ENSG00000251276	3.58409	-1.49418	0.181988	-8.21031	2.20621e-16	2.5774e-15
ENSG00000251309	12.5157	-1.41956	0.229239	-6.19248	5.92254e-10	3.46269e-09
ENSG00000251320	19.0659	-1.84411	0.354116	-5.20763	1.91268e-07	8.11719e-07
ENSG00000251325	0.509703	-1.86712	0.449218	-4.15638	3.23324e-05	0.000100625
ENSG00000251399	2.378	-1.24391	0.220756	-5.63476	1.75304e-08	8.52774e-08
ENSG00000251409	2.12233	-1.02451	0.230536	-4.44403	8.8291e-06	2.98134e-05
ENSG00000251412	2.28035	-1.5448	0.313912	-4.92112	8.60508e-07	3.33901e-06
ENSG00000251421	2.70967	-1.47238	0.4929	-2.98718	0.00281561	0.0062989
ENSG00000251423	5.72577	-3.37079	0.392113	-8.59647	8.22059e-18	1.11274e-16
ENSG00000251438	6.30448	-1.9867	0.243178	-8.16974	3.09057e-16	3.56568e-15
ENSG00000251454	0.483947	-1.20937	0.563218	-2.14725	0.0317736	0.0565624
ENSG00000251510	7.60453	-1.1629	0.195697	-5.94239	2.80902e-09	1.50901e-08
ENSG00000251511	1.30061	-1.11215	0.297014	-3.74444	0.000180796	0.000500896
ENSG00000251526	1.37194	-1.36421	0.247814	-5.50496	3.69255e-08	1.72731e-07
ENSG00000251573	2.10969	-1.91123	0.311467	-6.13623	8.45036e-10	4.85784e-09
ENSG00000251615	113.855	-1.57129	0.0976431	-16.0922	2.89427e-58	1.25151e-55
ENSG00000251619	0.679135	-1.57011	0.440722	-3.56259	0.000367209	0.000965299
ENSG00000253164	3.28979	-2.45095	0.283621	-8.64162	5.54192e-18	7.63248e-17
ENSG00000253177	2.35372	-2.40096	0.26623	-9.01836	1.90923e-19	3.0407e-18
ENSG00000253181	5.81603	-1.93731	0.239265	-8.0969	5.63755e-16	6.32392e-15
ENSG00000253235	0.769553	-1.22247	0.466679	-2.61951	0.00880569	0.0177917
ENSG00000253267	0.902766	-1.30173	0.334016	-3.89719	9.73142e-05	0.000281457
ENSG00000253311	1.39142	-1.61221	0.29241	-5.51352	3.51729e-08	1.64973e-07
ENSG00000253339	18.8458	-1.9824	0.253034	-7.83452	4.70632e-15	4.81243e-14
ENSG00000253348	216.756	-2.93197	0.166878	-17.5695	4.21778e-69	4.93106e-66
ENSG00000253406	150.982	-1.0627	0.147518	-7.20384	5.85387e-13	4.79957e-12
ENSG00000253433	0.959139	-1.90251	0.314536	-6.04863	1.4608e-09	8.13544e-09
ENSG00000253434	1.05653	-1.78723	0.375662	-4.75756	1.9595e-06	7.24876e-06
ENSG00000253456	45.9066	-1.44781	0.144365	-10.0288	1.13933e-23	2.78575e-22
ENSG00000253469	0.371407	-1.38429	0.477211	-2.9008	0.0037221	0.00813318
ENSG00000253471	2.90918	-1.9768	0.403722	-4.89643	9.75948e-07	3.75784e-06
ENSG00000253474	16.6813	-2.27385	0.233685	-9.73044	2.23631e-22	4.7956e-21
ENSG00000253551	0.639008	-1.00041	0.356486	-2.8063	0.0050114	0.0106762
ENSG00000253552	161.07	-1.21955	0.112455	-10.8448	2.11109e-27	7.24332e-26
ENSG00000253563	9.34908	-1.0968	0.471565	-2.32588	0.0200248	0.0374048
ENSG00000253567	4.75573	-1.16081	0.190069	-6.10728	1.01345e-09	5.76098e-09
ENSG00000253573	8.35352	-1.75819	0.16842	-10.4393	1.6404e-25	4.76366e-24
ENSG00000253576	21.088	-1.10806	0.142923	-7.75288	8.98298e-15	8.90567e-14
ENSG00000253577	3.10878	-1.88647	0.371147	-5.08281	3.71887e-07	1.51981e-06
ENSG00000253591	1.00255	-1.43852	0.276806	-5.19686	2.02678e-07	8.56917e-07
ENSG00000253629	152.191	-1.79304	0.20525	-8.73586	2.41805e-18	3.44286e-17
ENSG00000253641	22.514	-1.16327	0.111757	-10.4089	2.25752e-25	6.46066e-24
ENSG00000253659	0.349849	-1.45995	0.68158	-2.142	0.0321933	0.0572256
ENSG00000253671	39.5712	-1.53137	0.153292	-9.98989	1.68761e-23	4.06956e-22
ENSG00000253687	16.6571	-1.42591	0.16245	-8.77752	1.67123e-18	2.42103e-17
ENSG00000253696	1.51663	-1.12185	0.28557	-3.92845	8.54937e-05	0.000249833
ENSG00000253701	70.4269	-1.6485	0.250185	-6.58911	4.42477e-11	2.9554e-10
ENSG00000253711	2.8062	-1.28293	0.278076	-4.61362	3.95722e-06	1.40179e-05
ENSG00000253740	12.3783	-1.8801	0.243112	-7.73347	1.04651e-14	1.0275e-13
ENSG00000253764	2.42021	-1.56714	0.21887	-7.16014	8.05974e-13	6.5318e-12
ENSG00000253807	6.84635	-1.45243	0.153992	-9.43186	4.0289e-21	7.53683e-20
ENSG00000253811	38.7548	-1.26423	0.139508	-9.06205	1.28027e-19	2.07458e-18
ENSG00000253839	5.15672	-2.66161	0.262775	-10.1289	4.11295e-24	1.03863e-22
ENSG00000253985	2.94458	-1.424	0.304524	-4.67614	2.92323e-06	1.05505e-05
ENSG00000253986	1.01821	-1.17782	0.279236	-4.21801	2.4647e-05	7.81132e-05
ENSG00000253992	2.96083	-1.7193	0.487423	-3.52732	0.000419792	0.00109162
ENSG00000254000	7.06086	-1.61755	0.316933	-5.10375	3.32986e-07	1.36738e-06
ENSG00000254002	1.67951	-2.41758	0.402251	-6.01013	1.85379e-09	1.0191e-08
ENSG00000254031	16.6074	-1.78706	0.205974	-8.67617	4.09331e-18	5.71977e-17
ENSG00000254035	3.81797	-1.00617	0.187113	-5.37734	7.55941e-08	3.3919e-07
ENSG00000254038	4.33893	-1.0114	0.273984	-3.69146	0.000222973	0.000608276
ENSG00000254040	0.522943	-1.10412	0.378755	-2.91514	0.00355528	0.00779996
ENSG00000254041	0.43315	-1.50887	0.445191	-3.38926	0.000700805	0.00175318
ENSG00000254050	0.95928	-1.41799	0.318878	-4.4468	8.71584e-06	2.94566e-05
ENSG00000254089	0.398225	-1.18798	0.446649	-2.65976	0.00781953	0.0159875
ENSG00000254109	38.0791	-1.15042	0.111619	-10.3067	6.57361e-25	1.7842e-23
ENSG00000254111	2.12889	-2.94742	0.423912	-6.9529	3.57862e-12	2.69665e-11
ENSG00000254135	0.33883	-1.28178	0.553518	-2.3157	0.0205746	0.038341
ENSG00000254142	32.1237	-1.75499	0.254942	-6.88386	5.8253e-12	4.29128e-11
ENSG00000254148	38.2433	-1.14583	0.121364	-9.44126	3.68318e-21	6.92456e-20
ENSG00000254192	97.1309	-1.5169	0.154431	-9.82249	9.00907e-23	2.0055e-21
ENSG00000254249	0.998183	-1.29169	0.40025	-3.2272	0.00125008	0.00298827
ENSG00000254290	8.43586	-2.60703	0.275479	-9.4636	2.97523e-21	5.64739e-20
ENSG00000254343	43.4204	-1.30084	0.163621	-7.95032	1.86027e-15	1.9845e-14
ENSG00000254357	0.563132	-1.16599	0.475275	-2.4533	0.0141551	0.0272985
ENSG00000254363	19.2063	-1.12907	0.127996	-8.82108	1.13362e-18	1.66359e-17
ENSG00000254451	3.90093	-1.21704	0.193528	-6.28873	3.2007e-10	1.92922e-09
ENSG00000254594	0.435152	-1.89022	0.757742	-2.49455	0.0126118	0.0245805
ENSG00000254610	3.4915	-1.01588	0.240664	-4.22115	2.43055e-05	7.71393e-05
ENSG00000254622	15.4081	-1.33373	0.172139	-7.748	9.33518e-15	9.22298e-14
ENSG00000254689	0.669232	-1.10096	0.32679	-3.36903	0.000754336	0.00187713
ENSG00000254695	13.0175	-1.27502	0.127865	-9.97155	2.0303e-23	4.86994e-22
ENSG00000254731	6.01798	-1.90142	0.184406	-10.3111	6.28024e-25	1.71194e-23
ENSG00000254733	11.258	-1.03979	0.145759	-7.13363	9.77575e-13	7.83798e-12
ENSG00000254757	0.740436	-1.09432	0.328477	-3.3315	0.000863785	0.00212699
ENSG00000254774	3.94044	-1.92933	0.330655	-5.83488	5.38307e-09	2.78743e-08
ENSG00000254787	2.21734	-1.66841	0.219697	-7.59418	3.09753e-14	2.89642e-13
ENSG00000254823	6.09626	-1.00113	0.130427	-7.67578	1.6442e-14	1.58151e-13
ENSG00000254829	63.6612	-1.16715	0.208624	-5.59453	2.21218e-08	1.06496e-07
ENSG00000254844	14.5484	-1.47318	0.202696	-7.26793	3.65026e-13	3.05959e-12
ENSG00000254847	4.63732	-1.27965	0.178366	-7.17428	7.26898e-13	5.92289e-12
ENSG00000254872	5.31247	-2.16375	0.250288	-8.64506	5.37794e-18	7.41634e-17
ENSG00000254921	3.46334	-2.30472	0.234585	-9.82467	8.81586e-23	1.96388e-21
ENSG00000254967	12.0774	-1.05073	0.204144	-5.14702	2.64658e-07	1.10112e-06
ENSG00000254980	36.5442	-3.24808	0.331699	-9.79223	1.2159e-22	2.67091e-21
ENSG00000255007	3.21103	-2.34323	0.41071	-5.70532	1.16121e-08	5.77333e-08
ENSG00000255015	3.61261	-1.23844	0.228927	-5.40978	6.31028e-08	2.86275e-07
ENSG00000255027	1.83814	-1.88503	0.268075	-7.03175	2.03953e-12	1.57562e-11
ENSG00000255082	21.1481	-1.47065	0.237649	-6.18835	6.07961e-10	3.54993e-09
ENSG00000255126	47.3185	-1.21043	0.20482	-5.90973	3.4267e-09	1.81641e-08
ENSG00000255136	2.77236	-1.10303	0.194878	-5.66011	1.51279e-08	7.41385e-08
ENSG00000255160	12.626	-3.24321	0.277413	-11.6909	1.41894e-31	7.04249e-30
ENSG00000255177	5167.68	-2.42895	0.399984	-6.07262	1.25842e-09	7.06696e-09
ENSG00000255208	3.07008	-3.44715	0.433852	-7.94544	1.93497e-15	2.06071e-14
ENSG00000255219	6.13382	-1.35911	0.220079	-6.17557	6.59249e-10	3.83733e-09
ENSG00000255233	1.47503	-1.16278	0.285055	-4.07915	4.52e-05	0.000137933
ENSG00000255240	21.5314	-1.2727	0.164431	-7.74001	9.94061e-15	9.79049e-14
ENSG00000255250	5.87487	-2.09729	0.203435	-10.3094	6.39096e-25	1.74061e-23
ENSG00000255308	28.0032	-1.71379	0.179813	-9.53094	1.55873e-21	3.05987e-20
ENSG00000255311	15.7693	-3.437	0.182451	-18.8379	3.68999e-79	8.95985e-76
ENSG00000255354	14.0926	-1.59874	0.296477	-5.39245	6.95026e-08	3.13193e-07
ENSG00000255427	0.829564	-1.39271	0.379179	-3.67296	0.000239757	0.000650745
ENSG00000255433	2.24105	-1.91646	0.306968	-6.2432	4.28709e-10	2.54277e-09
ENSG00000255446	229.161	-3.55356	0.312666	-11.3654	6.22129e-30	2.7162e-28
ENSG00000255447	2.43656	-1.42135	0.195665	-7.26422	3.75189e-13	3.1406e-12
ENSG00000255471	62.678	-1.63532	0.14123	-11.5791	5.25666e-31	2.48773e-29
ENSG00000255518	14.5569	-1.70526	0.299131	-5.70071	1.19312e-08	5.92451e-08
ENSG00000255525	16.9605	-1.98363	0.273681	-7.24794	4.23148e-13	3.52244e-12
ENSG00000255548	3.03698	-1.25048	0.195295	-6.40305	1.52308e-10	9.53728e-10
ENSG00000255555	1.7908	-1.4572	0.227367	-6.40903	1.46447e-10	9.19398e-10
ENSG00000255595	1.87409	-2.37952	0.321656	-7.39772	1.38539e-13	1.20905e-12
ENSG00000255660	9.21974	-1.27032	0.173241	-7.33265	2.25654e-13	1.92826e-12
ENSG00000255693	29.6317	-1.093	0.16884	-6.47356	9.57214e-11	6.17145e-10
ENSG00000255745	1.29669	-1.20045	0.372983	-3.21851	0.0012886	0.00307336
ENSG00000255774	3.32178	-2.1602	0.293946	-7.34899	1.99717e-13	1.71591e-12
ENSG00000255794	97.8699	-2.9232	0.314834	-9.2849	1.61858e-20	2.87034e-19
ENSG00000255847	51.6522	-1.9191	0.233715	-8.21127	2.18857e-16	2.55773e-15
ENSG00000256124	34.6251	-2.64703	0.271261	-9.75824	1.70073e-22	3.66953e-21
ENSG00000256204	4.98769	-2.20206	0.228148	-9.65187	4.82674e-22	9.99088e-21
ENSG00000256276	4.8903	-1.64009	0.197224	-8.31589	9.10665e-17	1.10775e-15
ENSG00000256306	1.28405	-1.1085	0.327803	-3.3816	0.000720659	0.00179885
ENSG00000256339	3.71923	-1.25833	0.172712	-7.28574	3.19907e-13	2.70294e-12
ENSG00000256484	0.332773	-1.31878	0.572077	-2.30525	0.0211526	0.0392997
ENSG00000256508	17.8392	-1.04395	0.167688	-6.22554	4.799e-10	2.83203e-09
ENSG00000256609	57.1094	-1.51976	0.188336	-8.06943	7.06268e-16	7.86109e-15
ENSG00000256633	25.7446	-1.10661	0.147271	-7.51408	5.73112e-14	5.22253e-13
ENSG00000256757	2.48157	-1.31348	0.225747	-5.81837	5.94236e-09	3.06147e-08
ENSG00000256810	2.53453	-1.73109	0.248767	-6.95866	3.43522e-12	2.59541e-11
ENSG00000256888	1.81668	-2.00426	0.468461	-4.27839	1.88246e-05	6.05974e-05
ENSG00000256947	13.0119	-2.27698	0.261005	-8.7239	2.6879e-18	3.81504e-17
ENSG00000256982	5.71209	-1.00274	0.204901	-4.89379	9.89102e-07	3.8057e-06
ENSG00000257002	16.4942	-2.55959	0.348476	-7.3451	2.05609e-13	1.76318e-12
ENSG00000257025	1.37803	-3.03443	0.39774	-7.62919	2.36232e-14	2.23395e-13
ENSG00000257057	14.5316	-4.58699	0.43748	-10.485	1.01203e-25	2.9828e-24
ENSG00000257061	1.19756	-1.14041	0.373451	-3.0537	0.00226037	0.00514946
ENSG00000257095	1.52754	-1.65125	0.364955	-4.52452	6.05326e-06	2.09285e-05
ENSG00000257155	0.303463	-1.01477	0.472135	-2.14932	0.0316094	0.0562923
ENSG00000257228	11.5783	-2.47673	0.241738	-10.2455	1.23938e-24	3.27382e-23
ENSG00000257271	5.32554	-1.4348	0.327783	-4.37728	1.20171e-05	3.98332e-05
ENSG00000257345	2.52574	-1.04162	0.230957	-4.51001	6.4824e-06	2.23047e-05
ENSG00000257378	2.65637	-2.77946	0.316236	-8.78919	1.50648e-18	2.1904e-17
ENSG00000257458	5.05214	-2.69028	0.264371	-10.1762	2.53369e-24	6.51291e-23
ENSG00000257495	10094.3	-3.72757	0.277874	-13.4146	4.96509e-41	5.49923e-39
ENSG00000257514	47.2551	-2.55609	0.391262	-6.53294	6.44906e-11	4.2176e-10
ENSG00000257541	1.59239	-1.12984	0.348648	-3.24063	0.00119264	0.0028631
ENSG00000257588	83.9318	-3.00382	0.300565	-9.99388	1.62101e-23	3.912e-22
ENSG00000257653	97.8006	-1.13019	0.104376	-10.8281	2.53489e-27	8.59467e-26
ENSG00000257683	12.6827	-1.5529	0.223189	-6.95777	3.45699e-12	2.61123e-11
ENSG00000257725	2.73992	-1.04232	0.213829	-4.87457	1.09043e-06	4.17118e-06
ENSG00000257737	0.502655	-1.63352	0.45568	-3.58478	0.000337356	0.000893071
ENSG00000257764	53023.6	-3.24288	0.331679	-9.77715	1.41135e-22	3.0767e-21
ENSG00000257766	1.63698	-2.31388	0.342287	-6.76006	1.37939e-11	9.7409e-11
ENSG00000257771	15.4355	-1.27637	0.108652	-11.7473	7.29401e-32	3.72561e-30
ENSG00000257784	0.359218	-1.07026	0.413501	-2.58829	0.00964525	0.0193039
ENSG00000257877	30.5083	-1.31648	0.124522	-10.5723	4.00576e-26	1.217e-24
ENSG00000257900	4.14801	-1.16577	0.218023	-5.34701	8.94207e-08	3.97277e-07
ENSG00000257912	0.39117	-1.09636	0.552814	-1.98324	0.0473405	0.0804452
ENSG00000258026	6.27151	-1.49521	0.168185	-8.8903	6.09429e-19	9.15622e-18
ENSG00000258039	1.83969	-2.16902	0.28791	-7.53367	4.93322e-14	4.52417e-13
ENSG00000258066	3.94676	-1.04242	0.234519	-4.44492	8.79241e-06	2.96931e-05
ENSG00000258077	54.8593	-1.25915	0.21534	-5.84725	4.99762e-09	2.5954e-08
ENSG00000258088	32.8004	-1.27612	0.211499	-6.0337	1.60243e-09	8.86944e-09
ENSG00000258167	32.8202	-3.04964	0.414356	-7.35995	1.83986e-13	1.58811e-12
ENSG00000258171	2.37951	-1.19151	0.302626	-3.93723	8.24273e-05	0.000241476
ENSG00000258175	30.9711	-1.37668	0.321413	-4.28321	1.84212e-05	5.93897e-05
ENSG00000258249	0.778796	-1.36871	0.337164	-4.05948	4.91829e-05	0.000149337
ENSG00000258343	3.27383	-2.55117	0.343436	-7.42837	1.09944e-13	9.70764e-13
ENSG00000258403	0.544973	-1.62459	0.45812	-3.54622	0.000390804	0.00102196
ENSG00000258416	1.23126	-1.27645	0.321134	-3.97482	7.04311e-05	0.000208773
ENSG00000258444	25.0947	-2.28421	0.298795	-7.64474	2.09368e-14	1.99184e-13
ENSG00000258449	160.241	-2.31117	0.165865	-13.9341	3.93387e-44	5.74891e-42
ENSG00000258451	220.028	-1.90539	0.152278	-12.5126	6.36863e-36	4.50744e-34
ENSG00000258473	1.75247	-2.27667	0.30055	-7.57502	3.59071e-14	3.33758e-13
ENSG00000258489	1.42782	-1.98971	0.298992	-6.65474	2.83811e-11	1.93745e-10
ENSG00000258498	85.0478	-1.22454	0.145832	-8.3969	4.58412e-17	5.75128e-16
ENSG00000258511	0.384239	-1.1232	0.49051	-2.28986	0.0220293	0.0407701
ENSG00000258520	14.3371	-1.54645	0.151481	-10.2088	1.81059e-24	4.71172e-23
ENSG00000258601	8.26207	-1.24549	0.256048	-4.86427	1.1488e-06	4.38278e-06
ENSG00000258616	73.3327	-3.45183	0.249257	-13.8485	1.29957e-43	1.80715e-41
ENSG00000258630	1.56279	-3.41248	0.431242	-7.91315	2.50954e-15	2.64495e-14
ENSG00000258647	8.74586	-1.68865	0.253838	-6.65249	2.88182e-11	1.96432e-10
ENSG00000258661	84.4597	-1.43795	0.196665	-7.31166	2.63855e-13	2.23894e-12
ENSG00000258676	5.97718	-1.9244	0.239471	-8.03603	9.27943e-16	1.02346e-14
ENSG00000258690	11.7572	-1.58745	0.267389	-5.93684	2.90574e-09	1.55805e-08
ENSG00000258694	0.568652	-1.2592	0.3914	-3.21718	0.00129459	0.00308718
ENSG00000258696	0.935752	-1.98524	0.328798	-6.03788	1.56156e-09	8.66296e-09
ENSG00000258752	140.723	-1.29819	0.129997	-9.98637	1.74873e-23	4.21056e-22
ENSG00000258765	0.551601	-1.86853	0.517717	-3.60918	0.000307162	0.000818701
ENSG00000258766	106.3	-1.06455	0.147144	-7.23471	4.6651e-13	3.86201e-12
ENSG00000258845	1.07269	-1.50362	0.313032	-4.8034	1.55994e-06	5.84049e-06
ENSG00000258853	0.792319	-1.22686	0.400252	-3.06523	0.00217504	0.00497156
ENSG00000258897	1.49156	-1.48093	0.362116	-4.08964	4.32037e-05	0.000132263
ENSG00000258952	15.2034	-1.18129	0.186734	-6.32603	2.5155e-10	1.53586e-09
ENSG00000258954	2.56151	-3.17316	0.38363	-8.2714	1.32394e-16	1.58121e-15
ENSG00000258979	0.482534	-1.03351	0.380551	-2.71583	0.00661096	0.0137056
ENSG00000258999	11.1179	-1.15289	0.127283	-9.05773	1.33193e-19	2.15278e-18
ENSG00000259037	1.53548	-2.87643	0.52141	-5.51663	3.45567e-08	1.62203e-07
ENSG00000259072	1.4293	-1.43731	0.257864	-5.57392	2.49066e-08	1.19049e-07
ENSG00000259076	5.96805	-2.10779	0.255981	-8.23419	1.80781e-16	2.14049e-15
ENSG00000259087	14.0203	-1.52754	0.218427	-6.99337	2.68353e-12	2.04807e-11
ENSG00000259091	20.3561	-1.95969	0.174798	-11.2112	3.59488e-29	1.47371e-27
ENSG00000259225	56.1326	-1.15515	0.142004	-8.13464	4.13173e-16	4.70838e-15
ENSG00000259269	4.85742	-1.68496	0.200016	-8.42416	3.63351e-17	4.60809e-16
ENSG00000259280	1.26023	-1.9283	0.303171	-6.36043	2.01195e-10	1.24211e-09
ENSG00000259285	6.41732	-1.99788	0.289929	-6.89092	5.54311e-12	4.09775e-11
ENSG00000259336	22.1804	-1.02541	0.122116	-8.397	4.58039e-17	5.74889e-16
ENSG00000259347	1.78082	-1.87552	0.309177	-6.06617	1.30997e-09	7.33817e-09
ENSG00000259390	1.47656	-1.70006	0.291957	-5.82298	5.78073e-09	2.98258e-08
ENSG00000259420	3.1407	-2.59912	0.309234	-8.40502	4.2779e-17	5.39498e-16
ENSG00000259459	31.9096	-1.02575	0.134249	-7.64068	2.16086e-14	2.05018e-13
ENSG00000259460	49.9138	-1.16545	0.151913	-7.67185	1.69538e-14	1.62862e-13
ENSG00000259524	0.758063	-1.70343	0.374622	-4.54707	5.43976e-06	1.89047e-05
ENSG00000259534	0.306401	-1.24921	0.440994	-2.83272	0.00461531	0.00990864
ENSG00000259577	127.453	-1.30847	0.117443	-11.1412	7.90092e-29	3.12532e-27
ENSG00000259582	2.29271	-1.16893	0.302992	-3.85795	0.00011434	0.000326837
ENSG00000259587	1.53335	-1.32937	0.243416	-5.46131	4.72625e-08	2.1754e-07
ENSG00000259604	9.78255	-2.44524	0.373205	-6.55201	5.67673e-11	3.74643e-10
ENSG00000259620	0.496274	-1.74218	0.498959	-3.49164	0.000480069	0.00123604
ENSG00000259631	1.22489	-1.0987	0.239325	-4.59084	4.41462e-06	1.55492e-05
ENSG00000259663	80.2195	-2.12652	0.219137	-9.70407	2.89701e-22	6.13327e-21
ENSG00000259702	2.02321	-2.56749	0.307481	-8.35008	6.82148e-17	8.39153e-16
ENSG00000259711	3.01412	-1.10768	0.209755	-5.28084	1.2859e-07	5.59176e-07
ENSG00000259725	4.05114	-1.79973	0.222113	-8.10274	5.37341e-16	6.0448e-15
ENSG00000259757	2.43052	-1.13882	0.272062	-4.1859	2.84038e-05	8.90627e-05
ENSG00000259798	15.7057	-1.28114	0.155671	-8.2298	1.87521e-16	2.2153e-15
ENSG00000259833	8.993	-2.94709	0.31098	-9.47678	2.62244e-21	5.00483e-20
ENSG00000259840	4.77927	-1.77266	0.198976	-8.90895	5.15195e-19	7.82987e-18
ENSG00000259884	392.135	-1.05445	0.193036	-5.46244	4.69631e-08	2.16319e-07
ENSG00000259920	2.99304	-1.01634	0.237423	-4.2807	1.86303e-05	6.00084e-05
ENSG00000259925	61.6483	-2.41587	0.211036	-11.4476	2.41615e-30	1.08182e-28
ENSG00000259957	1.06318	-1.44669	0.311493	-4.64438	3.41099e-06	1.22062e-05
ENSG00000259974	32.7382	-1.96478	0.202098	-9.72193	2.43128e-22	5.18203e-21
ENSG00000259995	0.99059	-1.9622	0.360178	-5.44787	5.09775e-08	2.33821e-07
ENSG00000260026	3.47372	-1.35857	0.278198	-4.88345	1.04247e-06	3.99643e-06
ENSG00000260041	0.867928	-1.33628	0.303667	-4.40047	1.08017e-05	3.59896e-05
ENSG00000260057	10.9044	-1.43814	0.185752	-7.74226	9.76675e-15	9.62827e-14
ENSG00000260071	0.79741	-1.03967	0.488326	-2.12904	0.0332508	0.0588932
ENSG00000260090	1.15761	-1.57541	0.349923	-4.50216	6.72649e-06	2.31043e-05
ENSG00000260183	5.84969	-3.13991	0.316054	-9.93472	2.93998e-23	6.95157e-22
ENSG00000260197	38.186	-1.08623	0.171111	-6.34808	2.18021e-10	1.33866e-09
ENSG00000260262	1.55638	-1.27795	0.240897	-5.30499	1.12676e-07	4.93512e-07
ENSG00000260303	3.5584	-1.67844	0.335312	-5.00561	5.56857e-07	2.22334e-06
ENSG00000260305	2.30037	-3.06951	0.315911	-9.71638	2.56748e-22	5.45758e-21
ENSG00000260337	5.91579	-1.64608	0.228993	-7.18834	6.55848e-13	5.35641e-12
ENSG00000260372	149.319	-2.56312	0.211406	-12.1242	7.86505e-34	4.71993e-32
ENSG00000260402	6.24418	-1.55143	0.411731	-3.76808	0.00016451	0.000458618
ENSG00000260496	1.2134	-1.16602	0.296911	-3.92717	8.59516e-05	0.000251031
ENSG00000260510	8.98083	-1.55894	0.140136	-11.1245	9.53312e-29	3.73353e-27
ENSG00000260519	0.648646	-1.05361	0.293211	-3.59335	0.000326451	0.000865508
ENSG00000260520	1.51795	-2.33986	0.328778	-7.11683	1.10437e-12	8.79209e-12
ENSG00000260564	7.07103	-1.11141	0.233313	-4.7636	1.90165e-06	7.04382e-06
ENSG00000260592	117.636	-2.27621	0.221374	-10.2822	8.47805e-25	2.28343e-23
ENSG00000260614	2.07544	-1.51694	0.272829	-5.56003	2.69734e-08	1.28307e-07
ENSG00000260645	42.5319	-1.2696	0.11864	-10.7013	1.00333e-26	3.21534e-25
ENSG00000260681	25.8944	-2.6475	0.247948	-10.6776	1.2952e-26	4.11725e-25
ENSG00000260693	21.6703	-1.20999	0.190108	-6.36476	1.95598e-10	1.21016e-09
ENSG00000260769	0.63003	-1.88736	0.422422	-4.46794	7.89773e-06	2.68555e-05
ENSG00000260779	1.01327	-1.39354	0.28186	-4.94409	7.65021e-07	2.98574e-06
ENSG00000260807	112.588	-1.53117	0.156339	-9.79391	1.19583e-22	2.6305e-21
ENSG00000260886	2.80794	-1.80602	0.267277	-6.75713	1.40754e-11	9.92412e-11
ENSG00000260902	1.29476	-1.3035	0.253767	-5.13661	2.79737e-07	1.15867e-06
ENSG00000260921	1.18099	-1.11862	0.363248	-3.07949	0.00207357	0.00475859
ENSG00000260932	9.24755	-1.0015	0.123545	-8.10636	5.21586e-16	5.87384e-15
ENSG00000260951	7.92388	-4.52835	0.344472	-13.1458	1.79992e-39	1.79799e-37
ENSG00000260957	0.826945	-1.94414	0.387617	-5.0156	5.28672e-07	2.11697e-06
ENSG00000261013	1.62451	-1.23947	0.232142	-5.33929	9.33134e-08	4.13573e-07
ENSG00000261068	342.007	-1.34865	0.17531	-7.69296	1.43766e-14	1.39036e-13
ENSG00000261175	17.1427	-1.24393	0.253351	-4.90989	9.11255e-07	3.52551e-06
ENSG00000261200	298.44	-1.29457	0.144092	-8.98428	2.60425e-19	4.09187e-18
ENSG00000261213	5.48104	-1.02263	0.188475	-5.4258	5.7697e-08	2.63226e-07
ENSG00000261257	1.52069	-2.99481	0.337888	-8.86334	7.76502e-19	1.15455e-17
ENSG00000261265	66.4815	-2.14768	0.178078	-12.0604	1.71013e-33	9.9598e-32
ENSG00000261268	25.4353	-1.24647	0.225261	-5.53344	3.1401e-08	1.48095e-07
ENSG00000261340	0.641725	-1.5254	0.407083	-3.74714	0.000178861	0.000495822
ENSG00000261441	24.1674	-1.83352	0.178981	-10.2442	1.25683e-24	3.31161e-23
ENSG00000261466	0.526381	-1.25988	0.386633	-3.2586	0.00111964	0.00270295
ENSG00000261489	5.74425	-2.21002	0.220034	-10.044	9.76339e-24	2.39838e-22
ENSG00000261583	24.2029	-3.05598	0.289673	-10.5497	5.09399e-26	1.53432e-24
ENSG00000261664	18.01	-1.10046	0.14007	-7.85651	3.94986e-15	4.06643e-14
ENSG00000261703	1.30264	-1.21359	0.234806	-5.16848	2.36e-07	9.89453e-07
ENSG00000261729	3.80118	-1.10581	0.235802	-4.68955	2.73803e-06	9.92066e-06
ENSG00000261803	4.09052	-1.29524	0.203742	-6.35727	2.05368e-10	1.26589e-09
ENSG00000261856	4.88624	-1.0121	0.175124	-5.77932	7.50037e-09	3.82235e-08
ENSG00000262006	15.9042	-1.3785	0.213812	-6.44726	1.13892e-10	7.24678e-10
ENSG00000262079	6.95299	-1.1326	0.127377	-8.89174	6.01591e-19	9.0514e-18
ENSG00000262097	24.2393	-1.02688	0.190937	-5.37813	7.52621e-08	3.37749e-07
ENSG00000262890	18.4258	-1.90194	0.165483	-11.4933	1.42639e-30	6.5254e-29
ENSG00000262921	5.9103	-2.41641	0.296409	-8.15227	3.57159e-16	4.10116e-15
ENSG00000262995	6.72527	-1.6844	0.198798	-8.47293	2.39286e-17	3.08803e-16
ENSG00000263065	195.618	-1.1215	0.258111	-4.34502	1.39264e-05	4.56349e-05
ENSG00000263096	41.3197	-1.30355	0.118828	-10.9701	5.32176e-28	1.95333e-26
ENSG00000263312	1.14471	-2.44063	0.385018	-6.339	2.31262e-10	1.41665e-09
ENSG00000263331	8.79154	-2.3018	0.286651	-8.02999	9.74843e-16	1.07182e-14
ENSG00000263342	6.6197	-1.21253	0.256594	-4.7255	2.29552e-06	8.40804e-06
ENSG00000263400	33.8665	-1.51111	0.114488	-13.1989	8.90265e-40	9.09453e-38
ENSG00000263429	33.281	-1.90719	0.220316	-8.65663	4.85899e-18	6.73897e-17
ENSG00000263450	4.6318	-4.43173	0.371113	-11.9417	7.17277e-33	3.92402e-31
ENSG00000263508	2.61302	-2.4225	0.243631	-9.9433	2.69748e-23	6.40216e-22
ENSG00000263553	0.408771	-1.31048	0.408935	-3.2046	0.00135248	0.00321213
ENSG00000263574	0.784667	-1.18808	0.478944	-2.48063	0.0131152	0.0254751
ENSG00000263611	0.539523	-2.08221	0.582346	-3.57556	0.000349478	0.000922148
ENSG00000263684	19.8282	-4.14474	0.320562	-12.9296	3.06325e-38	2.67112e-36
ENSG00000263821	0.281799	-1.14353	0.539863	-2.11819	0.0341592	0.0602958
ENSG00000263906	1.01582	-1.63821	0.339102	-4.83103	1.35826e-06	5.12409e-06
ENSG00000264016	6.37112	-1.77637	0.135925	-13.0687	4.97273e-39	4.71378e-37
ENSG00000264174	0.510808	-1.6231	0.369757	-4.38963	1.13542e-05	3.77349e-05
ENSG00000264222	11.3423	-1.96927	0.204939	-9.6091	7.31881e-22	1.48761e-20
ENSG00000264301	0.42494	-1.09638	0.467178	-2.34682	0.0189345	0.0355532
ENSG00000264527	35.0791	-4.31998	0.35669	-12.1113	9.20067e-34	5.45918e-32
ENSG00000264622	1.01282	-1.48906	0.303203	-4.91111	9.05628e-07	3.50503e-06
ENSG00000264785	847.808	-1.47582	0.214914	-6.86701	6.55597e-12	4.80934e-11
ENSG00000264954	24.9255	-1.89182	0.167063	-11.324	9.97853e-30	4.26228e-28
ENSG00000265055	34.0899	-1.03281	0.135311	-7.63291	2.29512e-14	2.173e-13
ENSG00000265349	8.01535	-1.10366	0.173056	-6.37747	1.80039e-10	1.11828e-09
ENSG00000265359	2.72289	-1.45771	0.247059	-5.90025	3.62943e-09	1.91807e-08
ENSG00000265374	40.7887	-1.07757	0.111558	-9.65922	4.49254e-22	9.33585e-21
ENSG00000265484	0.826545	-1.25952	0.452932	-2.78082	0.00542217	0.0114532
ENSG00000265485	4.24674	-1.58053	0.193903	-8.1511	3.60639e-16	4.1366e-15
ENSG00000265552	2.24846	-1.19753	0.225893	-5.30131	1.14972e-07	5.02799e-07
ENSG00000265671	0.647581	-1.24065	0.385853	-3.21533	0.00130293	0.0031059
ENSG00000265702	41.9345	-1.15486	0.15136	-7.62987	2.34985e-14	2.22281e-13
ENSG00000265787	55.8479	-3.58489	0.233754	-15.3361	4.38548e-53	1.28178e-50
ENSG00000266045	1.6768	-1.52422	0.252084	-6.04646	1.48067e-09	8.24028e-09
ENSG00000266106	13.7461	-3.37521	0.30358	-11.118	1.02531e-28	4.00061e-27
ENSG00000266114	1.78216	-2.16262	0.241897	-8.94021	3.88415e-19	5.98084e-18
ENSG00000266176	3.69339	-1.72684	0.226639	-7.61931	2.55035e-14	2.40527e-13
ENSG00000266312	1.25794	-2.43172	0.354141	-6.86652	6.57874e-12	4.82492e-11
ENSG00000266368	4.26388	-1.2308	0.223846	-5.49842	3.83202e-08	1.78726e-07
ENSG00000266413	127.231	-1.61794	0.26532	-6.09807	1.07357e-09	6.07973e-09
ENSG00000266744	7.65045	-1.08285	0.130507	-8.29727	1.06529e-16	1.28641e-15
ENSG00000266824	1.23153	-1.15801	0.246855	-4.69106	2.71788e-06	9.85215e-06
ENSG00000266844	35.5484	-1.29498	0.117202	-11.0492	2.21223e-28	8.40327e-27
ENSG00000266977	1.50599	-1.29798	0.231353	-5.61041	2.01852e-08	9.75156e-08
ENSG00000267026	202.997	-1.51292	0.116821	-12.9508	2.32473e-38	2.06711e-36
ENSG00000267038	14.6452	-2.83639	0.401921	-7.05707	1.70044e-12	1.32403e-11
ENSG00000267055	20.7228	-1.19961	0.161027	-7.44971	9.35456e-14	8.32026e-13
ENSG00000267097	3.5546	-1.52955	0.208182	-7.34721	2.02393e-13	1.73661e-12
ENSG00000267128	29.7275	-1.14689	0.16015	-7.16137	7.98744e-13	6.47987e-12
ENSG00000267194	78.9975	-1.08466	0.105961	-10.2364	1.36214e-24	3.57418e-23
ENSG00000267223	1.44263	-2.41651	0.300723	-8.03566	9.30738e-16	1.02618e-14
ENSG00000267224	0.955535	-1.65724	0.338539	-4.89528	9.81671e-07	3.77849e-06
ENSG00000267275	8.85407	-1.44711	0.164463	-8.79905	1.37974e-18	2.00983e-17
ENSG00000267328	139.527	-1.90792	0.298136	-6.3995	1.55886e-10	9.75364e-10
ENSG00000267337	1.45667	-1.80426	0.311933	-5.78412	7.28916e-09	3.71832e-08
ENSG00000267341	4.53008	-1.54244	0.172247	-8.95483	3.4025e-19	5.2804e-18
ENSG00000267417	12.5149	-1.06439	0.175863	-6.05235	1.42752e-09	7.96131e-09
ENSG00000267421	2.04744	-1.29645	0.225862	-5.73999	9.46839e-09	4.77062e-08
ENSG00000267431	0.438073	-1.97125	0.632456	-3.11681	0.00182817	0.00423794
ENSG00000267521	0.520179	-1.48977	0.48168	-3.09286	0.00198239	0.00456427
ENSG00000267528	0.509238	-1.69436	0.579506	-2.92379	0.00345795	0.00760758
ENSG00000267566	25.1018	-1.16748	0.150139	-7.77598	7.48643e-15	7.49498e-14
ENSG00000267603	7.03462	-1.73416	0.18177	-9.54044	1.42231e-21	2.80605e-20
ENSG00000267610	20.4829	-1.34826	0.117695	-11.4555	2.20585e-30	9.93294e-29
ENSG00000267653	14.3377	-1.85131	0.154336	-11.9953	3.75958e-33	2.1192e-31
ENSG00000267670	1.14101	-1.15278	0.303296	-3.80082	0.000144216	0.000406202
ENSG00000267709	21.3783	-1.32103	0.129444	-10.2054	1.87471e-24	4.87455e-23
ENSG00000267746	1.41375	-2.25593	0.305038	-7.39557	1.40805e-13	1.22814e-12
ENSG00000267784	253.058	-1.62752	0.256339	-6.34909	2.16597e-10	1.33043e-09
ENSG00000267868	8.2066	-1.02035	0.227465	-4.48576	7.26545e-06	2.48339e-05
ENSG00000267905	100.054	-1.29041	0.191751	-6.72963	1.70101e-11	1.18818e-10
ENSG00000267968	0.348685	-1.44108	0.60237	-2.39236	0.0167405	0.0318044
ENSG00000268184	22.5732	-1.27256	0.129742	-9.80843	1.03571e-22	2.29426e-21
ENSG00000268505	2.97854	-1.43148	0.254368	-5.6276	1.82736e-08	8.86742e-08
ENSG00000268555	6.51294	-1.03915	0.264677	-3.92612	8.63279e-05	0.000251944
ENSG00000268566	10.8309	-4.4305	0.475918	-9.30938	1.28581e-20	2.30875e-19
ENSG00000268613	5.77419	-1.08319	0.149323	-7.25399	4.04657e-13	3.37474e-12
ENSG00000268777	15.7863	-1.13951	0.147251	-7.73857	1.00539e-14	9.89894e-14
ENSG00000268833	22.5562	-1.30391	0.168178	-7.75312	8.96621e-15	8.89185e-14
ENSG00000269186	2.07528	-1.48903	0.288468	-5.16184	2.4454e-07	1.02254e-06
ENSG00000269194	31.2023	-1.0616	0.123394	-8.60336	7.74161e-18	1.05106e-16
ENSG00000269256	7.18979	-1.47201	0.160728	-9.15839	5.26768e-20	8.85879e-19
ENSG00000269275	38.5299	-2.57482	0.224441	-11.4721	1.82099e-30	8.22339e-29
ENSG00000269736	2.23351	-1.59599	0.266351	-5.99206	2.07193e-09	1.13251e-08
ENSG00000269915	199.753	-1.13607	0.140696	-8.07462	6.76862e-16	7.54977e-15
ENSG00000269916	10.6794	-4.46199	0.437405	-10.2011	1.96123e-24	5.08696e-23
ENSG00000269954	4.04459	-1.97384	0.32318	-6.10756	1.01166e-09	5.75184e-09
ENSG00000270020	7.72405	-1.05702	0.163468	-6.46621	1.00491e-10	6.44736e-10
ENSG00000270093	29.4957	-1.29497	0.139653	-9.27275	1.81413e-20	3.19915e-19
ENSG00000270107	10.2678	-1.06269	0.189383	-5.61131	2.00803e-08	9.70384e-08
ENSG00000270114	1.73268	-2.07169	0.624408	-3.31784	0.000907151	0.00222514
ENSG00000270207	4.19439	-1.53239	0.261293	-5.86464	4.50121e-09	2.35085e-08
ENSG00000270380	1.36859	-1.97266	0.28399	-6.94625	3.7513e-12	2.81803e-11
ENSG00000270403	0.902741	-1.61156	0.368704	-4.37087	1.23751e-05	4.09126e-05
ENSG00000270544	10.7294	-1.25828	0.157886	-7.96956	1.59245e-15	1.71035e-14
ENSG00000270876	2.15964	-1.19916	0.240017	-4.99613	5.8491e-07	2.32443e-06
ENSG00000270988	1.14207	-1.62841	0.31505	-5.16872	2.35699e-07	9.88319e-07
ENSG00000271200	6.25825	-1.22816	0.158893	-7.72948	1.0799e-14	1.05798e-13
ENSG00000271715	0.65399	-1.1777	0.348787	-3.37657	0.000733944	0.00183028
ENSG00000271717	55.1915	-1.65022	0.158423	-10.4165	2.08381e-25	5.99612e-24
ENSG00000271763	4.41754	-1.77427	0.193581	-9.16549	4.93209e-20	8.32102e-19
ENSG00000271774	288.327	-1.09071	0.114175	-9.55301	1.25981e-21	2.49793e-20
ENSG00000271820	0.433416	-1.02431	0.360149	-2.84413	0.00445327	0.00958749
ENSG00000271850	5.78947	-3.11308	0.345756	-9.00368	2.18278e-19	3.45891e-18
ENSG00000271858	26.157	-1.15423	0.124033	-9.3058	1.32993e-20	2.38391e-19
ENSG00000271904	0.642214	-1.08136	0.373504	-2.89518	0.00378947	0.00827121
ENSG00000271916	3.12973	-1.73579	0.221797	-7.826	5.03654e-15	5.1401e-14
ENSG00000271926	7.42145	-1.70852	0.195549	-8.73707	2.39234e-18	3.40779e-17
ENSG00000272066	3.25306	-1.21867	0.27498	-4.43184	9.34304e-06	3.14406e-05
ENSG00000272081	20.7009	-1.14544	0.156729	-7.30842	2.70292e-13	2.29171e-12
ENSG00000272143	28.4622	-1.12828	0.1531	-7.36958	1.71169e-13	1.48112e-12
ENSG00000272177	0.733453	-1.03538	0.393389	-2.63196	0.00848946	0.0172145
ENSG00000272274	26.2411	-3.59714	0.320121	-11.2368	2.68896e-29	1.11099e-27
ENSG00000272279	6.89827	-1.22269	0.155486	-7.86365	3.73086e-15	3.85368e-14
ENSG00000272360	1.39188	-1.16991	0.252122	-4.64026	3.47971e-06	1.24395e-05
ENSG00000272397	6.95456	-1.08452	0.122672	-8.84081	9.50281e-19	1.40433e-17
ENSG00000272463	31.4219	-1.14776	0.12046	-9.52821	1.60021e-21	3.13741e-20
ENSG00000272465	16.4855	-1.227	0.112348	-10.9214	9.10469e-28	3.26219e-26
ENSG00000272482	25.6736	-1.56021	0.143724	-10.8556	1.87478e-27	6.47477e-26
ENSG00000272491	14.1097	-1.90078	0.137716	-13.8022	2.47292e-43	3.37922e-41
ENSG00000272502	7.63865	-1.51742	0.165446	-9.17169	4.65662e-20	7.88578e-19
ENSG00000272505	36.0538	-1.0191	0.10837	-9.40388	5.25851e-21	9.75265e-20
ENSG00000272506	14.1006	-1.00378	0.117071	-8.57412	9.98472e-18	1.34004e-16
ENSG00000272511	18.534	-1.75807	0.162915	-10.7913	3.7824e-27	1.25944e-25
ENSG00000272519	0.799993	-1.70949	0.381815	-4.47728	7.56002e-06	2.5771e-05
ENSG00000272542	6.03583	-1.70716	0.178328	-9.57311	1.03733e-21	2.07244e-20
ENSG00000272549	27.3926	-2.598	0.303063	-8.57246	1.01302e-17	1.35841e-16
ENSG00000272555	3.04011	-1.32623	0.191349	-6.93094	4.18043e-12	3.11961e-11
ENSG00000272564	2.99271	-1.38766	0.240767	-5.76351	8.23844e-09	4.17399e-08
ENSG00000272568	67.127	-1.09158	0.101157	-10.791	3.79817e-27	1.26336e-25
ENSG00000272592	0.806394	-2.23442	0.450823	-4.95632	7.18419e-07	2.8143e-06
ENSG00000272597	1.12483	-1.01201	0.281357	-3.5969	0.000322033	0.000854874
ENSG00000272626	2.25017	-1.14669	0.339809	-3.37452	0.000739445	0.00184298
ENSG00000272642	2.40022	-3.6564	0.42702	-8.56258	1.10365e-17	1.47181e-16
ENSG00000272732	21.2522	-1.56164	0.127429	-12.2549	1.58085e-34	9.94049e-33
ENSG00000272736	138.098	-2.51505	0.331676	-7.58284	3.38069e-14	3.14886e-13
ENSG00000272761	801.011	-1.12952	0.172202	-6.55925	5.40804e-11	3.57808e-10
ENSG00000272784	1.56406	-1.1475	0.23461	-4.8911	1.00274e-06	3.85395e-06
ENSG00000272823	2.95132	-1.34239	0.207661	-6.46433	1.01749e-10	6.52544e-10
ENSG00000272840	4.98294	-1.23228	0.162698	-7.57403	3.6183e-14	3.36026e-13
ENSG00000272855	0.876613	-1.69241	0.309524	-5.46778	4.55713e-08	2.10256e-07
ENSG00000272927	6.87139	-1.40212	0.204561	-6.85431	7.16568e-12	5.22987e-11
ENSG00000272981	3.40911	-3.40973	0.433545	-7.86476	3.69804e-15	3.82102e-14
ENSG00000273030	1.2061	-2.13186	0.274585	-7.76394	8.23287e-15	8.20325e-14
ENSG00000273077	2.26675	-1.54497	0.207938	-7.42995	1.08637e-13	9.60568e-13
ENSG00000273104	3.17307	-1.19286	0.185651	-6.42531	1.31597e-10	8.30136e-10
ENSG00000273110	36.0931	-1.07661	0.128241	-8.39525	4.64904e-17	5.81885e-16
ENSG00000273143	7.27402	-1.05692	0.174545	-6.05529	1.40169e-09	7.82973e-09
ENSG00000273153	2.7919	-1.39711	0.188212	-7.42308	1.14427e-13	1.00866e-12
ENSG00000273193	16.0678	-1.17874	0.179642	-6.56162	5.32263e-11	3.52452e-10
ENSG00000273257	3.73056	-1.183	0.167686	-7.05482	1.72825e-12	1.34436e-11
ENSG00000273348	1.65314	-2.20007	0.275895	-7.97431	1.53233e-15	1.64859e-14
ENSG00000273394	17.2521	-1.04132	0.112363	-9.2675	1.90563e-20	3.35488e-19
ENSG00000273407	29.5502	-1.50036	0.120782	-12.422	1.98464e-35	1.36486e-33
XLOC_000014	5.09328	-1.52308	0.17934	-8.49269	2.01909e-17	2.62824e-16
XLOC_000032	1.59166	-1.07109	0.309692	-3.45855	0.00054309	0.00138609
XLOC_000041	0.682308	-1.22699	0.37857	-3.24112	0.0011906	0.00285886
XLOC_000061	2.58667	-1.42361	0.188021	-7.57154	3.68823e-14	3.42219e-13
XLOC_000064	7.76015	-1.0149	0.140271	-7.23528	4.64573e-13	3.84699e-12
XLOC_000067	0.86351	-1.05518	0.343123	-3.07522	0.00210346	0.00482086
XLOC_000069	59.2432	-1.24913	0.120607	-10.357	3.88876e-25	1.07962e-23
XLOC_000083	34.8644	-1.17577	0.162207	-7.24857	4.2118e-13	3.50698e-12
XLOC_000103	0.412346	-1.06971	0.470283	-2.27461	0.0229293	0.0422328
XLOC_000145	1.60816	-1.18321	0.271398	-4.35969	1.30248e-05	4.29299e-05
XLOC_000205	8.38565	-2.01447	0.215912	-9.33005	1.05819e-20	1.91419e-19
XLOC_000206	8.86765	-1.66996	0.181842	-9.18357	4.17023e-20	7.09254e-19
XLOC_000207	1.70794	-1.04025	0.292924	-3.55128	0.000383364	0.00100417
XLOC_000209	0.569694	-1.94895	0.404354	-4.81991	1.43625e-06	5.39916e-06
XLOC_000235	0.582072	-1.46588	0.35527	-4.12611	3.68954e-05	0.000114091
XLOC_000243	76.4507	-1.06038	0.0845814	-12.5368	4.69518e-36	3.36073e-34
XLOC_000245	0.81684	-1.23885	0.318079	-3.89479	9.82852e-05	0.000283927
XLOC_000265	0.601349	-1.42115	0.423641	-3.3546	0.000794793	0.00196988
XLOC_000283	31.8172	-1.46439	0.210487	-6.95715	3.47216e-12	2.62206e-11
XLOC_000284	1.00937	-1.26278	0.289763	-4.35798	1.31269e-05	4.32395e-05
XLOC_000303	0.994987	-1.54594	0.451566	-3.42351	0.000618184	0.00156121
XLOC_000321	2.49396	-1.52601	0.233935	-6.52323	6.88101e-11	4.48587e-10
XLOC_000329	0.320628	-1.45346	0.546737	-2.65843	0.00785059	0.0160458
XLOC_000356	0.707767	-1.02728	0.389647	-2.63644	0.00837812	0.0170183
XLOC_000400	1.82985	-1.3374	0.254875	-5.24729	1.54356e-07	6.63633e-07
XLOC_000401	0.426328	-1.1985	0.423929	-2.82712	0.00469688	0.0100619
XLOC_000418	0.459552	-1.48336	0.486997	-3.04593	0.00231963	0.00527077
XLOC_000419	0.946391	-1.20818	0.326945	-3.69536	0.00021958	0.000599693
XLOC_000420	1.18492	-1.96477	0.329452	-5.96374	2.46531e-09	1.33254e-08
XLOC_000459	7.23838	-2.68571	0.348384	-7.70906	1.26751e-14	1.23146e-13
XLOC_000523	1.69106	-1.03506	0.266805	-3.87945	0.000104692	0.000301084
XLOC_000545	2.9061	-2.11915	0.252398	-8.39606	4.61707e-17	5.78803e-16
XLOC_000606	9.82877	-1.03624	0.13395	-7.73602	1.02581e-14	1.00874e-13
XLOC_000648	13.2284	-2.67519	0.205774	-13.0006	1.21327e-38	1.09423e-36
XLOC_000663	109.303	-1.04747	0.129218	-8.10618	5.2234e-16	5.88024e-15
XLOC_000708	1.15355	-1.98425	0.372942	-5.32054	1.0346e-07	4.5542e-07
XLOC_000709	1.69573	-2.35219	0.320073	-7.34893	1.99805e-13	1.7162e-12
XLOC_000721	0.867435	-1.81117	0.420738	-4.30475	1.67177e-05	5.42186e-05
XLOC_000729	0.644577	-1.39204	0.41899	-3.32238	0.000892538	0.00219201
XLOC_000741	1.0961	-1.15838	0.305279	-3.79448	0.00014795	0.000415832
XLOC_000761	6.74905	-1.5031	0.237787	-6.32121	2.59516e-10	1.58236e-09
XLOC_000765	1.57678	-1.24021	0.283548	-4.37389	1.22054e-05	4.04193e-05
XLOC_000766	16.3496	-1.24117	0.173273	-7.16309	7.88776e-13	6.40394e-12
XLOC_000775	9.40694	-1.3049	0.321552	-4.05814	4.94657e-05	0.000150109
XLOC_000779	0.63221	-1.37946	0.380296	-3.62733	0.000286366	0.000767094
XLOC_000782	1.25019	-2.02836	0.320829	-6.32226	2.57757e-10	1.57224e-09
XLOC_000788	1.34594	-1.20779	0.294513	-4.10098	4.11397e-05	0.000126263
XLOC_000795	10.3035	-1.37347	0.211861	-6.48287	8.99943e-11	5.81646e-10
XLOC_000803	0.453809	-1.3299	0.537727	-2.47319	0.0133914	0.0259562
XLOC_000808	21.7304	-1.59364	0.213595	-7.46105	8.58375e-14	7.66492e-13
XLOC_000820	9.41658	-1.47362	0.18541	-7.94787	1.89744e-15	2.02142e-14
XLOC_000821	0.639319	-1.57139	0.403854	-3.891	9.98327e-05	0.000288081
XLOC_000838	3.30022	-1.11169	0.389708	-2.85262	0.00433605	0.00935491
XLOC_000859	1.84145	-1.26209	0.237667	-5.31032	1.09431e-07	4.8003e-07
XLOC_000869	5.74906	-1.12065	0.177573	-6.31093	2.77356e-10	1.68625e-09
XLOC_000915	0.76963	-1.98201	0.427215	-4.63938	3.4946e-06	1.24913e-05
XLOC_000956	22.0206	-1.51133	0.226019	-6.68673	2.28214e-11	1.57426e-10
XLOC_000984	5.53158	-1.22149	0.19293	-6.33127	2.43145e-10	1.48656e-09
XLOC_000995	7.13643	-3.07955	0.2993	-10.2892	7.88387e-25	2.12703e-23
XLOC_000999	0.566401	-1.80664	0.424271	-4.25822	2.06063e-05	6.60163e-05
XLOC_001016	24.2216	-2.93646	0.299733	-9.79691	1.16077e-22	2.55873e-21
XLOC_001047	6.21359	-1.52799	0.164287	-9.30071	1.39505e-20	2.49214e-19
XLOC_001048	8.68343	-1.12634	0.12743	-8.83888	9.66867e-19	1.42751e-17
XLOC_001055	4.45546	-1.05111	0.171571	-6.1264	8.98871e-10	5.14484e-09
XLOC_001074	1.3947	-2.38887	0.304393	-7.84799	4.22774e-15	4.34134e-14
XLOC_001081	19.7328	-1.90747	0.255136	-7.4763	7.64467e-14	6.86129e-13
XLOC_001115	0.408184	-1.15615	0.473986	-2.4392	0.0147198	0.0282648
XLOC_001136	1590.32	-1.4617	0.0937302	-15.5947	7.90797e-55	2.68412e-52
XLOC_001172	40.203	-1.75854	0.109969	-15.9913	1.46925e-57	6.18378e-55
XLOC_001173	2.69833	-2.89276	0.282243	-10.2492	1.19367e-24	3.16632e-23
XLOC_001174	319.091	-1.60873	0.0943139	-17.0571	3.09286e-65	2.56919e-62
XLOC_001175	12.9037	-2.79396	0.194225	-14.3852	6.41001e-47	1.20439e-44
XLOC_001176	41.8573	-2.88825	0.183783	-15.7156	1.18286e-55	4.26642e-53
XLOC_001178	54.7898	-2.50753	0.179986	-13.9318	4.05743e-44	5.90216e-42
XLOC_001179	232.673	-1.82328	0.092823	-19.6425	6.69879e-86	2.64317e-82
XLOC_001180	215.336	-1.72495	0.0949766	-18.1618	1.03545e-73	1.72027e-70
XLOC_001183	143.449	-2.59337	0.171349	-15.135	9.51308e-52	2.50242e-49
XLOC_001184	27.3858	-2.70301	0.177716	-15.2097	3.05142e-52	8.52399e-50
XLOC_001185	27.5004	-2.45572	0.193192	-12.7113	5.11806e-37	4.01882e-35
XLOC_001186	49.1206	-2.90083	0.176289	-16.455	7.72381e-61	4.4329e-58
XLOC_001187	8.77828	-1.40243	0.157054	-8.92961	4.27527e-19	6.55431e-18
XLOC_001188	12.0674	-1.75769	0.163229	-10.7682	4.86436e-27	1.59946e-25
XLOC_001197	7.20798	-1.98572	0.15113	-13.1392	1.9639e-39	1.94333e-37
XLOC_001198	313.589	-1.09721	0.0725793	-15.1174	1.24449e-51	3.24657e-49
XLOC_001199	425.271	-1.06933	0.0692685	-15.4375	9.15756e-54	2.86206e-51
XLOC_001205	2.97129	-1.77709	0.329083	-5.40013	6.65941e-08	3.00903e-07
XLOC_001207	1.45786	-3.03432	0.440954	-6.88126	5.93241e-12	4.36713e-11
XLOC_001208	7.46231	-1.53452	0.203662	-7.53462	4.89753e-14	4.49363e-13
XLOC_001224	0.461897	-1.91523	0.504852	-3.79365	0.000148447	0.000417152
XLOC_001247	0.397737	-1.39803	0.517119	-2.70349	0.00686147	0.0141775
XLOC_001248	0.374641	-1.11755	0.436391	-2.5609	0.0104403	0.0207177
XLOC_001250	3.57396	-1.22483	0.186294	-6.57472	4.87446e-11	3.23931e-10
XLOC_001261	0.949129	-1.602	0.361545	-4.43099	9.38018e-06	3.15431e-05
XLOC_001273	14.9055	-2.69458	0.164783	-16.3523	4.18948e-60	2.28009e-57
XLOC_001276	8.00617	-1.9827	0.166697	-11.894	1.27106e-32	6.82354e-31
XLOC_001277	2.08575	-1.09762	0.348021	-3.1539	0.00161104	0.00377172
XLOC_001307	0.464736	-1.1213	0.548614	-2.04387	0.040966	0.0708293
XLOC_001311	1.09997	-1.43699	0.275471	-5.2165	1.8234e-07	7.76753e-07
XLOC_001319	1.22541	-1.27742	0.317815	-4.01938	5.83521e-05	0.00017519
XLOC_001320	0.92955	-1.40925	0.320607	-4.39558	1.10477e-05	3.67513e-05
XLOC_001321	0.681922	-1.16078	0.354426	-3.27509	0.0010563	0.00256288
XLOC_001322	1.72851	-1.29051	0.271933	-4.7457	2.07787e-06	7.66418e-06
XLOC_001323	1.87896	-1.13549	0.304442	-3.72976	0.000191662	0.000528985
XLOC_001324	4.47604	-1.37516	0.237386	-5.79293	6.91701e-09	3.5382e-08
XLOC_001325	2.49511	-1.0211	0.259107	-3.94083	8.12001e-05	0.000238236
XLOC_001327	1.6282	-1.34176	0.316089	-4.24488	2.18711e-05	6.98416e-05
XLOC_001356	2.18011	-1.1609	0.257797	-4.50318	6.69452e-06	2.29995e-05
XLOC_001374	603.058	-1.41158	0.178223	-7.9203	2.36944e-15	2.50314e-14
XLOC_001386	0.497363	-1.15179	0.439284	-2.62198	0.00874209	0.0176712
XLOC_001387	0.585878	-1.28446	0.471898	-2.7219	0.00649085	0.0134903
XLOC_001393	10.1527	-1.16531	0.13381	-8.7087	3.07373e-18	4.34313e-17
XLOC_001406	1.00134	-1.8451	0.398823	-4.62636	3.7214e-06	1.3248e-05
XLOC_001411	7.12711	-1.03264	0.18433	-5.60211	2.11762e-08	1.02178e-07
XLOC_001420	0.488428	-2.25352	0.739019	-3.04934	0.00229348	0.00521849
XLOC_001453	0.525581	-1.00992	0.399985	-2.5249	0.0115732	0.0227344
XLOC_001457	0.506414	-1.61536	0.374398	-4.31455	1.59925e-05	5.20165e-05
XLOC_001462	0.699139	-2.19899	0.402928	-5.45754	4.82776e-08	2.21953e-07
XLOC_001464	0.891506	-2.52259	0.332175	-7.59417	3.09773e-14	2.89642e-13
XLOC_001465	1.15285	-2.66742	0.362986	-7.34855	2.00367e-13	1.72056e-12
XLOC_001468	1.92075	-2.70059	0.282108	-9.5729	1.03951e-21	2.07518e-20
XLOC_001469	2.13552	-2.39153	0.29315	-8.15803	3.40524e-16	3.92012e-15
XLOC_001470	3.24386	-2.3442	0.234416	-10.0002	1.52139e-23	3.68001e-22
XLOC_001471	165.724	-1.23983	0.0977949	-12.6779	7.83979e-37	6.02119e-35
XLOC_001545	3.56092	-1.35765	0.201694	-6.73125	1.68217e-11	1.17606e-10
XLOC_001598	0.913546	-1.69298	0.337941	-5.0097	5.45157e-07	2.17938e-06
XLOC_001599	3.51651	-2.16667	0.22015	-9.84178	7.43856e-23	1.67122e-21
XLOC_001602	20.2369	-3.17904	0.297204	-10.6965	1.05696e-26	3.38033e-25
XLOC_001615	1.79997	-3.16524	0.322748	-9.80716	1.04883e-22	2.3217e-21
XLOC_001616	0.436852	-1.23707	0.486095	-2.54492	0.0109303	0.0215992
XLOC_001655	0.608781	-1.39703	0.395526	-3.53209	0.000412293	0.00107371
XLOC_001665	38.388	-1.0532	0.140304	-7.50658	6.06931e-14	5.51004e-13
XLOC_001687	2.2976	-1.01711	0.241736	-4.20754	2.58164e-05	8.15082e-05
XLOC_001691	2.96641	-4.00798	0.556522	-7.20183	5.94093e-13	4.86589e-12
XLOC_001692	45.3103	-1.16112	0.129569	-8.9614	3.20576e-19	4.98733e-18
XLOC_001694	12.819	-1.82817	0.198813	-9.19543	3.73511e-20	6.38691e-19
XLOC_001710	1.04683	-1.12846	0.296944	-3.80025	0.000144547	0.000406992
XLOC_001743	0.57075	-1.9975	0.448657	-4.45218	8.50011e-06	2.87737e-05
XLOC_001778	3.5826	-1.28968	0.398194	-3.23881	0.00120029	0.00287861
XLOC_001802	5.92109	-1.42442	0.224481	-6.34539	2.21865e-10	1.36147e-09
XLOC_001820	2.52532	-1.82898	0.221308	-8.26442	1.40378e-16	1.67341e-15
XLOC_001822	1.33091	-1.92419	0.270079	-7.12455	1.04419e-12	8.34246e-12
XLOC_001823	2.82629	-1.57118	0.224448	-7.00021	2.55575e-12	1.95339e-11
XLOC_001838	0.997881	-1.04686	0.321232	-3.25888	0.00111853	0.00270079
XLOC_001868	0.415718	-1.0895	0.479976	-2.26992	0.0232127	0.0426801
XLOC_001869	0.608282	-1.06582	0.368272	-2.89411	0.00380231	0.00829466
XLOC_001877	2.44503	-1.24662	0.301193	-4.13894	3.48913e-05	0.00010819
XLOC_001989	36.2296	-1.27083	0.19633	-6.47291	9.61362e-11	6.19313e-10
XLOC_002037	2.21283	-1.78366	0.238927	-7.4653	8.31131e-14	7.43215e-13
XLOC_002047	0.736322	-1.28815	0.349966	-3.68077	0.000232532	0.000632821
XLOC_002053	18.0982	-1.36878	0.145087	-9.43424	3.93845e-21	7.39126e-20
XLOC_002054	60.2714	-1.02493	0.0998304	-10.2667	9.95019e-25	2.66176e-23
XLOC_002058	6.71484	-1.69966	0.173632	-9.78888	1.25682e-22	2.75417e-21
XLOC_002063	6.93345	-1.31513	0.152957	-8.59803	8.10966e-18	1.09867e-16
XLOC_002066	2.83294	-1.63113	0.229655	-7.10254	1.22481e-12	9.70931e-12
XLOC_002073	2.40951	-1.50672	0.24183	-6.23049	4.64982e-10	2.74707e-09
XLOC_002074	1.70207	-1.41636	0.265659	-5.3315	9.7405e-08	4.30327e-07
XLOC_002075	2.77842	-1.51645	0.219621	-6.90484	5.02594e-12	3.72765e-11
XLOC_002076	0.571586	-1.3405	0.379543	-3.53189	0.000412599	0.00107442
XLOC_002078	1.16069	-1.8146	0.28458	-6.37642	1.81277e-10	1.12531e-09
XLOC_002079	1.44836	-1.66564	0.267621	-6.22388	4.85014e-10	2.86007e-09
XLOC_002080	1.15111	-1.73686	0.315873	-5.49859	3.82836e-08	1.78581e-07
XLOC_002100	0.935051	-1.16712	0.453215	-2.57521	0.0100179	0.019965
XLOC_002144	2.99063	-1.11031	0.205719	-5.39724	6.76739e-08	3.05301e-07
XLOC_002179	2.18818	-1.94987	0.295877	-6.59013	4.39435e-11	2.93578e-10
XLOC_002180	8.19362	-1.30687	0.175896	-7.42979	1.08768e-13	9.61455e-13
XLOC_002186	1.76066	-2.25266	0.306583	-7.34763	2.01759e-13	1.73205e-12
XLOC_002208	29.3465	-1.37602	0.134408	-10.2376	1.34515e-24	3.53548e-23
XLOC_002209	0.912701	-1.70548	0.360394	-4.73226	2.22035e-06	8.16127e-06
XLOC_002210	0.813632	-2.20872	0.36945	-5.9784	2.25342e-09	1.22429e-08
XLOC_002218	0.596697	-1.26208	0.385677	-3.27239	0.00106643	0.00258533
XLOC_002219	5.99255	-1.21589	0.228418	-5.3231	1.02012e-07	4.49299e-07
XLOC_002234	0.964037	-2.25222	0.304275	-7.40192	1.3423e-13	1.17371e-12
XLOC_002261	0.786124	-1.27832	0.355325	-3.59762	0.000321141	0.000852721
XLOC_002263	7.47136	-1.41847	0.15367	-9.23064	2.69032e-20	4.67121e-19
XLOC_002264	125.331	-1.30706	0.122756	-10.6476	1.78921e-26	5.62533e-25
XLOC_002282	1.21881	-1.45334	0.308211	-4.71541	2.41222e-06	8.8089e-06
XLOC_002320	1.7467	-1.60741	0.242049	-6.64085	3.1188e-11	2.11762e-10
XLOC_002344	66.6483	-2.23909	0.197663	-11.3278	9.55532e-30	4.08703e-28
XLOC_002345	159.884	-1.13978	0.11664	-9.77175	1.48859e-22	3.23392e-21
XLOC_002346	370.363	-1.07291	0.106059	-10.1162	4.68444e-24	1.17636e-22
XLOC_002370	4009.8	-1.74538	0.134989	-12.9297	3.05868e-38	2.67112e-36
XLOC_002373	1.58765	-2.35285	0.342956	-6.86049	6.86267e-12	5.01684e-11
XLOC_002374	3.6888	-2.08652	0.202657	-10.2958	7.35808e-25	1.98857e-23
XLOC_002378	0.617322	-1.5487	0.390026	-3.97076	7.16442e-05	0.00021215
XLOC_002443	0.49518	-1.22587	0.40795	-3.00496	0.00265614	0.00596709
XLOC_002448	174.997	-1.09682	0.110756	-9.90299	4.04017e-23	9.38425e-22
XLOC_002485	1.63611	-1.13077	0.220074	-5.13816	2.77437e-07	1.14974e-06
XLOC_002499	2.33745	-1.61421	0.258198	-6.25183	4.05678e-10	2.41297e-09
XLOC_002506	1551.25	-1.11469	0.179448	-6.21179	5.23846e-10	3.08042e-09
XLOC_002507	319.363	-1.03748	0.155842	-6.65724	2.7901e-11	1.90509e-10
XLOC_002538	0.88903	-1.28501	0.346846	-3.70486	0.000211511	0.000578857
XLOC_002544	1.74611	-1.51787	0.301225	-5.03899	4.67986e-07	1.88689e-06
XLOC_002545	1.61355	-1.42521	0.327743	-4.34857	1.37028e-05	4.49815e-05
XLOC_002553	0.634229	-1.44534	0.371525	-3.8903	0.000100122	0.000288863
XLOC_002555	4.14653	-1.33042	0.183937	-7.23299	4.72461e-13	3.90923e-12
XLOC_002556	2.99394	-1.24907	0.194906	-6.40859	1.46869e-10	9.2183e-10
XLOC_002557	24.1268	-1.48578	0.131961	-11.2592	2.0864e-29	8.70006e-28
XLOC_002561	29.326	-1.66239	0.316072	-5.25954	1.44417e-07	6.23793e-07
XLOC_002576	1.12478	-1.51772	0.289486	-5.2428	1.5816e-07	6.79155e-07
XLOC_002577	2.36207	-1.63288	0.216176	-7.55348	4.23766e-14	3.90443e-13
XLOC_002579	2.82189	-1.06867	0.417191	-2.56158	0.0104197	0.0206835
XLOC_002604	0.668439	-1.28117	0.334292	-3.83249	0.000126853	0.000360581
XLOC_002621	1.89417	-1.16481	0.229199	-5.08209	3.73313e-07	1.52531e-06
XLOC_002623	1.07768	-1.02442	0.297317	-3.44555	0.000569907	0.00144856
XLOC_002638	20.6875	-1.55681	0.144397	-10.7815	4.21098e-27	1.39187e-25
XLOC_002642	1.00511	-2.00773	0.360174	-5.57432	2.48493e-08	1.18811e-07
XLOC_002650	1.12744	-2.48519	0.386361	-6.43231	1.25683e-10	7.95051e-10
XLOC_002661	0.562022	-1.84235	0.389156	-4.73422	2.19903e-06	8.08747e-06
XLOC_002662	0.700301	-2.21593	0.366828	-6.0408	1.53354e-09	8.51801e-09
XLOC_002663	0.875579	-2.1637	0.332723	-6.50299	7.87388e-11	5.10783e-10
XLOC_002664	1.00752	-1.5853	0.359611	-4.40837	1.04153e-05	3.48051e-05
XLOC_002667	2.70429	-1.38197	0.406806	-3.39712	0.000680994	0.00170727
XLOC_002725	2.55687	-2.40889	0.233126	-10.333	4.99746e-25	1.37413e-23
XLOC_002730	0.585276	-2.63648	0.715325	-3.68571	0.000228067	0.000621583
XLOC_002789	3.80782	-1.04431	0.208271	-5.01417	5.32626e-07	2.13199e-06
XLOC_002790	2.37431	-2.91563	0.403894	-7.21882	5.24424e-13	4.31768e-12
XLOC_002791	1.47879	-2.96615	0.404659	-7.33	2.3015e-13	1.96402e-12
XLOC_002796	1.67203	-1.4027	0.294367	-4.76514	1.88722e-06	6.99447e-06
XLOC_002804	1.52698	-1.00826	0.263129	-3.83181	0.000127206	0.000361453
XLOC_002847	0.44398	-1.21705	0.563115	-2.16128	0.030674	0.0547842
XLOC_002885	18.5828	-1.09448	0.100609	-10.8786	1.45759e-27	5.08402e-26
XLOC_002917	0.372891	-1.61231	0.716837	-2.2492	0.0244996	0.0448165
XLOC_002920	366.725	-1.15849	0.110515	-10.4826	1.03797e-25	3.0564e-24
XLOC_002931	0.42774	-1.20811	0.485894	-2.48636	0.0129056	0.025108
XLOC_002977	15.5445	-1.21323	0.113558	-10.6838	1.21212e-26	3.86092e-25
XLOC_002978	8.46585	-1.13924	0.128742	-8.84902	8.82928e-19	1.30663e-17
XLOC_002996	1.58141	-2.30235	0.344484	-6.68347	2.33357e-11	1.60728e-10
XLOC_002997	3.65077	-1.55688	0.258379	-6.02555	1.68539e-09	9.30574e-09
XLOC_003001	2.89819	-1.2636	0.218742	-5.77666	7.61959e-09	3.87928e-08
XLOC_003034	0.823574	-1.17171	0.371139	-3.15707	0.00159363	0.00373456
XLOC_003066	3.66977	-1.82206	0.24681	-7.38243	1.55422e-13	1.34967e-12
XLOC_003067	12.5557	-1.59842	0.120198	-13.2983	2.36856e-40	2.51737e-38
XLOC_003068	0.757932	-1.38825	0.324585	-4.27702	1.89415e-05	6.09487e-05
XLOC_003069	1.06962	-1.90764	0.280312	-6.8054	1.00772e-11	7.23606e-11
XLOC_003071	1.31907	-1.674	0.282693	-5.9216	3.18828e-09	1.69916e-08
XLOC_003072	1.55211	-1.45429	0.257441	-5.64905	1.61339e-08	7.87632e-08
XLOC_003074	0.778444	-1.74878	0.324092	-5.39593	6.81708e-08	3.07455e-07
XLOC_003075	0.797585	-1.91366	0.345631	-5.53671	3.08202e-08	1.45596e-07
XLOC_003076	0.609971	-1.59049	0.35608	-4.46667	7.94481e-06	2.70069e-05
XLOC_003078	0.648964	-1.71762	0.41141	-4.17497	2.98029e-05	9.32183e-05
XLOC_003088	0.400065	-1.44504	0.610859	-2.36558	0.0180018	0.0339677
XLOC_003098	3.27145	-1.00673	0.181798	-5.53762	3.06614e-08	1.4491e-07
XLOC_003113	0.949813	-2.96257	0.490354	-6.0417	1.52502e-09	8.47362e-09
XLOC_003115	1.98595	-2.64836	0.423359	-6.25559	3.9602e-10	2.35864e-09
XLOC_003206	1.64022	-1.8414	0.319494	-5.76349	8.23929e-09	4.17399e-08
XLOC_003237	215.529	-2.47654	0.313972	-7.88777	3.07624e-15	3.21007e-14
XLOC_003240	0.89804	-1.78542	0.333913	-5.34695	8.94466e-08	3.97336e-07
XLOC_003243	59.9519	-1.08932	0.111435	-9.77533	1.43682e-22	3.12575e-21
XLOC_003251	0.406598	-1.54957	0.539354	-2.87302	0.00406571	0.00881019
XLOC_003259	2.33411	-1.24318	0.277485	-4.48016	7.45878e-06	2.54616e-05
XLOC_003260	0.544968	-1.38763	0.451562	-3.07296	0.0021195	0.00485375
XLOC_003295	16.9705	-1.57404	0.168609	-9.33541	1.00604e-20	1.82509e-19
XLOC_003350	2.42717	-1.81913	0.27071	-6.71987	1.81893e-11	1.26716e-10
XLOC_003352	2.23966	-1.55016	0.258343	-6.00039	1.96843e-09	1.07874e-08
XLOC_003353	4.83085	-1.63921	0.230207	-7.12058	1.07478e-12	8.56726e-12
XLOC_003356	0.395585	-1.10536	0.444426	-2.48715	0.0128769	0.0250585
XLOC_003397	1197.86	-2.09484	0.20086	-10.4294	1.82074e-25	5.27543e-24
XLOC_003400	0.798826	-1.75552	0.364521	-4.81598	1.46482e-06	5.50064e-06
XLOC_003415	19.4889	-3.38925	0.365499	-9.27293	1.81101e-20	3.19722e-19
XLOC_003423	1.36233	-2.00961	0.448353	-4.4822	7.38788e-06	2.52387e-05
XLOC_003424	0.669221	-1.75135	0.42948	-4.07784	4.54553e-05	0.000138646
XLOC_003425	0.444595	-2.10016	0.728489	-2.8829	0.00394031	0.00856375
XLOC_003443	1.26614	-1.19878	0.360373	-3.32649	0.000879475	0.00216295
XLOC_003458	2.46388	-1.20486	0.241083	-4.99771	5.80146e-07	2.30728e-06
XLOC_003461	70.2785	-1.40857	0.104158	-13.5234	1.13795e-41	1.3658e-39
XLOC_003493	3449.24	-5.25354	0.36024	-14.5835	3.57927e-48	7.19639e-46
XLOC_003503	5.86667	-1.11092	0.181306	-6.1273	8.93824e-10	5.11873e-09
XLOC_003547	6.65111	-1.03598	0.176847	-5.85805	4.6834e-09	2.44115e-08
XLOC_003554	0.438447	-1.01451	0.414584	-2.44705	0.0144029	0.0277255
XLOC_003557	0.776073	-2.26104	0.463342	-4.87985	1.06167e-06	4.06607e-06
XLOC_003601	2365.7	-1.33397	0.135261	-9.86224	6.06795e-23	1.38297e-21
XLOC_003625	0.834359	-1.52901	0.308494	-4.95636	7.18259e-07	2.81402e-06
XLOC_003626	0.885403	-1.36215	0.339641	-4.01055	6.05786e-05	0.000181408
XLOC_003627	0.796328	-1.12215	0.354889	-3.16197	0.00156707	0.00368079
XLOC_003628	1.39507	-1.57002	0.266839	-5.88377	4.01016e-09	2.10483e-08
XLOC_003663	2.62281	-1.53029	0.210339	-7.27537	3.45464e-13	2.90256e-12
XLOC_003755	0.605219	-1.3885	0.358528	-3.87278	0.0001076	0.000308773
XLOC_003756	0.605396	-1.64268	0.33036	-4.9724	6.61286e-07	2.60439e-06
XLOC_003757	0.749577	-1.58095	0.319542	-4.94755	7.51546e-07	2.93605e-06
XLOC_003758	0.429306	-1.34111	0.457821	-2.92934	0.00339687	0.00748364
XLOC_003759	0.923055	-1.69381	0.32211	-5.25848	1.4525e-07	6.27047e-07
XLOC_003760	1.64302	-1.46218	0.268479	-5.44617	5.14664e-08	2.35858e-07
XLOC_003761	0.781647	-1.36292	0.335789	-4.05886	4.93132e-05	0.000149701
XLOC_003762	0.627554	-1.84825	0.394824	-4.68119	2.85213e-06	1.03045e-05
XLOC_003763	1.14554	-1.63805	0.311311	-5.26179	1.4266e-07	6.16538e-07
XLOC_003764	0.8663	-1.61928	0.303526	-5.33489	9.56051e-08	4.23086e-07
XLOC_003765	1.48896	-2.20872	0.272785	-8.09691	5.63709e-16	6.32392e-15
XLOC_003771	0.368965	-1.27136	0.471906	-2.69409	0.00705818	0.0145458
XLOC_003772	1.02523	-1.49033	0.282276	-5.27968	1.2941e-07	5.62433e-07
XLOC_003773	1.19896	-1.85987	0.297426	-6.25321	4.02093e-10	2.393e-09
XLOC_003774	3.55297	-1.80887	0.200749	-9.01063	2.0488e-19	3.25314e-18
XLOC_003775	2.52525	-2.30049	0.238907	-9.62919	6.02006e-22	1.23236e-20
XLOC_003777	2.43861	-2.26937	0.237106	-9.5711	1.05776e-21	2.10925e-20
XLOC_003778	5.53636	-1.71982	0.185469	-9.27284	1.81262e-20	3.19828e-19
XLOC_003780	0.876306	-2.01075	0.30403	-6.61367	3.74917e-11	2.5223e-10
XLOC_003782	1.14205	-1.88993	0.343445	-5.50287	3.73663e-08	1.74612e-07
XLOC_003783	1.38986	-1.88765	0.254033	-7.4307	1.08026e-13	9.55437e-13
XLOC_003784	2.49288	-1.75606	0.233572	-7.51829	5.54965e-14	5.06301e-13
XLOC_003785	1.53885	-1.51643	0.251532	-6.02879	1.65191e-09	9.12888e-09
XLOC_003786	2.08931	-1.74707	0.21835	-8.00123	1.2318e-15	1.33803e-14
XLOC_003787	2.87908	-1.90375	0.208083	-9.14898	5.74743e-20	9.6297e-19
XLOC_003789	3.28727	-1.71566	0.197291	-8.69608	3.43543e-18	4.83472e-17
XLOC_003790	6.0372	-1.5886	0.176676	-8.99161	2.43645e-19	3.83969e-18
XLOC_003793	3.5612	-1.36105	0.185199	-7.34911	1.99535e-13	1.71513e-12
XLOC_003794	3.88433	-1.7787	0.187293	-9.49687	2.16299e-21	4.18363e-20
XLOC_003795	3.27435	-2.07063	0.209757	-9.87159	5.5279e-23	1.26536e-21
XLOC_003796	7.99058	-1.73588	0.151734	-11.4403	2.62948e-30	1.17567e-28
XLOC_003797	3.72763	-1.5593	0.183605	-8.49272	2.01854e-17	2.62824e-16
XLOC_003799	4.11665	-1.72758	0.174096	-9.9232	3.30006e-23	7.76227e-22
XLOC_003800	1.76805	-1.92143	0.234841	-8.18184	2.79535e-16	3.23809e-15
XLOC_003801	5.83897	-1.32388	0.157989	-8.37959	5.31135e-17	6.59552e-16
XLOC_003802	11.5212	-1.58553	0.143397	-11.0569	2.02972e-28	7.71929e-27
XLOC_003803	1.50342	-1.54691	0.251557	-6.14935	7.7799e-10	4.49534e-09
XLOC_003804	0.895907	-1.49866	0.331526	-4.5205	6.16933e-06	2.12925e-05
XLOC_003805	6.01743	-1.12623	0.143534	-7.84645	4.27988e-15	4.38774e-14
XLOC_003806	1.42817	-1.40593	0.241883	-5.81243	6.15711e-09	3.16798e-08
XLOC_003807	3.79131	-1.25614	0.191077	-6.57401	4.89778e-11	3.25344e-10
XLOC_003808	4.24356	-1.49815	0.17533	-8.54474	1.28826e-17	1.70432e-16
XLOC_003809	12.3951	-1.09	0.135875	-8.02205	1.03998e-15	1.13788e-14
XLOC_003810	5.05431	-1.54933	0.160497	-9.65334	4.75807e-22	9.86168e-21
XLOC_003811	4.50359	-1.37498	0.184692	-7.44473	9.7142e-14	8.62555e-13
XLOC_003812	10.1441	-1.11082	0.113936	-9.74956	1.85267e-22	3.98919e-21
XLOC_003813	1.89258	-1.66779	0.244071	-6.83322	8.30311e-12	6.01138e-11
XLOC_003814	2.66745	-1.58193	0.211047	-7.49562	6.59836e-14	5.96973e-13
XLOC_003815	5.09337	-1.35314	0.176581	-7.66298	1.81663e-14	1.74033e-13
XLOC_003816	3.03707	-1.01562	0.166397	-6.10363	1.03686e-09	5.88766e-09
XLOC_003818	8.69637	-1.60955	0.150387	-10.7027	9.88486e-27	3.17422e-25
XLOC_003824	6.34835	-1.32766	0.147141	-9.02305	1.82926e-19	2.92219e-18
XLOC_003825	2.71988	-1.37096	0.199232	-6.8812	5.93485e-12	4.36791e-11
XLOC_003828	3.08177	-1.31489	0.201627	-6.5214	6.96529e-11	4.53707e-10
XLOC_003831	0.957851	-1.90336	0.317556	-5.99377	2.05037e-09	1.12228e-08
XLOC_003833	34.499	-1.63951	0.257048	-6.37823	1.79141e-10	1.11314e-09
XLOC_003834	17.3264	-1.54186	0.15699	-9.82139	9.10788e-23	2.02464e-21
XLOC_003836	6.73939	-1.88568	0.173295	-10.8813	1.41487e-27	4.94593e-26
XLOC_003837	1.12562	-2.18435	0.31936	-6.83976	7.93235e-12	5.75615e-11
XLOC_003926	3.32002	-1.12873	0.175547	-6.4298	1.2777e-10	8.07925e-10
XLOC_003928	5.53272	-1.52945	0.199794	-7.65514	1.931e-14	1.84468e-13
XLOC_003931	0.318165	-1.2897	0.61052	-2.11246	0.0346469	0.0610884
XLOC_003932	38.6941	-2.30498	0.269486	-8.55323	1.19687e-17	1.58875e-16
XLOC_003943	1.23127	-1.39191	0.304224	-4.57528	4.75578e-06	1.66764e-05
XLOC_003944	0.747876	-1.57887	0.353512	-4.46623	7.96088e-06	2.70528e-05
XLOC_003945	0.968489	-1.81968	0.368243	-4.94152	7.75175e-07	3.02462e-06
XLOC_003946	1.58025	-1.62703	0.314101	-5.17994	2.21957e-07	9.34422e-07
XLOC_003990	0.516831	-1.70113	0.433013	-3.92857	8.54509e-05	0.000249731
XLOC_004030	0.455321	-1.11072	0.383045	-2.8997	0.00373518	0.00815949
XLOC_004041	34.9288	-1.00547	0.134214	-7.4916	6.80383e-14	6.14682e-13
XLOC_004043	105.889	-1.05615	0.120635	-8.75493	2.04226e-18	2.93161e-17
XLOC_004051	3.42748	-1.04349	0.2127	-4.90594	9.29789e-07	3.59298e-06
XLOC_004062	12.2542	-2.14272	0.197756	-10.8352	2.34468e-27	7.98404e-26
XLOC_004063	4.08577	-1.06121	0.195677	-5.42327	5.85171e-08	2.66737e-07
XLOC_004064	2.13102	-1.08683	0.213119	-5.09962	3.40333e-07	1.39573e-06
XLOC_004092	0.951952	-1.77193	0.572934	-3.09274	0.0019832	0.00456548
XLOC_004098	4.36032	-1.71915	0.176441	-9.74348	1.96696e-22	4.23238e-21
XLOC_004210	8.23809	-1.54201	0.15675	-9.8374	7.76934e-23	1.74058e-21
XLOC_004211	1568.27	-1.54092	0.134806	-11.4306	2.93922e-30	1.30675e-28
XLOC_004212	53.3838	-1.59405	0.153432	-10.3892	2.77579e-25	7.84427e-24
XLOC_004231	1.63179	-1.20897	0.259869	-4.65221	3.28397e-06	1.17717e-05
XLOC_004232	2.63545	-1.17042	0.20393	-5.73932	9.50588e-09	4.78645e-08
XLOC_004247	1.76148	-1.03519	0.207695	-4.98421	6.22166e-07	2.46199e-06
XLOC_004253	0.404022	-1.03691	0.481976	-2.15138	0.0314464	0.0560305
XLOC_004260	37.6053	-1.03009	0.180629	-5.70282	1.17839e-08	5.85321e-08
XLOC_004309	4.94921	-1.09728	0.217117	-5.05386	4.32973e-07	1.75356e-06
XLOC_004319	2.16147	-2.82939	0.364142	-7.77001	7.8479e-15	7.83946e-14
XLOC_004387	0.608644	-1.24836	0.389047	-3.20877	0.00133303	0.00317165
XLOC_004406	1.08715	-1.21178	0.335514	-3.6117	0.000304198	0.000811553
XLOC_004423	7.37351	-1.71535	0.167593	-10.2352	1.37909e-24	3.61564e-23
XLOC_004424	3.27471	-1.79573	0.18595	-9.65703	4.58974e-22	9.53156e-21
XLOC_004430	5.32008	-1.24943	0.210968	-5.92238	3.17315e-09	1.69195e-08
XLOC_004450	1.63161	-1.15371	0.229479	-5.0275	4.96903e-07	1.99496e-06
XLOC_004453	0.772588	-1.16669	0.302275	-3.85972	0.000113519	0.000324578
XLOC_004470	0.540724	-1.82893	0.460718	-3.96975	7.19483e-05	0.000212931
XLOC_004471	1.78209	-2.28346	0.525857	-4.34235	1.40964e-05	4.61681e-05
XLOC_004474	0.355366	-1.56807	0.707381	-2.21673	0.0266413	0.0482922
XLOC_004500	2.79776	-1.4452	0.258541	-5.58983	2.27286e-08	1.09268e-07
XLOC_004502	1.02036	-2.40623	0.471745	-5.10071	3.38389e-07	1.38812e-06
XLOC_004520	0.905485	-2.45185	0.523472	-4.68381	2.81585e-06	1.01804e-05
XLOC_004539	182.943	-1.98453	0.116582	-17.0225	5.59054e-65	4.5249e-62
XLOC_004542	16.5341	-2.58464	0.203115	-12.725	4.29215e-37	3.38715e-35
XLOC_004578	20.0171	-1.16351	0.105551	-11.0232	2.95246e-28	1.10293e-26
XLOC_004593	6.18941	-2.39428	0.198304	-12.0738	1.45331e-33	8.52699e-32
XLOC_004654	10723.1	-2.36972	0.208543	-11.3632	6.37496e-30	2.77945e-28
XLOC_004655	5208.48	-2.30458	0.211086	-10.9177	9.48622e-28	3.38735e-26
XLOC_004656	1.71394	-2.46274	0.446351	-5.51749	3.43882e-08	1.6146e-07
XLOC_004686	3.47367	-1.40971	0.207047	-6.80867	9.85039e-12	7.08125e-11
XLOC_004687	1.78178	-3.04222	0.47713	-6.37608	1.81676e-10	1.12756e-09
XLOC_004690	185.243	-1.44094	0.137359	-10.4904	9.5662e-26	2.83005e-24
XLOC_004716	1.29249	-1.77739	0.373756	-4.75547	1.97982e-06	7.31963e-06
XLOC_004719	313.508	-1.44362	0.150233	-9.60918	7.31319e-22	1.48742e-20
XLOC_004731	1.69286	-1.05179	0.21671	-4.85345	1.21333e-06	4.60667e-06
XLOC_004737	0.824906	-1.13726	0.378081	-3.00799	0.0026298	0.0059134
XLOC_004822	0.457958	-1.14408	0.413967	-2.76371	0.00571489	0.012004
XLOC_004823	0.972812	-1.63771	0.347931	-4.707	2.5139e-06	9.15689e-06
XLOC_004825	0.61976	-1.26162	0.374567	-3.36823	0.000756538	0.00188172
XLOC_004826	1.38211	-1.26181	0.270385	-4.6667	3.0607e-06	1.10214e-05
XLOC_004827	1.647	-1.33135	0.247671	-5.37546	7.63863e-08	3.42599e-07
XLOC_004828	2.42904	-1.01502	0.185256	-5.47901	4.27706e-08	1.98165e-07
XLOC_004878	288.065	-1.47563	0.127871	-11.54	8.28843e-31	3.86459e-29
XLOC_004918	32.8049	-1.24769	0.208535	-5.98315	2.18864e-09	1.19136e-08
XLOC_004996	0.521627	-1.54858	0.546801	-2.83208	0.00462466	0.0099252
XLOC_005000	1.89823	-1.13468	0.251195	-4.51711	6.26881e-06	2.16122e-05
XLOC_005001	0.460161	-1.42707	0.430685	-3.31348	0.000921438	0.00225789
XLOC_005010	0.898536	-1.30305	0.384812	-3.38619	0.000708695	0.00177137
XLOC_005012	0.437795	-1.16215	0.448407	-2.59174	0.00954918	0.0191347
XLOC_005014	1.05513	-2.0653	0.364361	-5.66829	1.44232e-08	7.08499e-08
XLOC_005037	17.5635	-1.83712	0.146921	-12.5042	7.08458e-36	4.98067e-34
XLOC_005046	0.539124	-1.58837	0.39584	-4.01264	6.00423e-05	0.000179888
XLOC_005064	3.5595	-1.73342	0.208396	-8.3179	8.95359e-17	1.09039e-15
XLOC_005094	2.63527	-2.5555	0.265048	-9.64165	5.33257e-22	1.09946e-20
XLOC_005096	2.00006	-1.61308	0.274148	-5.88399	4.00485e-09	2.1024e-08
XLOC_005145	4.46904	-1.12962	0.14253	-7.92544	2.27334e-15	2.40564e-14
XLOC_005164	1.59987	-1.11326	0.316296	-3.51968	0.000432067	0.00112095
XLOC_005176	7.41097	-1.21531	0.201132	-6.04238	1.51857e-09	8.43932e-09
XLOC_005186	0.706057	-1.13883	0.34887	-3.26435	0.00109717	0.00265327
XLOC_005203	1.16626	-2.78849	0.419432	-6.64826	2.96585e-11	2.01724e-10
XLOC_005204	1.43805	-2.89611	0.371242	-7.80112	6.1358e-15	6.19983e-14
XLOC_005205	14.6012	-1.98321	0.181852	-10.9056	1.08378e-27	3.84822e-26
XLOC_005210	1.4815	-1.62968	0.282956	-5.75949	8.43698e-09	4.26935e-08
XLOC_005213	0.692291	-1.30938	0.342612	-3.82174	0.000132512	0.000375414
XLOC_005214	0.362246	-1.07918	0.478795	-2.25396	0.024199	0.0443154
XLOC_005236	18.57	-3.12718	0.407641	-7.6714	1.70136e-14	1.63386e-13
XLOC_005237	17.5864	-1.00381	0.209079	-4.8011	1.57795e-06	5.9046e-06
XLOC_005330	0.719966	-1.12404	0.453435	-2.47895	0.013177	0.0255839
XLOC_005342	4.47468	-1.7867	0.329474	-5.42288	5.86463e-08	2.67287e-07
XLOC_005345	4.59641	-2.12031	0.265137	-7.99702	1.27466e-15	1.38362e-14
XLOC_005358	0.591397	-1.90265	0.406175	-4.68431	2.80906e-06	1.01593e-05
XLOC_005362	3.16021	-1.30522	0.198523	-6.57467	4.87621e-11	3.23979e-10
XLOC_005373	0.765416	-1.10853	0.325255	-3.40817	0.000654	0.00164495
XLOC_005378	1.04225	-2.26904	0.337612	-6.72086	1.80655e-11	1.25912e-10
XLOC_005380	1.06848	-2.28399	0.348179	-6.5598	5.38802e-11	3.56633e-10
XLOC_005382	2.28372	-1.01393	0.213017	-4.75988	1.93711e-06	7.16844e-06
XLOC_005384	0.686461	-2.13708	0.375839	-5.68616	1.29929e-08	6.41835e-08
XLOC_005385	1.47932	-2.98294	0.356094	-8.37683	5.4373e-17	6.74661e-16
XLOC_005386	0.902932	-2.32708	0.326797	-7.12085	1.0726e-12	8.55424e-12
XLOC_005388	1.93228	-1.29652	0.240998	-5.3798	7.45666e-08	3.3477e-07
XLOC_005389	1.51588	-2.56362	0.379423	-6.75663	1.41241e-11	9.95626e-11
XLOC_005390	1.01054	-1.67441	0.460215	-3.63831	0.000274432	0.00073744
XLOC_005410	2.8777	-1.92886	0.442931	-4.35476	1.33211e-05	4.38287e-05
XLOC_005434	102.952	-1.66706	0.167315	-9.9636	2.1995e-23	5.26379e-22
XLOC_005501	1.81273	-1.60074	0.238405	-6.71438	1.88866e-11	1.31403e-10
XLOC_005512	59.808	-1.61483	0.155767	-10.367	3.50461e-25	9.78997e-24
XLOC_005513	4.27408	-1.9242	0.346353	-5.55559	2.76678e-08	1.31392e-07
XLOC_005518	18.8741	-2.76652	0.206202	-13.4165	4.83852e-41	5.37791e-39
XLOC_005520	15.2927	-1.69806	0.217342	-7.81287	5.58996e-15	5.67372e-14
XLOC_005521	15.8045	-2.70261	0.249215	-10.8445	2.11886e-27	7.26212e-26
XLOC_005541	3.90193	-1.02205	0.204434	-4.99943	5.75006e-07	2.28957e-06
XLOC_005546	0.596461	-1.6012	0.408289	-3.92174	8.79135e-05	0.000256169
XLOC_005562	7.42614	-1.48199	0.178527	-8.30118	1.03082e-16	1.24718e-15
XLOC_005565	27.6354	-1.21106	0.220305	-5.49721	3.85856e-08	1.79857e-07
XLOC_005568	0.557164	-1.21039	0.354485	-3.41449	0.000639018	0.00160984
XLOC_005569	102.293	-1.09855	0.119807	-9.16932	4.75993e-20	8.05208e-19
XLOC_005572	279.751	-1.01555	0.0859549	-11.8149	3.26756e-32	1.70768e-30
XLOC_005573	9.21899	-2.38352	0.208487	-11.4324	2.87964e-30	1.28388e-28
XLOC_005574	189.868	-1.8431	0.139287	-13.2324	5.70149e-40	5.95938e-38
XLOC_005638	0.66858	-1.20576	0.33511	-3.59809	0.00032056	0.000851392
XLOC_005641	0.862477	-1.47566	0.301241	-4.8986	9.65224e-07	3.72063e-06
XLOC_005642	1.4329	-1.11492	0.23346	-4.77564	1.7914e-06	6.65852e-06
XLOC_005648	0.827784	-2.16079	0.309286	-6.98638	2.82078e-12	2.14763e-11
XLOC_005677	1.55474	-1.38425	0.229887	-6.02146	1.72849e-09	9.52871e-09
XLOC_005739	0.415134	-1.21529	0.481704	-2.5229	0.0116391	0.022854
XLOC_005740	0.468429	-1.63051	0.483643	-3.37131	0.000748125	0.001863
XLOC_005742	0.543685	-1.47044	0.392836	-3.74314	0.000181738	0.000503354
XLOC_005743	2.11751	-1.19594	0.237377	-5.03816	4.70034e-07	1.89442e-06
XLOC_005745	4.29871	-1.20904	0.212359	-5.69335	1.24569e-08	6.17193e-08
XLOC_005798	0.562973	-1.52937	0.510022	-2.99865	0.00271181	0.00608308
XLOC_005800	1.2202	-1.39209	0.300551	-4.63181	3.62489e-06	1.29323e-05
XLOC_005802	1.30644	-1.42537	0.320093	-4.45298	8.46859e-06	2.86762e-05
XLOC_005804	1.56658	-1.93487	0.281887	-6.86397	6.69714e-12	4.90037e-11
XLOC_005805	13.4406	-1.65226	0.171018	-9.66129	4.40305e-22	9.15591e-21
XLOC_005834	21.4426	-1.15934	0.172943	-6.70359	2.03363e-11	1.41054e-10
XLOC_005840	2.57158	-2.21843	0.273824	-8.10168	5.42048e-16	6.09341e-15
XLOC_005873	0.476732	-1.13551	0.439107	-2.58595	0.00971121	0.01942
XLOC_005874	62.7231	-1.18371	0.172096	-6.87821	6.06079e-12	4.45851e-11
XLOC_005876	1.22576	-1.40994	0.380055	-3.70984	0.00020739	0.000568664
XLOC_005877	12.1049	-1.15338	0.205021	-5.6257	1.84756e-08	8.95717e-08
XLOC_005878	8.70736	-1.30137	0.185307	-7.02278	2.17494e-12	1.67409e-11
XLOC_005886	5.17209	-1.13769	0.168512	-6.75138	1.46445e-11	1.0307e-10
XLOC_005964	2.29053	-1.1409	0.253916	-4.49323	7.01523e-06	2.40255e-05
XLOC_005968	2.8142	-1.19349	0.20245	-5.89522	3.74179e-09	1.97283e-08
XLOC_005969	3.71626	-1.12107	0.203339	-5.5133	3.52175e-08	1.65158e-07
XLOC_005970	3.06009	-1.29321	0.213577	-6.05501	1.40412e-09	7.83963e-09
XLOC_005973	6.00339	-1.24454	0.181524	-6.85608	7.07782e-12	5.16814e-11
XLOC_005974	3.75296	-1.05294	0.192789	-5.46163	4.71793e-08	2.17188e-07
XLOC_005975	3.91774	-1.40114	0.209201	-6.69757	2.1192e-11	1.46571e-10
XLOC_005976	3.08674	-1.20047	0.229462	-5.23169	1.67972e-07	7.18552e-07
XLOC_005978	3.00022	-1.11488	0.204966	-5.43933	5.34809e-08	2.44663e-07
XLOC_005979	2.49493	-1.21556	0.235991	-5.15088	2.59266e-07	1.07954e-06
XLOC_005980	2.93962	-1.60511	0.21623	-7.42316	1.14355e-13	1.0083e-12
XLOC_005981	2.27263	-1.26638	0.25038	-5.05786	4.2399e-07	1.71938e-06
XLOC_005982	1.7914	-1.58665	0.255909	-6.20005	5.64442e-10	3.30775e-09
XLOC_005983	1.06184	-1.55901	0.299236	-5.20997	1.88869e-07	8.024e-07
XLOC_005984	0.44035	-1.08984	0.400794	-2.7192	0.00654407	0.0135893
XLOC_005985	1.46453	-1.40077	0.275588	-5.08283	3.7185e-07	1.51981e-06
XLOC_005986	0.891907	-1.31846	0.356575	-3.69758	0.000217668	0.00059473
XLOC_005987	0.970404	-1.4953	0.339677	-4.40212	1.07199e-05	3.57473e-05
XLOC_006003	7.82877	-1.02092	0.2191	-4.65963	3.16772e-06	1.13809e-05
XLOC_006006	139.16	-1.14763	0.11198	-10.2485	1.20137e-24	3.18408e-23
XLOC_006008	9.50646	-2.13487	0.252903	-8.44142	3.13499e-17	4.0032e-16
XLOC_006009	8.31892	-2.29362	0.248294	-9.2375	2.52315e-20	4.39789e-19
XLOC_006010	12.9775	-1.46729	0.211327	-6.94322	3.8325e-12	2.87287e-11
XLOC_006012	1.79822	-2.50544	0.352466	-7.10833	1.17453e-12	9.32706e-12
XLOC_006069	2.34499	-1.40647	0.217274	-6.47325	9.59191e-11	6.18041e-10
XLOC_006072	0.4999	-1.96036	0.414716	-4.727	2.27861e-06	8.35289e-06
XLOC_006139	1.92377	-1.0035	0.245075	-4.09466	4.22782e-05	0.000129581
XLOC_006156	0.637485	-1.30009	0.459758	-2.82778	0.00468726	0.0100454
XLOC_006172	0.847658	-1.6204	0.319504	-5.0716	3.9449e-07	1.60656e-06
XLOC_006173	1.11476	-1.20916	0.345721	-3.49751	0.000469626	0.00121133
XLOC_006205	2.30626	-1.401	0.250157	-5.60046	2.13785e-08	1.03107e-07
XLOC_006264	1.23929	-1.25751	0.28497	-4.41279	1.02047e-05	3.41737e-05
XLOC_006316	2.11749	-1.16423	0.201503	-5.77775	7.57044e-09	3.85496e-08
XLOC_006327	0.624133	-1.28888	0.410507	-3.13973	0.00169105	0.00394556
XLOC_006374	6.23185	-1.48888	0.217042	-6.85984	6.89386e-12	5.03847e-11
XLOC_006385	0.507771	-1.2529	0.410449	-3.05251	0.00226938	0.00516775
XLOC_006389	0.457003	-1.10439	0.464739	-2.37637	0.0174839	0.0330794
XLOC_006392	0.621321	-1.31447	0.433457	-3.03253	0.00242516	0.00549354
XLOC_006394	0.709021	-1.11412	0.434866	-2.56199	0.0104074	0.0206629
XLOC_006395	0.72945	-1.10404	0.432301	-2.55388	0.0106531	0.0211082
XLOC_006398	0.596305	-1.47346	0.376003	-3.91875	8.90104e-05	0.000259174
XLOC_006440	81.299	-1.10631	0.0855962	-12.9247	3.26482e-38	2.83904e-36
XLOC_006472	0.636867	-1.09019	0.41842	-2.60549	0.00917429	0.0184679
XLOC_006508	19.7635	-1.0386	0.162028	-6.41003	1.45493e-10	9.13593e-10
XLOC_006509	11.2679	-1.20277	0.219834	-5.47127	4.46833e-08	2.06602e-07
XLOC_006512	1.19943	-1.36798	0.297913	-4.59188	4.39278e-06	1.54792e-05
XLOC_006531	0.731161	-1.95715	0.403601	-4.84921	1.23952e-06	4.69878e-06
XLOC_006533	0.417394	-1.64877	0.507573	-3.24833	0.00116085	0.00279294
XLOC_006534	1.57987	-1.57963	0.307263	-5.14098	2.73315e-07	1.13444e-06
XLOC_006535	0.495661	-1.14422	0.395436	-2.89355	0.00380909	0.0083083
XLOC_006539	6.23836	-2.12126	0.190957	-11.1086	1.13933e-28	4.42192e-27
XLOC_006541	159.64	-1.62316	0.208956	-7.76795	7.97655e-15	7.96293e-14
XLOC_006565	80.2817	-1.13278	0.109294	-10.3646	3.59302e-25	1.00281e-23
XLOC_006566	44.3734	-1.72813	0.185134	-9.33449	1.01481e-20	1.83889e-19
XLOC_006584	1.23505	-1.35913	0.282075	-4.81832	1.44773e-06	5.43973e-06
XLOC_006586	1.5835	-1.16634	0.23168	-5.03427	4.79681e-07	1.92985e-06
XLOC_006595	0.785308	-1.20405	0.419444	-2.87058	0.00409716	0.00887226
XLOC_006597	1.99643	-1.47632	0.221462	-6.66625	2.62429e-11	1.79927e-10
XLOC_006648	14.9954	-1.35658	0.244048	-5.55867	2.71846e-08	1.29194e-07
XLOC_006682	0.729236	-1.70964	0.713676	-2.39554	0.0165959	0.0315583
XLOC_006685	5.12602	-1.62486	0.226577	-7.17135	7.42626e-13	6.04792e-12
XLOC_006730	6.19575	-1.18823	0.152844	-7.77416	7.59513e-15	7.59657e-14
XLOC_006731	1.7483	-1.62197	0.268334	-6.04461	1.49771e-09	8.33214e-09
XLOC_006735	1.3964	-1.53619	0.256399	-5.99141	2.08023e-09	1.13666e-08
XLOC_006770	4.10673	-1.05267	0.177922	-5.91646	3.28938e-09	1.74773e-08
XLOC_006773	1.90735	-1.01398	0.236877	-4.28062	1.86373e-05	6.00251e-05
XLOC_006791	14.6275	-2.64435	0.22316	-11.8496	2.16305e-32	1.13988e-30
XLOC_006792	14.3666	-2.76947	0.237595	-11.6563	2.13178e-31	1.0449e-29
XLOC_006793	2.48649	-1.49439	0.245616	-6.08426	1.1703e-09	6.59671e-09
XLOC_006794	19.0671	-1.33219	0.149886	-8.88803	6.22034e-19	9.33229e-18
XLOC_006840	87.3267	-1.80153	0.187475	-9.60942	7.29556e-22	1.48479e-20
XLOC_006884	1.50949	-1.81976	0.331029	-5.49728	3.85693e-08	1.79818e-07
XLOC_006907	2.0303	-1.0235	0.372692	-2.74624	0.00602831	0.0126054
XLOC_006928	0.329736	-1.55868	0.741571	-2.10186	0.0355657	0.0625051
XLOC_006937	0.579757	-1.33618	0.542065	-2.46498	0.0137021	0.0265006
XLOC_006960	0.76063	-1.96432	0.391333	-5.01954	5.17942e-07	2.07558e-06
XLOC_006996	1.02467	-1.6938	0.318957	-5.31042	1.09372e-07	4.79906e-07
XLOC_007008	1.06436	-2.83028	0.474485	-5.96496	2.44698e-09	1.32376e-08
XLOC_007009	1.49682	-1.41484	0.304543	-4.64578	3.38798e-06	1.21266e-05
XLOC_007010	0.287235	-1.45036	0.626992	-2.31321	0.0207113	0.0385616
XLOC_007018	24.4283	-1.47631	0.166044	-8.89107	6.05248e-19	9.10208e-18
XLOC_007028	0.649513	-1.542	0.402322	-3.83274	0.000126726	0.000360285
XLOC_007029	0.6518	-1.15299	0.341312	-3.3781	0.000729896	0.00182105
XLOC_007030	0.490801	-1.19182	0.39028	-3.05376	0.00225989	0.00514873
XLOC_007032	0.409326	-1.50794	0.541367	-2.78543	0.00534564	0.0113097
XLOC_007034	0.473155	-1.8748	0.399659	-4.691	2.71875e-06	9.85417e-06
XLOC_007045	2.45227	-1.23318	0.244391	-5.04591	4.51358e-07	1.82334e-06
XLOC_007056	6.76106	-2.03238	0.229606	-8.85159	8.62813e-19	1.27806e-17
XLOC_007061	15.9153	-1.223	0.139872	-8.74377	2.25468e-18	3.22042e-17
XLOC_007097	7.23938	-1.34741	0.241076	-5.58916	2.28168e-08	1.09658e-07
XLOC_007143	1.31669	-1.86875	0.261531	-7.14541	8.97298e-13	7.22185e-12
XLOC_007145	1.50069	-1.69322	0.233357	-7.25593	3.98901e-13	3.32938e-12
XLOC_007149	155.895	-1.01841	0.122064	-8.34328	7.22558e-17	8.86102e-16
XLOC_007156	2.87283	-2.46147	0.318211	-7.73535	1.03123e-14	1.01376e-13
XLOC_007157	1.46872	-1.99431	0.312329	-6.3853	1.71065e-10	1.06611e-09
XLOC_007158	1.33843	-1.02448	0.286917	-3.57066	0.000356083	0.000938396
XLOC_007165	1.15546	-1.36143	0.316638	-4.29965	1.71065e-05	5.53944e-05
XLOC_007182	0.481023	-1.17855	0.445114	-2.64776	0.00810273	0.0165088
XLOC_007213	1.22982	-1.51673	0.293269	-5.1718	2.3185e-07	9.72828e-07
XLOC_007219	1.8228	-1.16742	0.221167	-5.27849	1.30256e-07	5.65799e-07
XLOC_007241	3.96433	-1.12881	0.159374	-7.08276	1.41316e-12	1.11075e-11
XLOC_007249	4.45476	-1.04269	0.154759	-6.73748	1.61153e-11	1.12968e-10
XLOC_007253	6.44798	-1.0321	0.14649	-7.04549	1.84806e-12	1.43402e-11
XLOC_007254	12.5229	-1.04073	0.11342	-9.17594	4.47657e-20	7.58901e-19
XLOC_007255	14.7971	-1.02852	0.109595	-9.38472	6.30864e-21	1.15981e-19
XLOC_007274	5.42446	-2.60518	0.340883	-7.64246	2.13118e-14	2.02446e-13
XLOC_007287	7.37916	-1.04796	0.16112	-6.5042	7.81055e-11	5.06883e-10
XLOC_007298	41.1219	-1.5154	0.157841	-9.60086	7.9283e-22	1.60016e-20
XLOC_007304	8.94693	-3.63106	0.396633	-9.1547	5.45102e-20	9.14762e-19
XLOC_007340	103.434	-2.59359	0.192194	-13.4946	1.68178e-41	1.9735e-39
XLOC_007390	2.2949	-1.85285	0.286268	-6.47242	9.64434e-11	6.21166e-10
XLOC_007391	3.97369	-1.73836	0.241771	-7.19012	6.47339e-13	5.28965e-12
XLOC_007393	6.36435	-1.59714	0.224265	-7.12165	1.06641e-12	8.50922e-12
XLOC_007402	0.643634	-1.48109	0.355896	-4.16159	3.16037e-05	9.84995e-05
XLOC_007403	0.800415	-1.39713	0.338508	-4.12733	3.67003e-05	0.000113521
XLOC_007404	3.82687	-1.8794	0.197076	-9.53644	1.47825e-21	2.90912e-20
XLOC_007405	0.637272	-1.6284	0.346014	-4.70618	2.52401e-06	9.1895e-06
XLOC_007406	1.05841	-1.50342	0.309257	-4.8614	1.1656e-06	4.44097e-06
XLOC_007407	0.939236	-1.37801	0.317014	-4.34684	1.38112e-05	4.5295e-05
XLOC_007409	3.0635	-1.34991	0.199008	-6.78321	1.17537e-11	8.36568e-11
XLOC_007410	0.869741	-1.53453	0.349987	-4.38453	1.16235e-05	3.86097e-05
XLOC_007412	0.392976	-1.52601	0.469141	-3.25278	0.00114281	0.00275331
XLOC_007414	0.662597	-1.49949	0.338182	-4.43399	9.25063e-06	3.11539e-05
XLOC_007415	1.31966	-2.84507	0.292504	-9.72657	2.32285e-22	4.96432e-21
XLOC_007416	2.72563	-2.76447	0.243467	-11.3546	7.03553e-30	3.059e-28
XLOC_007417	3.23485	-2.84588	0.232543	-12.2381	1.94499e-34	1.21335e-32
XLOC_007418	3.74535	-2.59165	0.215171	-12.0446	2.07052e-33	1.19266e-31
XLOC_007419	2.68687	-2.39469	0.226736	-10.5616	4.49105e-26	1.3592e-24
XLOC_007421	31.7802	-1.57334	0.0970097	-16.2184	3.73835e-59	1.81546e-56
XLOC_007422	2.636	-2.61708	0.237829	-11.004	3.65374e-28	1.35847e-26
XLOC_007424	40.6893	-2.09571	0.119375	-17.5557	5.37905e-69	5.855e-66
XLOC_007425	379.055	-1.05983	0.0541103	-19.5865	2.01384e-85	7.06322e-82
XLOC_007426	1.67221	-2.78462	0.258112	-10.7884	3.90553e-27	1.29362e-25
XLOC_007427	5.73594	-2.36303	0.185202	-12.7592	2.77027e-37	2.25377e-35
XLOC_007428	784.101	-1.01739	0.0546305	-18.6231	2.08849e-77	4.70895e-74
XLOC_007449	2.99174	-1.6177	0.308235	-5.24828	1.53526e-07	6.60786e-07
XLOC_007457	2.26836	-1.96045	0.277365	-7.06811	1.5706e-12	1.22565e-11
XLOC_007464	7.20059	-1.03012	0.159509	-6.45808	1.06037e-10	6.78388e-10
XLOC_007503	10.0352	-1.79188	0.223825	-8.00569	1.18802e-15	1.29193e-14
XLOC_007523	9.84862	-1.79847	0.199801	-9.00131	2.2305e-19	3.53276e-18
XLOC_007525	3.93757	-3.7025	0.430335	-8.60376	7.71454e-18	1.04784e-16
XLOC_007528	3.05793	-1.59614	0.33209	-4.80636	1.53705e-06	5.75958e-06
XLOC_007663	0.620645	-1.82626	0.458143	-3.98623	6.71312e-05	0.000199535
XLOC_007698	2.02801	-1.06002	0.312031	-3.39717	0.00068087	0.0017071
XLOC_007717	0.619693	-2.30399	0.563302	-4.09016	4.31077e-05	0.000132034
XLOC_007729	1.41944	-1.01906	0.274111	-3.7177	0.000201046	0.000552998
XLOC_007758	24.8351	-2.47454	0.325305	-7.60684	2.80885e-14	2.6396e-13
XLOC_007768	1.58908	-2.59745	0.387435	-6.70424	2.02464e-11	1.40461e-10
XLOC_007819	2.25806	-1.41343	0.24068	-5.87265	4.28879e-09	2.24399e-08
XLOC_007820	0.434409	-1.68497	0.801983	-2.10101	0.0356404	0.0626161
XLOC_007821	0.750976	-1.67069	0.374799	-4.45755	8.29019e-06	2.81053e-05
XLOC_007825	0.670418	-1.37172	0.476081	-2.88127	0.00396073	0.00860279
XLOC_007841	0.416669	-1.25923	0.592889	-2.12388	0.0336799	0.0595562
XLOC_007905	0.593423	-1.05588	0.505257	-2.08979	0.0366367	0.0641631
XLOC_007983	2.06231	-1.61501	0.238708	-6.76561	1.32748e-11	9.39115e-11
XLOC_007984	3.49922	-1.72895	0.235083	-7.35465	1.91422e-13	1.64868e-12
XLOC_008080	1.33948	-3.47451	0.504595	-6.88574	5.74874e-12	4.23884e-11
XLOC_008099	0.797255	-1.22486	0.32037	-3.82327	0.000131693	0.000373242
XLOC_008143	2.69096	-1.038	0.196571	-5.28055	1.28798e-07	5.60007e-07
XLOC_008153	5.64881	-1.03382	0.22587	-4.57704	4.71596e-06	1.65386e-05
XLOC_008154	6.67715	-1.08742	0.235333	-4.62076	3.82337e-06	1.35681e-05
XLOC_008157	101.533	-1.28251	0.123807	-10.3589	3.81129e-25	1.05954e-23
XLOC_008170	2.44309	-1.85213	0.220924	-8.38357	5.13469e-17	6.3862e-16
XLOC_008233	8.696	-1.40668	0.2046	-6.87526	6.18767e-12	4.54973e-11
XLOC_008270	11.6221	-1.13691	0.154945	-7.33751	2.17605e-13	1.8615e-12
XLOC_008271	0.907619	-2.71247	0.385867	-7.02955	2.07205e-12	1.59918e-11
XLOC_008341	0.406072	-1.63188	0.464723	-3.51151	0.000445575	0.00115382
XLOC_008345	0.303635	-1.31924	0.586701	-2.24857	0.0245397	0.0448821
XLOC_008366	1.21969	-1.0375	0.331621	-3.12858	0.0017565	0.00408591
XLOC_008392	2.26205	-2.14014	0.307786	-6.95333	3.56764e-12	2.68966e-11
XLOC_008393	1.97743	-2.54431	0.36033	-7.06105	1.6525e-12	1.2886e-11
XLOC_008394	1.69859	-2.22061	0.38628	-5.74869	8.99365e-09	4.54157e-08
XLOC_008395	4.37462	-2.27498	0.20414	-11.1442	7.63972e-29	3.02959e-27
XLOC_008396	63.5031	-2.23948	0.153498	-14.5896	3.26958e-48	6.61586e-46
XLOC_008460	1.43647	-1.90665	0.342957	-5.55946	2.70611e-08	1.28685e-07
XLOC_008477	1.43529	-1.00563	0.216265	-4.64997	3.31983e-06	1.18962e-05
XLOC_008487	7.45608	-1.13689	0.159912	-7.10949	1.16474e-12	9.25401e-12
XLOC_008492	7.01522	-1.06601	0.21036	-5.06755	4.02963e-07	1.63832e-06
XLOC_008497	2.76033	-1.50446	0.269881	-5.57453	2.48203e-08	1.18691e-07
XLOC_008498	1.7686	-1.36671	0.290718	-4.70115	2.58705e-06	9.4049e-06
XLOC_008499	13.6709	-1.36421	0.226205	-6.03083	1.63118e-09	9.02064e-09
XLOC_008500	2.25622	-1.38861	0.306641	-4.52847	5.94137e-06	2.05664e-05
XLOC_008503	1.19784	-1.48158	0.3005	-4.93038	8.20701e-07	3.1916e-06
XLOC_008508	3.48103	-1.8778	0.198095	-9.47925	2.56109e-21	4.89664e-20
XLOC_008509	4.47204	-1.52141	0.170241	-8.9368	4.00605e-19	6.16252e-18
XLOC_008510	5.58923	-1.37217	0.147409	-9.30856	1.29579e-20	2.32536e-19
XLOC_008517	1.85423	-2.66947	0.381278	-7.00137	2.53473e-12	1.93873e-11
XLOC_008569	0.590767	-1.30756	0.593885	-2.2017	0.0276866	0.0499745
XLOC_008640	46.1713	-2.47777	0.26318	-9.41473	4.74314e-21	8.82275e-20
XLOC_008645	0.48145	-1.80162	0.534877	-3.36829	0.000756356	0.00188141
XLOC_008651	0.755989	-2.3515	0.54776	-4.29294	1.76324e-05	5.69921e-05
XLOC_008678	13.8378	-1.40348	0.194408	-7.21923	5.22824e-13	4.30675e-12
XLOC_008698	7.38061	-2.31135	0.27841	-8.30195	1.02419e-16	1.2401e-15
XLOC_008699	1.04497	-2.33044	0.295878	-7.87635	3.37074e-15	3.49542e-14
XLOC_008705	0.829611	-2.51732	0.461246	-5.45766	4.82456e-08	2.21871e-07
XLOC_008755	6.45228	-1.24655	0.262547	-4.7479	2.05535e-06	7.58555e-06
XLOC_008801	1.19923	-2.10153	0.355499	-5.91149	3.39027e-09	1.7977e-08
XLOC_008802	1.68635	-2.41597	0.353857	-6.82752	8.63965e-12	6.245e-11
XLOC_008824	1176.58	-2.38149	0.155128	-15.3517	3.44878e-53	1.03679e-50
XLOC_008830	0.730273	-1.5138	0.373013	-4.05831	4.94289e-05	0.000150026
XLOC_008862	0.626169	-1.29989	0.419859	-3.09602	0.00196136	0.00452046
XLOC_008875	0.538258	-1.76802	0.46581	-3.79559	0.000147294	0.000414245
XLOC_008882	50.3309	-1.54062	0.126341	-12.1941	3.33987e-34	2.03919e-32
XLOC_008893	3.45384	-1.2427	0.205826	-6.03761	1.56409e-09	8.67241e-09
XLOC_008989	259.004	-2.26051	0.186385	-12.1281	7.49469e-34	4.50623e-32
XLOC_008990	6.30431	-1.05818	0.153943	-6.87386	6.24881e-12	4.58934e-11
XLOC_009065	0.666732	-1.49446	0.46071	-3.24381	0.00117943	0.00283353
XLOC_009068	1.73321	-1.86717	0.358809	-5.20382	1.95237e-07	8.27339e-07
XLOC_009158	0.725707	-1.32414	0.378556	-3.49788	0.000468967	0.00120982
XLOC_009173	1.95121	-1.75915	0.520011	-3.38291	0.000717213	0.00179082
XLOC_009182	1.3982	-1.05161	0.336924	-3.12121	0.0018011	0.00417917
XLOC_009190	0.257963	-1.23447	0.613028	-2.01373	0.0440381	0.0754672
XLOC_009192	0.489635	-1.91856	0.437224	-4.38805	1.14373e-05	3.79992e-05
XLOC_009194	0.683942	-2.26585	0.383643	-5.90614	3.50218e-09	1.85299e-08
XLOC_009195	0.596025	-2.16063	0.407324	-5.30446	1.13007e-07	4.94687e-07
XLOC_009196	0.392504	-1.78391	0.571202	-3.12309	0.00178966	0.00415537
XLOC_009235	0.810311	-1.2418	0.332007	-3.74029	0.000183807	0.000508685
XLOC_009241	0.59283	-1.00629	0.469065	-2.14532	0.0319276	0.0568013
XLOC_009242	2.82635	-1.13689	0.210325	-5.40539	6.46666e-08	2.92823e-07
XLOC_009278	35.183	-1.59269	0.178637	-8.91582	4.84206e-19	7.38379e-18
XLOC_009302	0.440051	-1.10895	0.475461	-2.33237	0.019681	0.0368192
XLOC_009428	3.7358	-1.6929	0.28946	-5.84847	4.96105e-09	2.57806e-08
XLOC_009445	19.1097	-1.18728	0.1481	-8.0167	1.08621e-15	1.18641e-14
XLOC_009451	3.7883	-1.23389	0.175754	-7.02057	2.20969e-12	1.69958e-11
XLOC_009471	0.679801	-1.21372	0.347146	-3.49628	0.000471799	0.00121653
XLOC_009497	0.776107	-1.82759	0.326888	-5.59088	2.25919e-08	1.0866e-07
XLOC_009503	3.99958	-1.43776	0.195832	-7.34181	2.10731e-13	1.80514e-12
XLOC_009568	904.608	-1.70316	0.137359	-12.3993	2.63558e-35	1.80075e-33
XLOC_009574	499.359	-2.15098	0.205401	-10.4721	1.16053e-25	3.40775e-24
XLOC_009580	1907.06	-1.76991	0.167336	-10.577	3.81096e-26	1.16229e-24
XLOC_009658	5.0124	-1.81873	0.216316	-8.40774	4.17969e-17	5.28167e-16
XLOC_009663	10.2845	-2.68394	0.20422	-13.1424	1.88262e-39	1.87466e-37
XLOC_009684	2.98681	-1.07371	0.175218	-6.12786	8.90681e-10	5.10166e-09
XLOC_009713	18.4379	-1.99173	0.170709	-11.6674	1.87036e-31	9.21058e-30
XLOC_009720	3.69161	-1.16557	0.283644	-4.10928	3.96898e-05	0.000122027
XLOC_009792	10.1076	-1.76653	0.343494	-5.14283	2.70635e-07	1.12421e-06
XLOC_009793	1.455	-1.41031	0.488951	-2.88436	0.00392212	0.00852655
XLOC_009794	3.26304	-1.38997	0.241679	-5.7513	8.85573e-09	4.4755e-08
XLOC_009811	98.1393	-2.32927	0.172913	-13.4707	2.32516e-41	2.65927e-39
XLOC_009823	2296.97	-1.83354	0.169668	-10.8066	3.20192e-27	1.07727e-25
XLOC_009825	0.643965	-1.09243	0.434683	-2.51316	0.0119654	0.0234276
XLOC_009862	1.6462	-1.41059	0.274206	-5.14428	2.68554e-07	1.11615e-06
XLOC_009889	0.438844	-1.21413	0.418249	-2.90289	0.00369736	0.00808639
XLOC_009908	79.3407	-1.30064	0.225422	-5.76979	7.93697e-09	4.03184e-08
XLOC_009909	55.1516	-1.41089	0.163521	-8.62823	6.23094e-18	8.54042e-17
XLOC_009912	63.893	-1.44155	0.152565	-9.44877	3.42825e-21	6.47226e-20
XLOC_009913	5.14314	-1.54398	0.181028	-8.52896	1.47675e-17	1.94716e-16
XLOC_009914	3.78048	-1.62089	0.191388	-8.46912	2.47258e-17	3.18699e-16
XLOC_009915	1.04798	-1.72305	0.302091	-5.70373	1.17214e-08	5.82492e-08
XLOC_009916	0.898212	-1.26071	0.342846	-3.6772	0.000235813	0.000640977
XLOC_009917	1.0969	-1.05821	0.333283	-3.17511	0.0014978	0.00353122
XLOC_009920	1.29887	-2.34014	0.316271	-7.39917	1.37042e-13	1.19731e-12
XLOC_009921	1.28904	-2.31035	0.323773	-7.13569	9.63016e-13	7.7291e-12
XLOC_009941	0.791216	-1.19816	0.469762	-2.55056	0.010755	0.0212835
XLOC_010014	1.85076	-1.28281	0.20341	-6.30656	2.85311e-10	1.73162e-09
XLOC_010047	1.05337	-1.27292	0.477061	-2.66826	0.00762444	0.0156129
XLOC_010059	21.9122	-1.81461	0.170472	-10.6446	1.84702e-26	5.78402e-25
XLOC_010078	0.36348	-1.28772	0.597715	-2.1544	0.0312087	0.0556385
XLOC_010079	0.695026	-1.96952	0.52339	-3.76302	0.000167876	0.000467547
XLOC_010083	0.411698	-1.21069	0.481673	-2.5135	0.011954	0.0234066
XLOC_010088	1.18274	-1.32441	0.272871	-4.85362	1.2123e-06	4.60333e-06
XLOC_010110	1.01589	-2.43103	0.310107	-7.83932	4.52979e-15	4.63793e-14
XLOC_010113	0.400535	-1.32723	0.516452	-2.5699	0.0101729	0.0202471
XLOC_010181	2.19149	-1.22082	0.260238	-4.69116	2.71659e-06	9.84973e-06
XLOC_010182	2.74333	-1.33019	0.251039	-5.29874	1.16606e-07	5.0952e-07
XLOC_010184	0.732548	-1.76694	0.390355	-4.5265	5.99684e-06	2.07471e-05
XLOC_010185	0.921289	-1.82276	0.339922	-5.36228	8.21789e-08	3.66755e-07
XLOC_010199	2.73468	-1.35613	0.413555	-3.27919	0.00104104	0.0025278
XLOC_010215	7.32822	-1.04837	0.144134	-7.27359	3.5005e-13	2.94031e-12
XLOC_010220	3.73244	-1.59919	0.184445	-8.67031	4.30957e-18	6.00798e-17
XLOC_010263	3.8004	-3.08764	0.342059	-9.02661	1.77075e-19	2.83016e-18
XLOC_010264	10.5529	-2.04011	0.249193	-8.18686	2.68123e-16	3.10932e-15
XLOC_010280	0.786336	-2.64245	0.759691	-3.47832	0.000504575	0.0012947
XLOC_010283	16.9138	-2.17315	0.261219	-8.31926	8.85162e-17	1.0788e-15
XLOC_010285	6.40125	-1.08259	0.215297	-5.02836	4.94693e-07	1.98695e-06
XLOC_010287	2.06245	-1.82624	0.394437	-4.62999	3.65691e-06	1.30316e-05
XLOC_010300	20.3261	-1.07641	0.323288	-3.32957	0.000869814	0.00214086
XLOC_010306	93.8362	-1.44388	0.136451	-10.5817	3.62419e-26	1.10747e-24
XLOC_010317	6.91606	-1.83551	0.183148	-10.022	1.2201e-23	2.97633e-22
XLOC_010323	6.58397	-1.42755	0.165115	-8.64577	5.34457e-18	7.37354e-17
XLOC_010347	21.8032	-2.42079	0.269096	-8.99602	2.34055e-19	3.69779e-18
XLOC_010362	15.962	-1.31189	0.166604	-7.8743	3.42663e-15	3.55105e-14
XLOC_010383	0.440905	-1.26416	0.488783	-2.58633	0.00970041	0.019402
XLOC_010421	2.02667	-1.25817	0.264665	-4.75382	1.99606e-06	7.37695e-06
XLOC_010423	0.545443	-1.7594	0.396562	-4.43664	9.13741e-06	3.08022e-05
XLOC_010460	2.60032	-1.22128	0.243854	-5.00825	5.49261e-07	2.19412e-06
XLOC_010506	5.67113	-3.11649	0.287397	-10.8438	2.13305e-27	7.30279e-26
XLOC_010541	0.464101	-1.10879	0.367554	-3.01669	0.00255554	0.00576288
XLOC_010546	0.366251	-1.22184	0.437875	-2.79037	0.00526473	0.0111564
XLOC_010594	94.7494	-2.05337	0.190535	-10.7769	4.42709e-27	1.46025e-25
XLOC_010596	183.059	-1.02025	0.0936252	-10.8972	1.18845e-27	4.19158e-26
XLOC_010611	0.592227	-1.33265	0.392946	-3.39144	0.00069526	0.00174124
XLOC_010653	0.844044	-1.41358	0.33805	-4.18156	2.89518e-05	9.06641e-05
XLOC_010656	41.3491	-1.59303	0.272476	-5.84651	5.02006e-09	2.6063e-08
XLOC_010657	3.89144	-1.31733	0.261405	-5.03942	4.66938e-07	1.88314e-06
XLOC_010658	32.0408	-1.75051	0.272939	-6.41356	1.42164e-10	8.93581e-10
XLOC_010670	2.03549	-1.04303	0.255028	-4.08988	4.31605e-05	0.000132157
XLOC_010672	1.51393	-2.86391	0.430554	-6.65169	2.89741e-11	1.97452e-10
XLOC_010712	26.3212	-1.02733	0.0856384	-11.9962	3.72068e-33	2.10102e-31
XLOC_010742	4.02148	-1.3781	0.216552	-6.3638	1.96817e-10	1.21699e-09
XLOC_010775	3.36621	-1.37739	0.191328	-7.19908	6.06217e-13	4.96004e-12
XLOC_010778	3.19491	-1.03906	0.198303	-5.23972	1.60818e-07	6.89912e-07
XLOC_010783	1.25038	-1.0607	0.272462	-3.89302	9.9003e-05	0.000285791
XLOC_010798	31.7164	-2.59121	0.249408	-10.3895	2.76889e-25	7.83178e-24
XLOC_010799	2.24461	-2.52034	0.298466	-8.44433	3.05797e-17	3.90959e-16
XLOC_010800	0.42577	-2.16795	0.786117	-2.75779	0.00581937	0.0122072
XLOC_010804	353.28	-1.06015	0.130134	-8.14666	3.74115e-16	4.28029e-15
XLOC_010807	3.75778	-1.35934	0.195153	-6.9655	3.27247e-12	2.4766e-11
XLOC_010808	29.2193	-1.41625	0.139612	-10.1442	3.518e-24	8.95557e-23
XLOC_010841	2.58716	-1.49256	0.212802	-7.01386	2.31824e-12	1.78004e-11
XLOC_010885	0.619797	-1.80963	0.371924	-4.8656	1.14111e-06	4.35554e-06
XLOC_010886	1.04132	-1.12036	0.280673	-3.99167	6.56093e-05	0.000195518
XLOC_010896	30.3245	-1.18984	0.113588	-10.4751	1.12441e-25	3.30475e-24
XLOC_010899	178.647	-1.06557	0.26938	-3.95563	7.63339e-05	0.000225045
XLOC_010927	148.436	-1.18291	0.106219	-11.1366	8.32537e-29	3.28088e-27
XLOC_010936	11.9142	-1.40718	0.15524	-9.06451	1.25164e-19	2.03237e-18
XLOC_010939	1.68846	-1.79363	0.426305	-4.20739	2.58335e-05	8.15542e-05
XLOC_010941	1.60067	-1.90431	0.268733	-7.08623	1.3781e-12	1.08481e-11
XLOC_010943	0.696878	-1.00059	0.351317	-2.84811	0.00439802	0.0094776
XLOC_010977	28.4104	-1.65574	0.158781	-10.4278	1.85117e-25	5.35109e-24
XLOC_010978	0.561109	-1.3002	0.427589	-3.04078	0.00235968	0.00535598
XLOC_010989	2.1885	-1.02739	0.198967	-5.16362	2.42215e-07	1.01389e-06
XLOC_011073	94.2099	-1.17116	0.123042	-9.51838	1.75904e-21	3.44027e-20
XLOC_011075	136.677	-1.48484	0.120129	-12.3604	4.27815e-35	2.84304e-33
XLOC_011076	0.486625	-1.62579	0.487619	-3.33415	0.00085562	0.00210889
XLOC_011098	60.9127	-1.68323	0.111024	-15.161	6.41138e-52	1.72976e-49
XLOC_011103	5.75568	-1.24323	0.189864	-6.548	5.83108e-11	3.84026e-10
XLOC_011106	3.52593	-1.51725	0.223411	-6.79128	1.11145e-11	7.93041e-11
XLOC_011107	2.67042	-1.99573	0.253174	-7.88284	3.20012e-15	3.32614e-14
XLOC_011117	0.426897	-1.18674	0.500902	-2.3692	0.0178264	0.033673
XLOC_011120	0.568604	-1.92687	0.501114	-3.84517	0.000120469	0.000343671
XLOC_011121	1.68045	-2.20329	0.411049	-5.36017	8.31437e-08	3.70799e-07
XLOC_011124	1.16932	-1.54273	0.472313	-3.26633	0.00108952	0.00263639
XLOC_011128	2.041	-1.68079	0.40143	-4.187	2.82661e-05	8.86573e-05
XLOC_011129	2.95075	-1.63321	0.395955	-4.12474	3.71146e-05	0.000114713
XLOC_011130	2.61406	-1.52049	0.397197	-3.82805	0.00012916	0.000366577
XLOC_011150	3.42488	-2.17753	0.27079	-8.0414	8.8816e-16	9.80954e-15
XLOC_011164	6.33218	-2.63189	0.272754	-9.64932	4.94814e-22	1.02355e-20
XLOC_011167	0.688971	-1.86941	0.470172	-3.97601	7.00821e-05	0.000207817
XLOC_011176	3.93799	-1.46349	0.245495	-5.96137	2.50125e-09	1.35149e-08
XLOC_011177	33.1714	-1.19778	0.139032	-8.61508	6.98903e-18	9.52983e-17
XLOC_011178	2.90423	-1.49591	0.272843	-5.48268	4.18923e-08	1.94328e-07
XLOC_011187	1.5076	-1.38219	0.276153	-5.00517	5.58135e-07	2.22816e-06
XLOC_011190	0.469882	-1.05906	0.435328	-2.43278	0.0149836	0.0287329
XLOC_011192	0.946215	-1.1339	0.329907	-3.43702	0.000588142	0.00149107
XLOC_011196	1.45985	-1.02594	0.271129	-3.78395	0.000154359	0.000432381
XLOC_011198	3.78619	-1.01299	0.174126	-5.81758	5.97069e-09	3.07457e-08
XLOC_011206	0.510043	-1.74253	0.520823	-3.34572	0.000820681	0.00202847
XLOC_011215	6.51359	-1.32793	0.224183	-5.92342	3.15318e-09	1.68216e-08
XLOC_011252	0.421225	-1.10315	0.489513	-2.25357	0.0242234	0.0443549
XLOC_011324	1.50195	-1.79236	0.299564	-5.98322	2.18767e-09	1.19103e-08
XLOC_011327	11.8846	-1.7609	0.251046	-7.01425	2.31192e-12	1.77605e-11
XLOC_011341	14.1471	-1.9728	0.200737	-9.82779	8.54713e-23	1.90805e-21
XLOC_011347	3.78141	-1.66538	0.201083	-8.28203	1.2109e-16	1.45391e-15
XLOC_011348	30.8604	-1.14745	0.132318	-8.67192	4.24882e-18	5.93181e-17
XLOC_011349	47.7255	-2.65431	0.254109	-10.4456	1.53512e-25	4.47439e-24
XLOC_011353	28.5715	-1.55753	0.138102	-11.2781	1.68391e-29	7.08311e-28
XLOC_011354	18.0663	-1.25527	0.142873	-8.78588	1.5514e-18	2.2526e-17
XLOC_011356	1.69945	-1.48404	0.27839	-5.33081	9.77779e-08	4.31914e-07
XLOC_011359	2.14088	-1.15268	0.373482	-3.08632	0.0020265	0.00465835
XLOC_011362	22.8777	-1.77906	0.163192	-10.9016	1.13208e-27	4.00171e-26
XLOC_011366	14.8376	-1.48871	0.217866	-6.83315	8.30692e-12	6.01256e-11
XLOC_011367	14.6797	-1.61059	0.221158	-7.28252	3.27646e-13	2.76537e-12
XLOC_011385	91.2352	-1.80432	0.152058	-11.866	1.77734e-32	9.44505e-31
XLOC_011400	0.316748	-1.28358	0.627293	-2.04622	0.0407348	0.0704698
XLOC_011401	0.400984	-1.42622	0.560729	-2.54351	0.0109744	0.0216795
XLOC_011402	0.501451	-1.47928	0.441338	-3.35181	0.00080285	0.00198775
XLOC_011434	5.19066	-1.04959	0.205996	-5.09517	3.48425e-07	1.42855e-06
XLOC_011473	1.17634	-1.81585	0.306953	-5.9157	3.30457e-09	1.75521e-08
XLOC_011499	0.796624	-1.97229	0.383728	-5.13981	2.7501e-07	1.14073e-06
XLOC_011515	19.3978	-1.20091	0.180731	-6.64478	3.0368e-11	2.06283e-10
XLOC_011517	0.354334	-1.18772	0.517961	-2.29307	0.021844	0.0404676
XLOC_011611	0.586064	-2.30573	0.520682	-4.42829	9.49835e-06	3.19337e-05
XLOC_011616	0.617967	-1.92158	0.428249	-4.48706	7.22126e-06	2.46909e-05
XLOC_011617	8.97577	-1.78956	0.186634	-9.58862	8.92701e-22	1.79598e-20
XLOC_011643	0.592013	-1.00296	0.440522	-2.27676	0.0228008	0.0420255
XLOC_011662	1.14342	-1.7031	0.376405	-4.52466	6.04935e-06	2.09173e-05
XLOC_011663	0.984703	-2.5268	0.431027	-5.86229	4.56515e-09	2.38266e-08
XLOC_011691	3.25041	-1.15237	0.179937	-6.40432	1.51044e-10	9.46568e-10
XLOC_011699	2.31111	-1.5185	0.335704	-4.52332	6.08784e-06	2.10388e-05
XLOC_011703	1.4312	-1.58412	0.279382	-5.6701	1.42716e-08	7.01273e-08
XLOC_011705	5.98701	-1.22611	0.156567	-7.83124	4.83095e-15	4.93507e-14
XLOC_011707	0.991967	-2.06595	0.369069	-5.59774	2.1716e-08	1.04638e-07
XLOC_011710	0.421833	-1.08611	0.514057	-2.11282	0.0346164	0.061038
XLOC_011721	111.864	-1.35005	0.142743	-9.45788	3.14237e-21	5.95033e-20
XLOC_011788	1.39644	-1.11639	0.341111	-3.2728	0.00106487	0.00258248
XLOC_011796	15.2895	-1.03944	0.132971	-7.81706	5.40701e-15	5.49863e-14
XLOC_011797	6.63449	-1.10277	0.137817	-8.00171	1.227e-15	1.33327e-14
XLOC_011798	7.85965	-1.06467	0.13461	-7.90927	2.58894e-15	2.72499e-14
XLOC_011817	2.07134	-1.8815	0.404692	-4.64921	3.33203e-06	1.19386e-05
XLOC_011820	2569.15	-1.5791	0.134213	-11.7656	5.86952e-32	3.01754e-30
XLOC_011863	1.36445	-1.16011	0.293448	-3.95339	7.70503e-05	0.000227009
XLOC_011864	0.491333	-1.08118	0.411867	-2.62507	0.0086631	0.0175317
XLOC_011872	0.615237	-1.15175	0.386588	-2.97927	0.00288934	0.00644557
XLOC_011874	1.25993	-1.05429	0.268456	-3.92725	8.59218e-05	0.000250988
XLOC_011875	6.64087	-1.3191	0.232865	-5.66463	1.47343e-08	7.22993e-08
XLOC_011876	3.27467	-1.39878	0.202727	-6.8998	5.20774e-12	3.85705e-11
XLOC_011883	0.772142	-1.76797	0.361712	-4.88776	1.01987e-06	3.91837e-06
XLOC_011884	1.56429	-1.91343	0.288492	-6.63251	3.3002e-11	2.23358e-10
XLOC_011885	1.94942	-1.46222	0.256956	-5.69056	1.26627e-08	6.26604e-08
XLOC_011887	2.86731	-1.69847	0.217535	-7.80778	5.82046e-15	5.90009e-14
XLOC_011891	0.600267	-1.60373	0.593223	-2.70341	0.00686317	0.0141801
XLOC_011894	0.425464	-1.51685	0.585946	-2.58872	0.00963322	0.0192836
XLOC_011895	29.7933	-1.23215	0.120283	-10.2438	1.2616e-24	3.32142e-23
XLOC_011896	0.423716	-1.36785	0.420111	-3.25593	0.00113023	0.00272613
XLOC_011904	1.58487	-1.63565	0.295261	-5.53969	3.03014e-08	1.43273e-07
XLOC_011922	85.1124	-1.96994	0.217173	-9.07084	1.18102e-19	1.92563e-18
XLOC_011932	15.5924	-4.39281	0.378486	-11.6063	3.83031e-31	1.8375e-29
XLOC_011933	8.69477	-1.42375	0.18075	-7.87692	3.35545e-15	3.48186e-14
XLOC_011979	1.80372	-1.77598	0.255952	-6.93872	3.95676e-12	2.95969e-11
XLOC_012011	1.81126	-1.86207	0.220676	-8.43803	3.22744e-17	4.11293e-16
XLOC_012012	4.51473	-1.9898	0.187656	-10.6034	2.87202e-26	8.85333e-25
XLOC_012013	4.15479	-2.0671	0.194815	-10.6106	2.66091e-26	8.22667e-25
XLOC_012014	1.41378	-2.12713	0.289822	-7.33943	2.145e-13	1.83593e-12
XLOC_012015	1.78023	-1.7647	0.249238	-7.08037	1.43773e-12	1.12866e-11
XLOC_012016	5.50726	-1.80753	0.182035	-9.9296	3.09487e-23	7.30141e-22
XLOC_012017	7.83324	-2.0195	0.173308	-11.6526	2.22503e-31	1.08388e-29
XLOC_012018	0.721847	-1.2604	0.356965	-3.5309	0.000414154	0.00107803
XLOC_012020	2.30535	-1.84062	0.223975	-8.21798	2.06963e-16	2.42592e-15
XLOC_012021	1.08377	-2.06891	0.287767	-7.18953	6.50152e-13	5.31125e-12
XLOC_012022	1.781	-1.84139	0.247304	-7.44586	9.63136e-14	8.55681e-13
XLOC_012024	0.666103	-1.70042	0.347062	-4.89947	9.60936e-07	3.70546e-06
XLOC_012026	0.444665	-1.60149	0.477761	-3.35207	0.000802089	0.00198615
XLOC_012029	2.09425	-1.81079	0.254224	-7.12279	1.05764e-12	8.44344e-12
XLOC_012030	1.32161	-2.10036	0.285193	-7.36472	1.77524e-13	1.534e-12
XLOC_012031	1.92969	-1.62339	0.234854	-6.91234	4.76738e-12	3.5417e-11
XLOC_012032	1.50667	-2.46497	0.2739	-8.99951	2.2672e-19	3.58729e-18
XLOC_012044	1.63409	-1.19721	0.359097	-3.33393	0.000856282	0.00211035
XLOC_012083	1.46446	-1.40748	0.268501	-5.24198	1.58859e-07	6.81972e-07
XLOC_012139	11.9836	-2.57793	0.311481	-8.27636	1.26996e-16	1.52077e-15
XLOC_012163	0.531259	-1.94087	0.55728	-3.48276	0.00049627	0.00127526
XLOC_012168	2.58589	-2.64534	0.353908	-7.47467	7.7398e-14	6.9447e-13
XLOC_012273	1273.36	-1.14811	0.218325	-5.25875	1.45035e-07	6.26203e-07
XLOC_012301	56.0562	-1.27251	0.121215	-10.498	8.82755e-26	2.62136e-24
XLOC_012330	248.877	-1.11241	0.114744	-9.69479	3.17305e-22	6.68627e-21
XLOC_012344	1.45872	-2.02106	0.360317	-5.60911	2.03366e-08	9.82317e-08
XLOC_012346	9.35296	-1.15559	0.163063	-7.08677	1.37281e-12	1.08119e-11
XLOC_012358	0.528953	-1.43822	0.391977	-3.66916	0.000243352	0.00065954
XLOC_012360	4.85537	-1.54663	0.239258	-6.46426	1.01793e-10	6.52631e-10
XLOC_012378	31.357	-1.10806	0.129418	-8.56186	1.1106e-17	1.48046e-16
XLOC_012388	56.7188	-2.24916	0.259414	-8.67017	4.31483e-18	6.01068e-17
XLOC_012395	11.8305	-1.37464	0.184106	-7.46657	8.23105e-14	7.36247e-13
XLOC_012407	45.7882	-1.32875	0.154459	-8.60263	7.79097e-18	1.05731e-16
XLOC_012409	1.70169	-2.1329	0.358039	-5.95718	2.56631e-09	1.38357e-08
XLOC_012411	12.8607	-1.50347	0.246679	-6.09481	1.09565e-09	6.20029e-09
XLOC_012418	1.78449	-1.19429	0.227249	-5.25545	1.47664e-07	6.3677e-07
XLOC_012447	3.55513	-1.55191	0.24273	-6.39356	1.62065e-10	1.01202e-09
XLOC_012448	13.2561	-1.85534	0.226455	-8.19297	2.54847e-16	2.96408e-15
XLOC_012449	1.25665	-1.44335	0.377902	-3.81939	0.000133784	0.00037878
XLOC_012463	0.637326	-1.02452	0.381136	-2.68808	0.00718638	0.0147946
[truncated: 1,112 more rows]
