# Supplementary material for: Identification of a seven-lncRNAs panel that serves as a prognosis predictor and contributes to the malignant progression of laryngeal squamous cell carcinoma
Source: Front Oncol. 2023 May 2;13:1106249. doi: 10.3389/fonc.2023.1106249 (PMC10188209; doi:10.3389/fonc.2023.1106249)
Supplement: Supplementary file 4 [file Table_4.xls]

## Sheet: upregulated_lncRNA
Ensembl	baseMean	log2FoldChange	lfcSE	stat	pvalue	padj
ENSG00000002079	69.571	2.60264	0.444846	5.85065	4.89644e-09	1.08733e-07
ENSG00000002746	125.306	1.54205	0.433715	3.55543	0.000377358	0.00189221
ENSG00000004777	301.177	1.0531	0.258836	4.06861	4.7295e-05	0.000323711
ENSG00000004846	10.2204	1.87267	0.721737	2.59466	0.00946833	0.0274104
ENSG00000004939	7.63248	2.55117	0.636117	4.01053	6.05816e-05	0.000400995
ENSG00000005243	1779.39	1.40666	0.299718	4.6933	2.68835e-06	2.75296e-05
ENSG00000005448	1131.79	2.09719	0.254194	8.25033	1.57957e-16	2.00182e-14
ENSG00000006118	7073.13	1.64762	0.210979	7.80939	5.74645e-15	5.29339e-13
ENSG00000006377	223.363	4.76009	0.493055	9.65429	4.71411e-22	1.61718e-19
ENSG00000006638	87.5079	1.45187	0.299114	4.8539	1.21054e-06	1.36543e-05
ENSG00000007038	660.242	2.08838	0.621568	3.35986	0.000779819	0.00347816
ENSG00000007264	232.129	1.22513	0.384646	3.18509	0.00144709	0.00583464
ENSG00000007350	54.6927	2.33126	0.905872	2.57349	0.0100677	0.0287936
ENSG00000007372	270.606	1.42068	0.372571	3.81318	0.000137191	0.000803796
ENSG00000007933	363.815	1.13709	0.498807	2.27961	0.0226309	0.0552076
ENSG00000008118	32.8954	2.18613	0.404512	5.40437	6.50352e-08	1.0352e-06
ENSG00000008197	2.00063	3.35682	1.52322	2.20377	0.0275404	0.0645583
ENSG00000008226	133.851	1.99032	0.639428	3.11265	0.00185413	0.007156
ENSG00000009694	180.519	2.64054	0.711053	3.71356	0.000204366	0.00112483
ENSG00000009790	323.591	1.03344	0.319992	3.22959	0.0012397	0.00513239
ENSG00000010379	6.2632	1.92167	0.552937	3.47538	0.000510131	0.00242767
ENSG00000011105	5571.33	1.33315	0.211892	6.29163	3.1414e-10	9.7816e-09
ENSG00000011347	1459.45	1.45523	0.436505	3.33381	0.000856642	0.00376168
ENSG00000011590	74.3674	1.68756	0.368569	4.57868	4.67909e-06	4.41232e-05
ENSG00000013573	1552.41	1.19859	0.228556	5.24421	1.56957e-07	2.23388e-06
ENSG00000015475	2545.23	1.08183	0.198475	5.4507	5.01716e-08	8.25694e-07
ENSG00000017260	9822.15	1.00005	0.187517	5.3331	9.65518e-08	1.46536e-06
ENSG00000017483	3139.39	1.51813	0.416064	3.64878	0.000263488	0.00139395
ENSG00000018236	2143.83	1.96571	0.488699	4.02233	5.7626e-05	0.00038373
ENSG00000020633	2308.89	1.46539	0.267089	5.48651	4.09951e-08	6.95972e-07
ENSG00000023839	97.7689	1.48644	0.406363	3.65791	0.000254282	0.00134891
ENSG00000023902	1985.45	1.18481	0.231814	5.11105	3.2037e-07	4.169e-06
ENSG00000025423	148.647	2.42348	0.246377	9.83644	7.84346e-23	3.28118e-20
ENSG00000026751	1243.98	1.18977	0.383334	3.10373	0.00191099	0.00734744
ENSG00000027869	550.729	2.25902	0.291984	7.73679	1.01957e-14	9.05641e-13
ENSG00000028277	558.725	1.7531	0.346663	5.05706	4.25775e-07	5.36519e-06
ENSG00000035499	624.057	1.14222	0.205223	5.56573	2.61061e-08	4.72211e-07
ENSG00000038427	8125.53	1.87829	0.457417	4.1063	4.02042e-05	0.000281274
ENSG00000038945	731.379	1.53659	0.393533	3.90459	9.43843e-05	0.000585583
ENSG00000039139	294.474	1.42869	0.487887	2.92833	0.00340789	0.0118813
ENSG00000039560	4608.62	1.19943	0.290411	4.13012	3.6257e-05	0.000257921
ENSG00000040608	625.373	1.83537	0.258175	7.10901	1.16878e-12	6.12394e-11
ENSG00000041515	34.0284	1.61569	0.517251	3.12361	0.00178645	0.00695054
ENSG00000041982	69955.9	1.90184	0.439904	4.3233	1.53712e-05	0.000124023
ENSG00000042062	281.189	1.56944	0.402257	3.90158	9.5566e-05	0.000591623
ENSG00000042832	165.319	1.00337	0.468584	2.14128	0.0322514	0.0731707
ENSG00000043143	4281.62	1.11149	0.29014	3.83088	0.000127686	0.000755223
ENSG00000043355	513.546	4.54945	0.419678	10.8404	2.21608e-27	2.44964e-24
ENSG00000049089	1034.9	1.55484	0.439592	3.537	0.000404694	0.00200703
ENSG00000049192	109.747	2.20422	0.374869	5.87996	4.10354e-09	9.3717e-08
ENSG00000049323	9892.36	2.3338	0.345544	6.75399	1.43831e-11	5.88849e-10
ENSG00000050438	150.512	1.94799	0.465255	4.18694	2.82747e-05	0.000207518
ENSG00000050555	401.745	1.06353	0.394037	2.69907	0.00695341	0.0213276
ENSG00000050730	146.904	1.183	0.446401	2.65008	0.0080473	0.0239732
ENSG00000050767	230.646	1.95246	0.417065	4.68142	2.84899e-06	2.89808e-05
ENSG00000053108	689.819	1.51452	0.458328	3.30446	0.000951609	0.00410987
ENSG00000053747	25647.3	1.86635	0.419482	4.44919	8.61966e-06	7.45929e-05
ENSG00000054356	77.5142	3.4214	0.548	6.24344	4.28047e-10	1.2816e-08
ENSG00000054938	119.015	1.84128	0.52066	3.53643	0.00040558	0.00201092
ENSG00000055732	177.746	1.8036	0.487306	3.70117	0.000214609	0.00116988
ENSG00000055957	4.19309	1.4197	0.549522	2.58351	0.00977996	0.0281365
ENSG00000056291	5.62176	1.87632	0.853742	2.19777	0.0279658	0.0653323
ENSG00000056487	19.2351	1.634	0.558729	2.9245	0.00345005	0.0119989
ENSG00000057019	3382.42	1.5179	0.26903	5.64214	1.6795e-08	3.23495e-07
ENSG00000058085	82558.6	2.76688	0.440288	6.28424	3.29457e-10	1.01474e-08
ENSG00000058091	1333.91	2.41485	0.408721	5.9083	3.4566e-09	8.0913e-08
ENSG00000058335	58.1614	2.4618	0.471581	5.22032	1.78612e-07	2.50623e-06
ENSG00000058866	384.409	2.61448	0.471619	5.54363	2.9627e-08	5.24455e-07
ENSG00000059378	3423.98	1.15782	0.19794	5.84934	4.93519e-09	1.09349e-07
ENSG00000060718	2691.81	6.13827	0.678808	9.04272	1.52825e-19	3.3415e-17
ENSG00000060982	2607.06	1.24436	0.430231	2.8923	0.00382429	0.0130922
ENSG00000061656	256.803	1.77565	0.318543	5.57427	2.48574e-08	4.52505e-07
ENSG00000062038	27201.8	1.2677	0.320368	3.95702	7.58905e-05	0.000485997
ENSG00000063587	1235.03	1.02694	0.223146	4.6021	4.18247e-06	3.99513e-05
ENSG00000065485	1656.03	1.4864	0.183666	8.09295	5.82375e-16	6.69799e-14
ENSG00000065534	4928.78	1.86084	0.341518	5.44873	5.07307e-08	8.3313e-07
ENSG00000065911	5013.28	1.02311	0.203134	5.03665	4.73754e-07	5.89143e-06
ENSG00000065923	1735.07	1.30756	0.306126	4.27132	1.94319e-05	0.000151503
ENSG00000066294	506.997	1.12691	0.403672	2.79165	0.005244	0.0169852
ENSG00000066697	1923.68	1.12501	0.187731	5.99269	2.064e-09	5.12594e-08
ENSG00000067715	395.564	2.86084	0.478178	5.9828	2.19333e-09	5.40778e-08
ENSG00000067798	257.277	1.26611	0.436623	2.89977	0.00373437	0.0128219
ENSG00000067842	4.82419	1.81142	0.677989	2.67175	0.00754566	0.0227858
ENSG00000068079	2514.46	1.22351	0.284626	4.29867	1.71827e-05	0.0001361
ENSG00000069188	2065.34	2.32323	0.437162	5.31434	1.07046e-07	1.60384e-06
ENSG00000069424	1276.91	1.20491	0.235345	5.11976	3.05925e-07	4.02046e-06
ENSG00000069482	247.315	3.59528	0.595301	6.03944	1.54648e-09	4.00135e-08
ENSG00000069493	329.228	1.01777	0.303852	3.34955	0.000809439	0.00359175
ENSG00000069696	49.6037	2.07888	0.444346	4.67852	2.8895e-06	2.93328e-05
ENSG00000069849	28456.3	1.1347	0.207666	5.46405	4.65404e-08	7.7426e-07
ENSG00000070214	12817.2	1.06737	0.194722	5.48152	4.21676e-08	7.13443e-07
ENSG00000070404	2698.69	2.50673	0.407649	6.14924	7.78533e-10	2.18483e-08
ENSG00000070718	1196.77	1.2029	0.22434	5.36193	8.23379e-08	1.26998e-06
ENSG00000070748	9.10754	3.21372	0.991817	3.24023	0.00119432	0.00498602
ENSG00000070915	11.8227	1.13251	0.41562	2.72487	0.00643277	0.0200616
ENSG00000071539	1723.71	1.37937	0.228896	6.02619	1.67874e-09	4.30436e-08
ENSG00000071794	2239.81	1.33511	0.227201	5.87636	4.19392e-09	9.51499e-08
ENSG00000071909	224.589	1.81365	0.53618	3.38254	0.000718184	0.0032521
ENSG00000072041	896.623	1.2535	0.500511	2.50443	0.0122649	0.0336925
ENSG00000072110	23162.3	1.031	0.251196	4.10435	4.0545e-05	0.000283359
ENSG00000072182	8.87849	2.78856	0.536768	5.1951	2.04614e-07	2.81288e-06
ENSG00000072274	19657	1.63995	0.31542	5.19926	2.00081e-07	2.75693e-06
ENSG00000072682	5130.32	1.10217	0.281432	3.91631	8.99163e-05	0.000561011
ENSG00000072818	690.898	1.00205	0.279195	3.58906	0.000331867	0.00169095
ENSG00000072832	1254.59	1.12287	0.341978	3.28344	0.00102548	0.00437946
ENSG00000072864	3780.14	1.03872	0.168196	6.17568	6.58785e-10	1.88874e-08
ENSG00000073060	2443.71	1.57919	0.253045	6.24077	4.35432e-10	1.29504e-08
ENSG00000073111	6594.94	1.53068	0.185452	8.25379	1.5345e-16	1.96981e-14
ENSG00000073146	49.2663	2.99341	0.402278	7.44116	9.98072e-14	6.91938e-12
ENSG00000073756	2693.29	1.50873	0.518868	2.90774	0.00364056	0.0125496
ENSG00000073792	4999.2	2.32455	0.329594	7.05276	1.75404e-12	8.94873e-11
ENSG00000074047	991.597	1.23009	0.454429	2.70689	0.0067917	0.0209414
ENSG00000074219	2193.63	1.75433	0.215251	8.15017	3.63398e-16	4.38214e-14
ENSG00000074803	2.22207	1.84892	0.719933	2.56819	0.0102232	0.0291462
ENSG00000075223	5006.87	1.23885	0.39293	3.15285	0.00161687	0.00639071
ENSG00000075340	677.195	3.73744	0.6236	5.99332	2.05599e-09	5.1135e-08
ENSG00000075420	6681.22	1.69748	0.225212	7.53725	4.79984e-14	3.63127e-12
ENSG00000075886	14.5395	1.01114	0.373503	2.70718	0.00678579	0.0209296
ENSG00000075891	5.12842	2.52823	0.802619	3.14998	0.00163282	0.00644225
ENSG00000076641	995.426	1.57387	0.290757	5.41301	6.19755e-08	9.91259e-07
ENSG00000076706	5651.95	1.44073	0.239827	6.00737	1.88558e-09	4.73548e-08
ENSG00000078018	1197.14	1.34012	0.503747	2.66029	0.00780728	0.0234072
ENSG00000078053	82.9107	1.50614	0.419458	3.59069	0.000329804	0.00168087
ENSG00000078081	3109.33	1.68871	0.339068	4.98045	6.34375e-07	7.67771e-06
ENSG00000078098	1079.49	2.69639	0.404039	6.67361	2.49594e-11	9.81456e-10
ENSG00000078399	302.574	2.20158	0.579614	3.79836	0.000145658	0.000845817
ENSG00000079263	255.103	1.6389	0.386742	4.23771	2.25808e-05	0.000171484
ENSG00000080007	100.686	1.29589	0.595297	2.17688	0.0294898	0.0680853
ENSG00000081051	6.26107	2.25956	0.718883	3.14315	0.00167139	0.00657098
ENSG00000081985	365.22	1.68899	0.489736	3.44878	0.000563127	0.00264071
ENSG00000082293	14.433	1.53408	0.658039	2.33129	0.0197379	0.0495518
ENSG00000082684	140.498	2.70245	0.404042	6.68853	2.25422e-11	8.91694e-10
ENSG00000083444	10539.8	1.79077	0.238464	7.50961	5.93059e-14	4.33827e-12
ENSG00000084453	245.451	2.88713	0.547856	5.26986	1.36527e-07	1.97705e-06
ENSG00000084636	6500.66	2.01673	0.344635	5.85179	4.86314e-09	1.08114e-07
ENSG00000084731	1436.41	2.18262	0.259874	8.39875	4.51269e-17	6.55394e-15
ENSG00000085514	250.187	2.04002	0.315379	6.46847	9.8999e-11	3.40793e-09
ENSG00000085552	3550.73	1.13013	0.269936	4.18665	2.83098e-05	0.000207699
ENSG00000085662	4458.89	1.00912	0.312404	3.23017	0.00123716	0.005124
ENSG00000085999	622.631	1.33052	0.192133	6.92498	4.36032e-12	2.02231e-10
ENSG00000086300	843.766	2.77633	0.293222	9.46835	2.84291e-21	8.44259e-19
ENSG00000086717	44.5525	3.23106	0.476679	6.77828	1.21618e-11	5.06241e-10
ENSG00000087237	57.1823	1.85756	0.321862	5.77127	7.86755e-09	1.66003e-07
ENSG00000087258	320.346	1.02602	0.305671	3.35661	0.000789031	0.00351295
ENSG00000088340	191.867	1.66922	0.421209	3.96294	7.40333e-05	0.000476558
ENSG00000088826	1974.11	1.49455	0.306806	4.87132	1.10856e-06	1.26402e-05
ENSG00000089012	140.305	1.22259	0.416302	2.93679	0.00331633	0.0116253
ENSG00000089116	159.802	4.60091	0.495947	9.27702	1.74288e-20	4.56291e-18
ENSG00000089199	531.104	3.4692	0.776298	4.46891	7.86201e-06	6.90033e-05
ENSG00000089225	59.4438	2.0303	0.742101	2.73588	0.00622128	0.0194814
ENSG00000089351	2513.48	1.02674	0.188193	5.45579	4.87553e-08	8.06388e-07
ENSG00000089685	3939.77	1.34793	0.200541	6.72147	1.79903e-11	7.20226e-10
ENSG00000089820	1491.77	1.72892	0.324974	5.32018	1.03666e-07	1.5638e-06
ENSG00000090339	4840.86	1.0791	0.362174	2.97951	0.0028871	0.0103616
ENSG00000090889	1725.52	1.02278	0.173612	5.8912	3.83396e-09	8.80882e-08
ENSG00000090932	44.9827	3.15163	0.495342	6.36253	1.98455e-10	6.44152e-09
ENSG00000090971	613.652	1.2769	0.295674	4.31861	1.57018e-05	0.000126179
ENSG00000091129	1756.33	2.96222	0.525538	5.63655	1.73493e-08	3.31922e-07
ENSG00000091136	10338.2	1.6715	0.210042	7.95794	1.74931e-15	1.78493e-13
ENSG00000091490	3686.38	1.00316	0.262056	3.82805	0.000129162	0.000762591
ENSG00000091536	34.1633	1.14161	0.328772	3.47233	0.000515957	0.00245129
ENSG00000091651	740.06	1.57545	0.211885	7.4354	1.04248e-13	7.17727e-12
ENSG00000091972	582.054	1.49447	0.446337	3.34831	0.000813072	0.00360466
ENSG00000092068	13862.2	1.72922	0.367751	4.70215	2.57431e-06	2.64875e-05
ENSG00000092758	309.387	1.2068	0.435381	2.77181	0.00557448	0.0178034
ENSG00000092853	627.995	1.25393	0.239066	5.24512	1.56183e-07	2.22446e-06
ENSG00000093009	1303.19	1.55984	0.191747	8.13487	4.12382e-16	4.88402e-14
ENSG00000095587	77.8614	1.37453	0.448255	3.06641	0.00216643	0.00815975
ENSG00000095932	42.7877	3.26984	0.601345	5.43755	5.40189e-08	8.81718e-07
ENSG00000099834	9.11772	1.05488	0.427821	2.46572	0.013674	0.0367913
ENSG00000099869	10.5634	1.69026	0.547048	3.08978	0.00200306	0.00765263
ENSG00000099953	7348.61	5.6648	0.50075	11.3126	1.13623e-29	1.61483e-26
ENSG00000099958	1447.33	1.99726	0.456511	4.37506	1.21399e-05	0.000100897
ENSG00000100024	12.748	1.38882	0.482118	2.88066	0.00396841	0.0135066
ENSG00000100031	683.946	2.31246	0.360535	6.41398	1.41769e-10	4.74877e-09
ENSG00000100065	3292.2	1.01368	0.316964	3.1981	0.00138334	0.00563331
ENSG00000100068	181.005	1.29776	0.292395	4.43836	9.06486e-06	7.81133e-05
ENSG00000100097	17019.8	2.01557	0.352831	5.71257	1.11282e-08	2.2388e-07
ENSG00000100156	46.0765	1.0721	0.376517	2.84743	0.00440742	0.0147411
ENSG00000100196	1101.65	1.19523	0.301297	3.96695	7.27981e-05	0.000470128
ENSG00000100206	78.0558	1.01953	0.353711	2.88238	0.00394688	0.0134402
ENSG00000100344	96.5511	3.0162	0.406272	7.42409	1.13557e-13	7.71142e-12
ENSG00000100429	392.286	1.07123	0.219857	4.87239	1.10255e-06	1.25812e-05
ENSG00000100473	348.211	2.63783	0.64787	4.07154	4.67039e-05	0.000319886
ENSG00000100505	166.297	2.40309	0.493465	4.86984	1.11691e-06	1.27135e-05
ENSG00000100523	1054.77	1.23469	0.223584	5.52227	3.34657e-08	5.81544e-07
ENSG00000100526	853.17	1.05027	0.203132	5.17041	2.33585e-07	3.16381e-06
ENSG00000100558	3067.99	1.56945	0.368701	4.25671	2.07462e-05	0.000159933
ENSG00000100767	1421.04	1.27398	0.311362	4.09165	4.28313e-05	0.000297665
ENSG00000100867	244.167	3.56011	0.583521	6.10109	1.05349e-09	2.82498e-08
ENSG00000100884	7.46229	2.92848	0.818058	3.57979	0.000343865	0.00174271
ENSG00000101104	528.594	1.83161	0.344646	5.31448	1.06964e-07	1.60384e-06
ENSG00000101115	73.5798	2.75251	0.451185	6.10063	1.05652e-09	2.82929e-08
ENSG00000101188	44.5595	2.74719	0.67107	4.09375	4.24444e-05	0.000295286
ENSG00000101194	440.893	2.57223	0.340731	7.54916	4.38072e-14	3.33958e-12
ENSG00000101198	14.0451	2.33227	0.573548	4.06639	4.77462e-05	0.000326687
ENSG00000101224	7457.79	1.65174	0.211067	7.82564	5.05069e-15	4.69596e-13
ENSG00000101307	81.3089	1.80433	0.460439	3.91871	8.90234e-05	0.000556837
ENSG00000101463	172.06	3.50185	0.528787	6.62242	3.5336e-11	1.3573e-09
ENSG00000101977	11.311	2.09712	0.631673	3.31995	0.000900349	0.00391312
ENSG00000101986	1069.75	1.04	0.213964	4.86063	1.17014e-06	1.32587e-05
ENSG00000102001	25.6319	1.17199	0.339893	3.44811	0.000564532	0.00264481
ENSG00000102032	402.371	1.73484	0.304588	5.6957	1.22868e-08	2.4496e-07
ENSG00000102096	2285.34	1.60369	0.332718	4.81997	1.43582e-06	1.57939e-05
ENSG00000102109	84.7583	2.54504	0.565447	4.50094	6.76547e-06	6.0691e-05
ENSG00000102172	5182.19	1.09852	0.223449	4.91621	8.82373e-07	1.03396e-05
ENSG00000102287	1881.84	1.12591	0.381705	2.94969	0.00318095	0.0112258
ENSG00000102878	345.394	1.16537	0.35914	3.2449	0.00117492	0.00492157
ENSG00000103005	4332.18	1.056	0.17882	5.90535	3.5189e-09	8.21779e-08
ENSG00000103034	2921.86	1.27622	0.423036	3.0168	0.00255454	0.00938079
ENSG00000103044	17004.9	1.10545	0.385107	2.87051	0.00409811	0.0138768
ENSG00000103154	56.2843	4.46183	0.644127	6.92695	4.30016e-12	1.99907e-10
ENSG00000103187	6730.65	1.25251	0.234971	5.33049	9.79465e-08	1.48314e-06
ENSG00000103196	2613.02	1.36922	0.318957	4.2928	1.76437e-05	0.000139198
ENSG00000103253	290.109	1.96897	0.351109	5.60788	2.04825e-08	3.83386e-07
ENSG00000103449	111.372	1.82152	0.570102	3.19507	0.00139798	0.00568014
ENSG00000103485	257.161	1.43074	0.388553	3.68222	0.000231213	0.00124403
ENSG00000103522	255.064	1.68401	0.393196	4.28288	1.84493e-05	0.000144921
ENSG00000103569	326.375	3.32768	0.472932	7.03627	1.97456e-12	9.97155e-11
ENSG00000103723	225.753	1.51161	0.514806	2.93627	0.00332188	0.0116427
ENSG00000104081	824.558	1.33122	0.249324	5.33931	9.33025e-08	1.42365e-06
ENSG00000104177	184.511	1.03971	0.516284	2.01383	0.0440272	0.0937812
ENSG00000104321	73.692	2.91357	0.475115	6.13234	8.65968e-10	2.38315e-08
ENSG00000104537	22.3653	3.00661	0.627419	4.79203	1.65104e-06	1.78343e-05
ENSG00000104894	773.967	1.01456	0.374738	2.70737	0.0067818	0.0209205
ENSG00000104899	95.4541	3.14682	0.623654	5.04577	4.51692e-07	5.65596e-06
ENSG00000104972	279.981	1.4954	0.334087	4.47608	7.60265e-06	6.71118e-05
ENSG00000105255	60.7605	3.11807	0.437718	7.12347	1.0524e-12	5.61384e-11
ENSG00000105290	207.305	2.07991	0.418856	4.96568	6.8459e-07	8.19572e-06
ENSG00000105366	35.5155	1.03241	0.466851	2.21143	0.0270059	0.0635299
ENSG00000105376	251.634	2.66124	0.388116	6.85682	7.041e-12	3.10631e-10
ENSG00000105392	2.94349	2.1003	0.827032	2.53956	0.0110992	0.0311704
ENSG00000105419	475.364	2.13369	0.36305	5.87714	4.17422e-09	9.4811e-08
ENSG00000105605	2.79311	3.10838	0.822965	3.77705	0.000158698	0.0009105
ENSG00000105639	989.417	1.65527	0.285932	5.78903	7.07928e-09	1.51689e-07
ENSG00000105642	47.2937	1.882	0.482817	3.89797	9.70032e-05	0.000599029
ENSG00000105707	103.027	3.07178	0.745726	4.11918	3.80223e-05	0.000268464
ENSG00000105810	6661.73	1.07334	0.252347	4.25342	2.10529e-05	0.000161796
ENSG00000105852	173.172	1.87168	0.654932	2.85783	0.00426553	0.0143582
ENSG00000105880	894.766	2.47029	0.401252	6.15645	7.4394e-10	2.10258e-08
ENSG00000105889	261.196	3.6742	0.537224	6.83923	7.96208e-12	3.47416e-10
ENSG00000105928	1843.12	1.56415	0.323136	4.84052	1.29499e-06	1.44512e-05
ENSG00000105967	159.291	1.35943	0.368113	3.69296	0.000221658	0.00120089
ENSG00000105976	6776.61	1.10188	0.263842	4.1763	2.96289e-05	0.000216181
ENSG00000106031	93.5029	5.22189	0.632767	8.25247	1.55151e-16	1.97887e-14
ENSG00000106038	1.79548	2.23462	0.976561	2.28825	0.0221229	0.0542026
ENSG00000106089	403.913	1.97655	0.24039	8.22225	1.99719e-16	2.51507e-14
ENSG00000106133	51.1128	1.00271	0.277517	3.61313	0.000302522	0.00156183
ENSG00000106268	1769.69	1.11832	0.251133	4.45311	8.46359e-06	7.35372e-05
ENSG00000106404	307.72	1.03079	0.222086	4.64139	3.46065e-06	3.4223e-05
ENSG00000106536	216.259	2.5015	0.48698	5.13677	2.79508e-07	3.7051e-06
ENSG00000106624	16953.9	2.03163	0.375846	5.40548	6.46338e-08	1.03129e-06
ENSG00000106631	6.63729	5.07326	0.921028	5.50826	3.62392e-08	6.22132e-07
ENSG00000106633	33.3942	2.22609	0.464006	4.79754	1.60626e-06	1.74453e-05
ENSG00000106648	1.18541	2.8177	1.06858	2.63687	0.00836761	0.0247422
ENSG00000106683	4550.84	1.0638	0.163883	6.49121	8.51486e-11	2.98275e-09
ENSG00000106976	1171.78	1.05448	0.343705	3.06799	0.00215507	0.00813187
ENSG00000107105	157.396	2.42176	0.669216	3.6188	0.000295975	0.00152969
ENSG00000107159	2126.67	4.77001	0.6209	7.68241	1.56119e-14	1.33893e-12
ENSG00000107485	271.644	1.76446	0.343628	5.13478	2.8247e-07	3.7394e-06
ENSG00000107518	82.8047	1.5688	0.556751	2.81778	0.00483573	0.0158835
ENSG00000107796	4559.54	1.15916	0.328025	3.53375	0.000409705	0.00202582
ENSG00000107807	81.4189	2.34593	0.883733	2.65457	0.00794091	0.0237202
ENSG00000107819	2097.39	1.12377	0.232748	4.82826	1.3773e-06	1.525e-05
ENSG00000107831	2.93116	2.69825	0.737614	3.65807	0.000254117	0.00134891
ENSG00000108106	2459.13	1.50183	0.216623	6.93292	4.12246e-12	1.93454e-10
ENSG00000108379	303.869	1.13552	0.293808	3.86486	0.000111154	0.00067182
ENSG00000108387	263.756	1.22368	0.262387	4.66365	3.1065e-06	3.12014e-05
ENSG00000108511	115.81	1.13289	0.376698	3.00743	0.00263463	0.00960976
ENSG00000108556	69.3671	1.22806	0.403315	3.04491	0.0023275	0.00867396
ENSG00000108684	12.5522	1.37165	0.561127	2.44445	0.0145073	0.0386363
ENSG00000108813	248.605	2.03274	0.395991	5.13329	2.84723e-07	3.76171e-06
ENSG00000108960	692.131	1.45469	0.209682	6.93762	3.98767e-12	1.88016e-10
ENSG00000109861	17373.7	1.03288	0.269561	3.83172	0.000127249	0.000753088
ENSG00000110076	225.338	1.47394	0.507757	2.90285	0.00369787	0.0127127
ENSG00000110169	16.9772	1.04712	0.414882	2.52391	0.0116058	0.0322694
ENSG00000110328	2673.39	1.58501	0.218427	7.25647	3.97312e-13	2.37397e-11
ENSG00000110665	40.139	1.17215	0.442913	2.64647	0.00813373	0.0241656
ENSG00000110777	1037.81	1.54385	0.458711	3.36562	0.000763712	0.00342012
ENSG00000110811	1482.97	1.44455	0.306163	4.71825	2.37885e-06	2.47553e-05
ENSG00000110888	738.145	1.27364	0.257877	4.93895	7.85447e-07	9.3135e-06
ENSG00000111012	435.128	1.90691	0.389941	4.89024	1.00712e-06	1.163e-05
ENSG00000111181	37.6818	1.73005	0.385398	4.489	7.15581e-06	6.3619e-05
ENSG00000111206	4804.85	1.57536	0.238611	6.60222	4.05044e-11	1.53216e-09
ENSG00000111218	37.0658	3.37081	0.773324	4.35885	1.30745e-05	0.000107809
ENSG00000111247	733.005	1.37502	0.219188	6.27323	3.53625e-10	1.08414e-08
ENSG00000111644	68.9782	1.01998	0.312441	3.26456	0.00109633	0.00463332
ENSG00000111665	1143.74	1.3501	0.207791	6.49741	8.17138e-11	2.87254e-09
ENSG00000111674	2923.6	3.08937	0.32874	9.39761	5.58179e-21	1.58658e-18
ENSG00000111700	243.944	3.46525	0.692341	5.00512	5.58277e-07	6.83992e-06
ENSG00000111704	2.40025	2.1829	0.706326	3.09049	0.00199824	0.00763861
ENSG00000111728	293.821	1.56514	0.3947	3.9654	7.32719e-05	0.000472727
ENSG00000111799	18082.6	2.26543	0.362028	6.25759	3.90964e-10	1.18582e-08
ENSG00000111863	447.09	2.75389	0.469208	5.86922	4.3784e-09	9.86602e-08
ENSG00000111886	9.95159	1.71496	0.411437	4.16823	3.06977e-05	0.000223079
ENSG00000112038	0.959806	2.23406	0.966812	2.31075	0.0208466	0.051739
ENSG00000112333	50.0028	5.1917	0.761614	6.81671	9.31488e-12	3.99436e-10
ENSG00000112499	3.9715	1.75009	0.697808	2.50798	0.0121422	0.0334478
ENSG00000112761	130.841	3.38706	0.598896	5.6555	1.5539e-08	3.0105e-07
ENSG00000112769	3647.38	1.23267	0.304401	4.0495	5.13266e-05	0.00034689
ENSG00000112837	523	1.91189	0.438563	4.35945	1.30393e-05	0.000107563
ENSG00000113083	2608.81	1.82686	0.371974	4.91127	9.04883e-07	1.05646e-05
ENSG00000113140	64827.7	2.02981	0.360202	5.63521	1.74844e-08	3.33864e-07
ENSG00000113249	3.3533	2.16292	0.704705	3.06926	0.00214593	0.00810608
ENSG00000113296	1258.37	1.56604	0.65267	2.39944	0.0164203	0.0427259
ENSG00000113327	44.2864	4.60078	1.23731	3.71836	0.000200517	0.00110856
ENSG00000113430	1219.04	1.58146	0.381947	4.14053	3.46501e-05	0.000248176
ENSG00000113494	205.542	1.95814	0.634446	3.08638	0.00202607	0.00771387
ENSG00000113555	483.69	1.33067	0.264739	5.02635	4.99913e-07	6.16662e-06
ENSG00000113600	8.75224	1.07504	0.523303	2.05434	0.0399431	0.0868387
ENSG00000113721	6973.52	1.62669	0.337625	4.81803	1.44983e-06	1.59114e-05
ENSG00000113739	2027.93	3.86142	0.401963	9.6064	7.51264e-22	2.45048e-19
ENSG00000114013	615.655	1.00717	0.279849	3.59897	0.000319475	0.00163703
ENSG00000114120	3451.95	1.05966	0.183653	5.7699	7.93196e-09	1.66479e-07
ENSG00000114270	21938.6	2.28439	0.284604	8.02654	1.00261e-15	1.07832e-13
ENSG00000114279	313.75	1.4255	0.506225	2.81594	0.00486348	0.0159684
ENSG00000114473	1617.29	1.11694	0.435923	2.56225	0.0103996	0.0295727
ENSG00000114554	12875.4	1.36128	0.195847	6.95072	3.63422e-12	1.72578e-10
ENSG00000114626	1584.7	1.04652	0.207738	5.03769	4.71192e-07	5.8669e-06
ENSG00000114646	56.5985	1.06421	0.33365	3.18961	0.00142464	0.00576313
ENSG00000114656	97.3997	1.64164	0.523983	3.13299	0.00173034	0.00676396
ENSG00000114770	10583.8	1.16534	0.350182	3.32781	0.000875314	0.00382604
ENSG00000114859	614.429	1.51142	0.223969	6.74834	1.49548e-11	6.10999e-10
ENSG00000114923	590.709	1.64114	0.298231	5.50293	3.73527e-08	6.39043e-07
ENSG00000114993	3646.91	1.25889	0.17737	7.09751	1.27026e-12	6.61635e-11
ENSG00000115009	879.825	2.15316	0.546454	3.94024	8.13999e-05	0.000515603
ENSG00000115041	199.83	1.13063	0.347666	3.25207	0.00114569	0.00481433
ENSG00000115085	382.186	1.44262	0.408344	3.53284	0.000411118	0.00203154
ENSG00000115163	627.314	1.28004	0.199662	6.41107	1.44505e-10	4.83231e-09
ENSG00000115165	629.801	1.0636	0.332754	3.19635	0.0013918	0.00565733
ENSG00000115232	539.364	1.43594	0.408311	3.51677	0.000436826	0.00213237
ENSG00000115257	173.132	1.34636	0.475866	2.82928	0.00466528	0.0154323
ENSG00000115297	31.4362	3.59787	0.583498	6.16603	7.00239e-10	1.99703e-08
ENSG00000115318	322.305	1.35662	0.265664	5.10653	3.28123e-07	4.25597e-06
ENSG00000115325	457.183	1.01921	0.240559	4.23685	2.26676e-05	0.000172013
ENSG00000115355	1928.54	1.22832	0.24038	5.10989	3.22339e-07	4.18915e-06
ENSG00000115363	400.346	1.71044	0.431252	3.96621	7.30254e-05	0.00047129
ENSG00000115414	95617.5	3.41111	0.515228	6.62059	3.57773e-11	1.3716e-09
ENSG00000115419	5007.51	1.22914	0.228472	5.37984	7.45504e-08	1.16798e-06
ENSG00000115523	766.883	1.91925	0.447903	4.28497	1.82761e-05	0.000143674
ENSG00000115596	55.5809	1.71943	0.492938	3.48813	0.000486409	0.00233488
ENSG00000115758	30676.1	2.71299	0.448059	6.05499	1.40423e-09	3.69087e-08
ENSG00000115902	6383.01	1.31658	0.23422	5.6211	1.89749e-08	3.57523e-07
ENSG00000115935	2513.18	1.12017	0.27261	4.10906	3.97279e-05	0.000278333
ENSG00000116032	86.6095	2.38721	0.497727	4.79622	1.61688e-06	1.7551e-05
ENSG00000116157	561.589	1.28611	0.320571	4.01194	6.02218e-05	0.000399012
ENSG00000116183	78.1094	3.22238	0.666076	4.83785	1.3125e-06	1.46138e-05
ENSG00000116544	60.6787	2.55177	0.452206	5.64293	1.67185e-08	3.22333e-07
ENSG00000116661	1399.54	1.97209	0.512431	3.8485	0.000118844	0.000710313
ENSG00000116675	161.946	1.77064	0.42242	4.19165	2.76928e-05	0.000204075
ENSG00000116819	177.258	2.14764	0.383249	5.60379	2.0972e-08	3.91813e-07
ENSG00000117009	66.253	1.73782	0.3381	5.13994	2.7483e-07	3.65039e-06
ENSG00000117020	1435.12	1.21019	0.347903	3.47852	0.0005042	0.00240577
ENSG00000117069	105.128	1.95547	0.370868	5.2727	1.34428e-07	1.95235e-06
ENSG00000117122	2943	3.33981	0.330473	10.1061	5.18833e-24	3.07855e-21
ENSG00000117152	305.924	2.81586	0.394133	7.14444	9.03613e-13	4.95295e-11
ENSG00000117154	76.7146	1.38502	0.406191	3.40977	0.000650173	0.00298972
ENSG00000117245	128.219	1.45599	0.33949	4.28877	1.79669e-05	0.000141467
ENSG00000117266	1836.45	1.26015	0.305086	4.13049	3.61989e-05	0.0002576
ENSG00000117318	2898.15	1.3314	0.265499	5.0147	5.31175e-07	6.52394e-06
ENSG00000117385	2437.42	1.827	0.235851	7.74642	9.45226e-15	8.43371e-13
ENSG00000117586	218.657	2.54574	0.374228	6.80264	1.02717e-11	4.35771e-10
ENSG00000117598	10.7458	2.36307	0.724079	3.26356	0.00110024	0.00464687
ENSG00000117650	1116.37	1.10874	0.178101	6.22535	4.8047e-10	1.41002e-08
ENSG00000117971	127.39	1.40128	0.585408	2.39368	0.0166805	0.0432405
ENSG00000118004	130.526	2.98455	0.524972	5.68516	1.30687e-08	2.59249e-07
ENSG00000118156	73.5958	2.85343	0.652506	4.37303	1.22533e-05	0.000101627
ENSG00000118160	71.0752	2.5622	0.575265	4.45395	8.43039e-06	7.33127e-05
ENSG00000118194	452.564	1.67678	0.511072	3.2809	0.00103476	0.0044172
ENSG00000118263	3208.64	1.31642	0.260012	5.06291	4.12895e-07	5.23272e-06
ENSG00000118473	209.254	2.86583	0.341845	8.38342	5.14116e-17	7.3067e-15
ENSG00000118503	6903.1	1.38213	0.318784	4.33565	1.45332e-05	0.000118028
ENSG00000118520	112.385	1.391	0.691189	2.01247	0.0441699	0.0940348
ENSG00000118785	14769.2	5.05252	0.60016	8.41862	3.80935e-17	5.61442e-15
ENSG00000118971	5168.88	1.2906	0.397235	3.24895	0.0011583	0.00486217
ENSG00000119535	489.442	1.71404	0.393724	4.35341	1.34038e-05	0.000109954
ENSG00000119547	94.9248	3.62047	0.500231	7.23761	4.56677e-13	2.66466e-11
ENSG00000119681	8456.05	1.38483	0.294412	4.70369	2.55498e-06	2.63402e-05
ENSG00000119698	281.273	2.04571	0.517077	3.9563	7.61209e-05	0.000487159
ENSG00000119699	1844.41	1.56404	0.3318	4.7138	2.43138e-06	2.52096e-05
ENSG00000119946	273.933	1.05742	0.519839	2.03413	0.0419384	0.0901326
ENSG00000120334	528.593	1.02545	0.160923	6.37227	1.86257e-10	6.0853e-09
ENSG00000120708	41226.9	2.21298	0.488821	4.52717	5.97791e-06	5.46862e-05
ENSG00000120949	122.561	2.02551	0.371478	5.45257	4.96464e-08	8.20444e-07
ENSG00000121068	759.797	2.32093	0.370843	6.25852	3.88653e-10	1.18221e-08
ENSG00000121075	71.5581	2.44468	0.612731	3.98981	6.61251e-05	0.000432793
ENSG00000121207	641.509	3.62221	0.702864	5.1535	2.55674e-07	3.42338e-06
ENSG00000121361	252.904	1.99166	0.287104	6.93706	4.0033e-12	1.88306e-10
ENSG00000121410	11.9805	1.67198	0.401348	4.16591	3.10111e-05	0.000225111
ENSG00000121570	3.53576	1.5665	0.612767	2.55644	0.0105748	0.029981
ENSG00000121753	365.847	2.19051	0.323485	6.77159	1.27372e-11	5.25793e-10
ENSG00000121797	108.258	1.16312	0.28771	4.04267	5.28458e-05	0.000355828
ENSG00000121895	71.395	1.19002	0.394513	3.01643	0.00255771	0.00938598
ENSG00000121904	156.563	1.69836	0.460666	3.68675	0.000227134	0.00122706
ENSG00000121905	21.1322	1.69788	0.343912	4.93696	7.93512e-07	9.40352e-06
ENSG00000121966	2192.95	1.41383	0.339392	4.16578	3.1029e-05	0.000225158
ENSG00000122188	177.225	1.67069	0.446243	3.74389	0.000181191	0.00101582
ENSG00000122584	1.81121	3.45932	1.02805	3.36492	0.00076567	0.0034258
ENSG00000122641	5957.06	3.79192	0.516919	7.33562	2.207e-13	1.38526e-11
ENSG00000122642	9579.35	1.24128	0.21552	5.75947	8.43774e-09	1.75063e-07
ENSG00000122733	234.268	2.77992	0.483831	5.74565	9.15691e-09	1.88475e-07
ENSG00000122786	10601.1	1.5355	0.277808	5.52721	3.25362e-08	5.69346e-07
ENSG00000122861	15913.6	2.50558	0.35208	7.11651	1.10696e-12	5.85777e-11
ENSG00000123243	1362.38	1.31631	0.458638	2.87004	0.00410422	0.0138928
ENSG00000123342	770.866	1.51262	0.326529	4.63241	3.61425e-06	3.53901e-05
ENSG00000123453	101.208	1.26297	0.323095	3.90898	9.26861e-05	0.000576631
ENSG00000123485	1133.76	1.03141	0.201122	5.12826	2.92437e-07	3.86106e-06
ENSG00000123496	55.1767	2.05219	0.547991	3.74493	0.000180443	0.00101191
ENSG00000123999	19.3375	1.71078	0.454411	3.76482	0.000166668	0.000947756
ENSG00000124092	60.1588	5.59069	1.2211	4.57841	4.6852e-06	4.41598e-05
ENSG00000124140	38.1715	2.39382	0.436857	5.47964	4.26191e-08	7.18637e-07
ENSG00000124191	661.945	2.46237	0.366002	6.72775	1.72309e-11	6.96834e-10
ENSG00000124225	8080.5	2.77175	0.372239	7.44615	9.61061e-14	6.70956e-12
ENSG00000124243	628.685	1.72973	0.257047	6.72925	1.7054e-11	6.91086e-10
ENSG00000124256	214.158	1.73582	0.405599	4.27965	1.87185e-05	0.000146746
ENSG00000124467	1.10276	2.23772	1.03317	2.16587	0.0303213	0.0696413
ENSG00000124479	20.3312	1.32654	0.54502	2.43394	0.0149355	0.0395754
ENSG00000124493	59.1713	2.9682	0.606938	4.89046	1.00603e-06	1.163e-05
ENSG00000124507	51.1909	2.11882	0.449371	4.71508	2.41611e-06	2.50905e-05
ENSG00000124602	90.1824	1.21818	0.389855	3.12471	0.00177982	0.00693013
ENSG00000124678	46.8692	2.12696	0.701998	3.02986	0.00244664	0.0090384
ENSG00000124749	677.347	1.32106	0.641009	2.0609	0.0393124	0.0857674
ENSG00000124772	395.86	1.1918	0.319502	3.73018	0.000191341	0.00106657
ENSG00000124785	797.057	1.30871	0.495549	2.64093	0.00826786	0.0244982
ENSG00000124875	576.639	1.27517	0.53624	2.37798	0.0174077	0.0447321
ENSG00000125207	15.9051	2.09223	0.829588	2.52201	0.0116686	0.0323988
ENSG00000125337	6.63732	1.17921	0.559692	2.10689	0.0351274	0.0783939
ENSG00000125462	17.4269	3.49466	0.594022	5.88305	4.02778e-09	9.21158e-08
ENSG00000125538	1895.77	1.78983	0.466184	3.83931	0.000123378	0.000733048
ENSG00000125631	2.97005	1.12008	0.447561	2.50263	0.0123275	0.0338411
ENSG00000125675	75.5539	1.94441	0.434205	4.4781	7.53106e-06	6.65389e-05
ENSG00000125788	10.5764	1.63566	0.60203	2.7169	0.0065896	0.0204641
ENSG00000125823	6.26441	1.50731	0.531346	2.83679	0.00455702	0.0151244
ENSG00000125841	1702.38	1.37342	0.201767	6.80694	9.96955e-12	4.24762e-10
ENSG00000125864	267.653	1.56616	0.31813	4.92303	8.52143e-07	1.00207e-05
ENSG00000125895	104.308	1.73399	0.32734	5.2972	1.17589e-07	1.73954e-06
ENSG00000125910	308.596	1.82511	0.424307	4.30139	1.6973e-05	0.000134923
ENSG00000126215	959.296	1.0053	0.188107	5.34429	9.07722e-08	1.3893e-06
ENSG00000126231	8.03331	1.46871	0.498502	2.94625	0.00321655	0.0113294
ENSG00000126246	73.0448	1.03797	0.287747	3.60722	0.000309501	0.00159207
ENSG00000126453	1181.45	1.08527	0.188503	5.75729	8.5473e-09	1.76967e-07
ENSG00000126856	1.06576	1.47542	0.731233	2.01771	0.0436215	0.0930465
ENSG00000127377	5.90072	1.63527	0.558852	2.92612	0.00343221	0.0119465
ENSG00000127423	337.27	1.42253	0.202198	7.03533	1.98795e-12	9.99817e-11
ENSG00000127507	451.22	1.77595	0.272214	6.52409	6.84176e-11	2.44839e-09
ENSG00000127530	4.55873	2.32378	0.817419	2.84282	0.00447159	0.0149206
ENSG00000127564	1966.81	1.58939	0.244263	6.50686	7.67392e-11	2.70724e-09
ENSG00000127586	1362.52	1.3288	0.199304	6.66717	2.60775e-11	1.02139e-09
ENSG00000127946	2818.25	1.13695	0.258535	4.39767	1.09417e-05	9.19372e-05
ENSG00000128045	197.935	2.76827	0.397413	6.96572	3.26722e-12	1.56645e-10
ENSG00000128254	4.70293	1.34601	0.394611	3.41098	0.000647295	0.00297924
ENSG00000128262	23.0521	2.09702	0.424941	4.93484	8.02145e-07	9.50017e-06
ENSG00000128266	176.029	1.13509	0.425399	2.6683	0.00762371	0.0229727
ENSG00000128271	11.5425	1.03804	0.347443	2.98765	0.00281128	0.0101444
ENSG00000128285	30.264	2.82409	0.501521	5.63106	1.79101e-08	3.39712e-07
ENSG00000128438	14.1685	1.60529	0.640282	2.50716	0.0121706	0.0335075
ENSG00000128482	34.2963	1.34879	0.42204	3.19587	0.0013941	0.00566552
ENSG00000128606	267.274	1.51121	0.471995	3.20176	0.00136591	0.00556801
ENSG00000128641	11739.9	1.51832	0.245188	6.19248	5.92235e-10	1.71524e-08
ENSG00000128656	635.185	1.88851	0.273602	6.9024	5.11306e-12	2.33336e-10
ENSG00000128683	185.356	2.36928	0.544553	4.35088	1.3559e-05	0.000111068
ENSG00000128710	508.105	4.38207	0.376671	11.6337	2.7784e-31	4.60681e-28
ENSG00000128713	293.316	3.88739	0.489926	7.93464	2.11108e-15	2.13219e-13
ENSG00000128805	346.868	1.24606	0.281258	4.43032	9.4094e-06	8.05589e-05
ENSG00000129204	38.2175	1.42852	0.409187	3.49111	0.000481022	0.00231237
ENSG00000129990	119.78	3.46788	0.642885	5.39424	6.88138e-08	1.08839e-06
ENSG00000129991	119.584	2.68228	0.564301	4.75327	2.00155e-06	2.11721e-05
ENSG00000130035	36.2422	2.48939	0.638043	3.9016	9.556e-05	0.000591623
ENSG00000130045	12.0567	1.42878	0.485727	2.94152	0.00326606	0.0114774
ENSG00000130055	578.873	2.28762	0.566643	4.03715	5.41055e-05	0.000363294
ENSG00000130182	1.81749	2.00592	0.747075	2.68504	0.00725219	0.0220705
ENSG00000130270	274.154	1.94414	0.348279	5.58214	2.37578e-08	4.36078e-07
ENSG00000130294	216.337	2.20996	0.773098	2.85858	0.00425548	0.0143292
ENSG00000130303	10290.7	2.44416	0.434129	5.63002	1.80187e-08	3.41121e-07
ENSG00000130309	10896.2	1.49529	0.170878	8.75066	2.12115e-18	4.03681e-16
ENSG00000130429	12604.3	1.47122	0.254796	5.7741	7.73635e-09	1.63669e-07
ENSG00000130475	482.924	2.57586	0.368803	6.98439	2.86104e-12	1.39525e-10
ENSG00000130487	1731.84	5.00238	0.567488	8.81495	1.19735e-18	2.38237e-16
ENSG00000130508	7286.17	2.53296	0.341618	7.41459	1.21999e-13	8.20071e-12
ENSG00000130635	25073.9	2.28251	0.44668	5.10995	3.22249e-07	4.18915e-06
ENSG00000130720	1052.25	7.53964	0.807074	9.34194	9.45816e-21	2.54309e-18
ENSG00000130775	1227.54	1.09462	0.269857	4.0563	4.98562e-05	0.000339026
ENSG00000130822	684.094	3.81625	0.501501	7.60966	2.74811e-14	2.2048e-12
ENSG00000130827	2105.94	1.17171	0.199778	5.86507	4.48943e-09	1.0082e-07
ENSG00000130829	597.133	3.46944	0.383639	9.0435	1.51733e-19	3.3415e-17
ENSG00000131042	415.653	1.29852	0.318329	4.07918	4.5194e-05	0.000311258
ENSG00000131055	66.4842	1.10457	0.310304	3.55963	0.000371375	0.00186503
ENSG00000131097	38.6145	1.00042	0.245118	4.08139	4.47664e-05	0.000308741
ENSG00000131238	8562.49	1.20886	0.192584	6.27703	3.45108e-10	1.06043e-08
ENSG00000131620	12894	2.87767	0.506928	5.67668	1.37336e-08	2.70017e-07
ENSG00000131626	7338.03	1.49337	0.360247	4.1454	3.3922e-05	0.000243399
ENSG00000131711	3775.56	1.29601	0.443489	2.92231	0.00347442	0.0120689
ENSG00000131885	89.8451	3.07154	0.462736	6.63777	3.18466e-11	1.23039e-09
ENSG00000131951	11.7848	1.06358	0.498185	2.1349	0.0327688	0.0740849
ENSG00000132182	4616.67	1.15376	0.388794	2.96754	0.00300196	0.0107062
ENSG00000132185	125.187	1.40214	0.556304	2.52046	0.0117202	0.0325239
ENSG00000132205	1423.89	1.467	0.264027	5.55624	2.75642e-08	4.92763e-07
ENSG00000132470	49459	1.07796	0.23395	4.60764	4.07262e-06	3.9052e-05
ENSG00000132563	156.214	1.07381	0.406522	2.64146	0.00825505	0.0244724
ENSG00000132639	44.8717	1.48936	0.37426	3.97949	6.90637e-05	0.000448796
ENSG00000132693	3.1157	2.02255	0.739138	2.73636	0.00621234	0.0194626
ENSG00000132702	9.87321	3.38571	0.742815	4.55794	5.16574e-06	4.79173e-05
ENSG00000132832	28.2812	2.96508	0.564378	5.25371	1.49063e-07	2.13682e-06
ENSG00000132855	2.46695	1.46464	0.575518	2.54492	0.0109304	0.0308091
ENSG00000132911	16.0256	1.98443	0.731249	2.71375	0.00665255	0.0206113
ENSG00000132932	88.9932	2.43393	0.497417	4.89314	9.92385e-07	1.14872e-05
ENSG00000133019	752.122	2.40546	0.409743	5.87065	4.34084e-09	9.80361e-08
ENSG00000133063	634.469	5.46957	0.69954	7.81881	5.33239e-15	4.93482e-13
ENSG00000133069	512.344	1.2826	0.32644	3.92905	8.52837e-05	0.000535804
ENSG00000133106	1557.11	1.62367	0.366217	4.43363	9.26612e-06	7.95032e-05
ENSG00000133107	41.7384	3.01736	0.365422	8.25718	1.49156e-16	1.92712e-14
ENSG00000133110	15817	3.75457	0.451051	8.32403	8.50206e-17	1.14301e-14
ENSG00000133216	1701.52	1.8455	0.395547	4.6657	3.07571e-06	3.09382e-05
ENSG00000133466	2127.9	2.33512	0.347214	6.72531	1.75218e-11	7.07164e-10
ENSG00000133519	60.7937	2.46512	0.528008	4.66872	3.03082e-06	3.06112e-05
ENSG00000133816	3563.16	1.71138	0.331623	5.16062	2.46133e-07	3.31347e-06
ENSG00000133863	91.7515	6.20165	1.00778	6.15377	7.56643e-10	2.13243e-08
ENSG00000134013	4437.15	2.60406	0.364379	7.14658	8.89682e-13	4.89006e-11
ENSG00000134028	390.517	2.24101	0.482281	4.64668	3.37313e-06	3.34906e-05
ENSG00000134245	1095.63	1.05863	0.392554	2.69677	0.00700157	0.0214389
ENSG00000134247	17150.4	1.0642	0.222012	4.79343	1.63952e-06	1.77387e-05
ENSG00000134321	2160.37	1.35607	0.484133	2.80102	0.00509409	0.0166159
ENSG00000134343	20.7438	1.27455	0.582408	2.18841	0.02864	0.0665169
ENSG00000134460	380.522	1.17141	0.349313	3.35347	0.000798045	0.00354515
ENSG00000134760	9765.57	1.50324	0.685756	2.19209	0.0283729	0.0660566
ENSG00000134871	28532.6	3.25364	0.261247	12.4543	1.32579e-35	3.76847e-32
ENSG00000134874	653.286	1.23363	0.279207	4.41833	9.9465e-06	8.4575e-05
ENSG00000134901	388.888	1.46572	0.229993	6.3729	1.85491e-10	6.07238e-09
ENSG00000134954	5219.23	1.06395	0.30793	3.45518	0.000549934	0.00258922
ENSG00000134986	2415.75	1.77059	0.301257	5.87735	4.16897e-09	9.48e-08
ENSG00000135047	4642.39	1.11723	0.264852	4.21832	2.46127e-05	0.00018466
ENSG00000135077	597.622	1.4487	0.332645	4.35509	1.33014e-05	0.000109227
ENSG00000135083	380.701	1.53299	0.447059	3.42907	0.000605657	0.00280838
ENSG00000135097	320.467	4.04073	0.568788	7.1041	1.2111e-12	6.32476e-11
ENSG00000135100	16.5128	4.18932	0.897798	4.66622	3.06795e-06	3.09126e-05
ENSG00000135119	193.71	2.49526	0.439106	5.6826	1.32662e-08	2.62123e-07
ENSG00000135124	939.212	1.43704	0.209257	6.86734	6.5412e-12	2.91817e-10
ENSG00000135245	2380.93	1.01463	0.382668	2.65146	0.00801454	0.0239114
ENSG00000135248	30.1664	5.89608	0.900107	6.55042	5.73754e-11	2.09467e-09
ENSG00000135314	147.186	1.5266	0.24494	6.23254	4.58936e-10	1.35481e-08
ENSG00000135362	876.219	1.62309	0.281634	5.76311	8.25782e-09	1.72048e-07
ENSG00000135454	919.924	3.3284	0.440659	7.55323	4.24601e-14	3.26189e-12
ENSG00000135502	11.632	2.58139	0.535684	4.81886	1.44382e-06	1.58629e-05
ENSG00000135519	106.913	2.21552	0.480936	4.60669	4.09124e-06	3.9174e-05
ENSG00000135596	1606.04	1.0369	0.214089	4.8433	1.27702e-06	1.42988e-05
ENSG00000135622	849.741	1.94221	0.213508	9.09662	9.31826e-20	2.18124e-17
ENSG00000135638	96.0851	4.01147	0.507925	7.89776	2.83952e-15	2.79693e-13
ENSG00000135740	84.1661	1.28767	0.278816	4.61836	3.86789e-06	3.74864e-05
ENSG00000135749	968.308	1.07825	0.180393	5.97724	2.26949e-09	5.57481e-08
ENSG00000135824	8.80908	1.62991	0.721624	2.25868	0.0239036	0.0575589
ENSG00000135862	15461.1	1.24768	0.235309	5.3023	1.14352e-07	1.7005e-06
ENSG00000135903	56.1752	5.42246	0.865334	6.26632	3.69669e-10	1.13148e-08
ENSG00000135916	5448.83	1.50131	0.209898	7.15258	8.51644e-13	4.69395e-11
ENSG00000135925	1157.18	1.31659	0.467875	2.81397	0.00489337	0.0160507
ENSG00000136010	1137.97	1.52584	0.39586	3.85449	0.000115969	0.000695851
ENSG00000136167	6998.45	1.09371	0.36666	2.9829	0.00285529	0.0102734
ENSG00000136193	6184.98	1.08862	0.230298	4.727	2.27856e-06	2.37896e-05
ENSG00000136205	4135.93	1.18679	0.307571	3.85858	0.000114046	0.000686311
ENSG00000136231	1313.16	1.24447	0.469867	2.64855	0.00808384	0.0240533
ENSG00000136235	42414.2	1.85003	0.348677	5.30586	1.12145e-07	1.67142e-06
ENSG00000136250	512.109	1.57128	0.404693	3.88264	0.000103329	0.000632403
ENSG00000136275	0.651477	2.04035	0.944319	2.16066	0.030722	0.0703666
ENSG00000136280	4093.07	1.06642	0.232126	4.59414	4.34548e-06	4.13298e-05
ENSG00000136295	8541.49	1.97779	0.261126	7.57408	3.61671e-14	2.80007e-12
ENSG00000136378	520.947	2.32101	0.318275	7.29247	3.04323e-13	1.85739e-11
ENSG00000136518	5320	1.12566	0.180313	6.24282	4.29751e-10	1.28197e-08
ENSG00000136531	259.311	3.96949	0.691592	5.73964	9.4878e-09	1.94217e-07
ENSG00000136573	100.541	1.51159	0.608454	2.48432	0.01298	0.0352271
ENSG00000136928	13.4155	2.61254	0.524849	4.9777	6.43431e-07	7.7543e-06
ENSG00000136943	4514.68	1.53572	0.387558	3.96256	7.41492e-05	0.000476841
ENSG00000137101	130.146	1.59023	0.380369	4.18076	2.90535e-05	0.000212372
ENSG00000137135	394.41	1.02398	0.273399	3.74537	0.000180127	0.00101043
ENSG00000137251	3.26432	2.85585	0.921337	3.09968	0.00193732	0.00744032
ENSG00000137265	455.506	1.54458	0.444045	3.47843	0.000504353	0.00240592
ENSG00000137404	1478.26	1.00909	0.174763	5.77401	7.74049e-09	1.63669e-07
ENSG00000137441	1135.89	3.27511	0.853536	3.83711	0.00012449	0.000738513
ENSG00000137462	1763.24	1.08695	0.308549	3.52277	0.000427064	0.00209603
ENSG00000137474	433.668	1.34349	0.282396	4.75745	1.96052e-06	2.08083e-05
ENSG00000137496	623.99	1.16144	0.285805	4.06374	4.82921e-05	0.000329968
ENSG00000137507	1330.28	1.00995	0.279889	3.60841	0.000308082	0.00158687
ENSG00000137573	8634.66	2.1683	0.413775	5.24028	1.60335e-07	2.27221e-06
ENSG00000137674	15.9554	4.71885	0.905163	5.21326	1.85548e-07	2.58351e-06
ENSG00000137809	1435.08	2.74354	0.469282	5.84626	5.02742e-09	1.11145e-07
ENSG00000137834	278.283	1.22314	0.306301	3.99326	6.51713e-05	0.000426972
ENSG00000137868	817.781	1.04013	0.413514	2.51534	0.0118917	0.032899
ENSG00000137948	154.809	5.92717	1.20687	4.91118	9.05297e-07	1.05646e-05
ENSG00000137959	1931.2	1.94871	0.483479	4.0306	5.56342e-05	0.000372711
ENSG00000137965	2365.89	1.43954	0.408139	3.52709	0.000420153	0.0020672
ENSG00000138092	889.914	1.06991	0.150419	7.11289	1.13636e-12	5.9974e-11
ENSG00000138152	140.087	3.85868	0.668859	5.76904	7.9723e-09	1.66798e-07
ENSG00000138180	2822.06	1.26965	0.220394	5.7608	8.37162e-09	1.7402e-07
ENSG00000138378	203.859	1.1923	0.303288	3.93127	8.44996e-05	0.000531717
ENSG00000138434	12191.9	1.05905	0.220272	4.8079	1.52521e-06	1.66926e-05
ENSG00000138435	130.976	1.50721	0.76486	1.97057	0.0487731	0.101521
ENSG00000138448	11754.5	1.15967	0.219823	5.27548	1.3241e-07	1.92597e-06
ENSG00000138646	817.539	1.9543	0.370697	5.27197	1.34964e-07	1.9587e-06
ENSG00000138675	20.1781	2.2725	0.683047	3.327	0.000877864	0.0038355
ENSG00000138684	1.07356	1.99228	0.934759	2.13133	0.0330622	0.074644
ENSG00000138792	356.619	1.64794	0.310129	5.31372	1.07412e-07	1.6069e-06
ENSG00000138795	994.241	1.00719	0.333883	3.01659	0.00255635	0.00938445
ENSG00000138829	3895.78	5.0607	0.594889	8.50697	1.7854e-17	2.86485e-15
ENSG00000138892	0.998114	1.6397	0.816023	2.00938	0.0444971	0.0945698
ENSG00000138964	456.677	1.16575	0.321236	3.62896	0.000284561	0.00148451
ENSG00000139044	6078.89	1.21951	0.333604	3.65555	0.000256629	0.00135983
ENSG00000139151	4.56454	1.83391	0.781913	2.34542	0.0190058	0.0480507
ENSG00000139182	2353.7	1.50936	0.184933	8.16167	3.3043e-16	4.00888e-14
ENSG00000139193	380.628	1.47943	0.431435	3.42909	0.000605598	0.00280838
ENSG00000139194	113.759	1.19224	0.288584	4.13134	3.60652e-05	0.000256832
ENSG00000139219	109.269	2.54928	0.552837	4.61127	4.00222e-06	3.85255e-05
ENSG00000139269	52.1784	1.60089	0.450864	3.55072	0.000384184	0.00192208
ENSG00000139329	20427.3	2.29324	0.410517	5.58621	2.32074e-08	4.28668e-07
ENSG00000139547	273.025	2.7281	0.461322	5.91366	3.34586e-09	7.86909e-08
ENSG00000139629	4564.74	1.8087	0.409921	4.41231	1.02274e-05	8.65933e-05
ENSG00000139725	239.425	1.42201	0.411495	3.45571	0.000548836	0.00258466
ENSG00000139880	903.454	1.74787	0.233736	7.47799	7.5469e-14	5.46039e-12
ENSG00000139973	22.0421	1.25335	0.530213	2.36386	0.0180855	0.0461689
ENSG00000140105	18861	1.07868	0.348136	3.09845	0.00194537	0.00746375
ENSG00000140323	190.961	2.27495	0.497762	4.57036	4.86889e-06	4.56533e-05
ENSG00000140368	375.087	1.63633	0.29775	5.49565	3.89264e-08	6.64252e-07
ENSG00000140545	5208.81	1.04238	0.226111	4.61003	4.02609e-06	3.87059e-05
ENSG00000140623	3.42921	1.82261	0.738901	2.46665	0.0136384	0.0367107
ENSG00000140675	9.98816	1.42946	0.409023	3.49483	0.000474368	0.00228631
ENSG00000140853	3617.4	1.1012	0.254988	4.31864	1.56993e-05	0.000126179
ENSG00000140873	30.5808	1.46678	0.504759	2.90591	0.00366187	0.0126099
ENSG00000140937	3417.44	3.50596	0.388929	9.01438	1.97986e-19	4.23583e-17
ENSG00000141012	2068.47	1.13999	0.195241	5.83885	5.25616e-09	1.15944e-07
ENSG00000141096	5.6503	1.97468	0.707809	2.78985	0.00527322	0.0170387
ENSG00000141316	1.75863	1.73098	0.830559	2.08411	0.03715	0.0819529
ENSG00000141485	477.116	3.33731	0.67261	4.96173	6.98677e-07	8.34428e-06
ENSG00000141540	525.756	1.2101	0.313278	3.86269	0.000112146	0.000677612
ENSG00000141570	548.866	1.18201	0.192387	6.14391	8.05152e-10	2.24686e-08
ENSG00000141577	1098.93	1.0433	0.169458	6.15668	7.42846e-10	2.10258e-08
ENSG00000141668	56.5128	2.12658	0.789237	2.69448	0.00704984	0.0215569
ENSG00000141977	1.62319	2.04844	0.757547	2.70404	0.00685015	0.0210856
ENSG00000142025	2.75951	3.08841	1.19223	2.59046	0.00958478	0.0276911
ENSG00000142156	34271.3	1.9857	0.378151	5.25108	1.51214e-07	2.16142e-06
ENSG00000142173	41010	1.62986	0.374579	4.35117	1.35413e-05	0.000110968
ENSG00000142182	1.32852	2.51922	0.989499	2.54595	0.010898	0.0307441
ENSG00000142185	944.581	2.52545	0.343678	7.34832	2.00709e-13	1.27588e-11
ENSG00000142192	50515.8	1.15006	0.214437	5.36317	8.17745e-08	1.26351e-06
ENSG00000142319	10.0364	1.60852	0.522466	3.0787	0.00207905	0.00787942
ENSG00000142552	1965.33	2.28342	0.326738	6.98852	2.77794e-12	1.36139e-10
ENSG00000142621	204.953	1.84099	0.486543	3.78382	0.000154439	0.000890171
ENSG00000142694	481.064	1.40494	0.23975	5.86002	4.62823e-09	1.03469e-07
ENSG00000142910	4984.24	1.76358	0.392531	4.49285	7.02764e-06	6.26194e-05
ENSG00000142920	255.576	1.65214	0.366971	4.5021	6.72844e-06	6.04405e-05
ENSG00000142945	2357.06	1.11456	0.19568	5.69583	1.22771e-08	2.4496e-07
ENSG00000143147	1801.22	1.67398	0.315206	5.31076	1.09166e-07	1.62947e-06
ENSG00000143195	38.0036	1.16061	0.463816	2.50231	0.0123385	0.0338526
ENSG00000143226	1508.19	1.38585	0.307634	4.50486	6.64167e-06	5.97342e-05
ENSG00000143228	888.904	1.13761	0.202262	5.62441	1.86145e-08	3.52064e-07
ENSG00000143297	354.269	2.29926	0.550921	4.17348	2.99982e-05	0.000218555
ENSG00000143322	3108.99	1.33761	0.221297	6.04441	1.49957e-09	3.90024e-08
ENSG00000143324	5659.9	1.02189	0.214654	4.76064	1.92975e-06	2.05108e-05
ENSG00000143387	4979.81	1.69686	0.384618	4.41181	1.02512e-05	8.6726e-05
ENSG00000143469	145.865	3.62432	0.59324	6.10936	1.00034e-09	2.70229e-08
ENSG00000143473	99.1528	2.27735	0.625284	3.64211	0.000270417	0.00142526
ENSG00000143476	1452.57	1.48288	0.198541	7.46885	8.08964e-14	5.81081e-12
ENSG00000143479	471.666	1.04551	0.267155	3.9135	9.09664e-05	0.000566674
ENSG00000143494	128.263	1.40691	0.398462	3.53085	0.000414219	0.00204459
ENSG00000143498	359.923	1.03315	0.170513	6.05907	1.36907e-09	3.60324e-08
ENSG00000143512	29.9207	2.86133	0.60849	4.70235	2.57182e-06	2.64863e-05
ENSG00000143595	25.7964	1.61666	0.554695	2.9145	0.00356261	0.0123279
ENSG00000143641	9532.81	1.08947	0.220444	4.94215	7.72648e-07	9.18362e-06
ENSG00000143786	177.749	1.09302	0.328828	3.32399	0.000887406	0.00387031
ENSG00000143851	845.443	1.73392	0.408249	4.24722	2.16438e-05	0.000165633
ENSG00000144130	19.2961	3.5421	0.479925	7.38054	1.57647e-13	1.02173e-11
ENSG00000144136	3477.37	1.23194	0.200579	6.1419	8.15413e-10	2.26596e-08
ENSG00000144229	169.187	1.89582	0.699554	2.71004	0.00672759	0.0208019
ENSG00000144278	174.207	1.51223	0.54466	2.77646	0.00549543	0.0176018
ENSG00000144355	165.29	3.23909	0.468512	6.91357	4.72622e-12	2.1768e-10
ENSG00000144395	119.254	1.41507	0.283505	4.99135	5.99595e-07	7.29359e-06
ENSG00000144407	223.153	4.18073	0.737104	5.67183	1.41282e-08	2.76682e-07
ENSG00000144488	123.46	3.27051	0.572651	5.71118	1.12194e-08	2.25261e-07
ENSG00000144810	2245.23	3.31645	0.430673	7.70061	1.35415e-14	1.17146e-12
ENSG00000144820	21.8608	3.91646	1.24386	3.14864	0.00164033	0.00646546
ENSG00000144824	5498.41	1.96031	0.295279	6.63882	3.16203e-11	1.22402e-09
ENSG00000144847	271.648	1.45818	0.497334	2.93199	0.00336802	0.0117629
ENSG00000144868	108.214	1.19166	0.485393	2.45504	0.014087	0.0377088
ENSG00000144893	114.039	1.61245	0.370529	4.35175	1.35056e-05	0.000110721
ENSG00000145063	5.94928	2.28025	0.720078	3.16668	0.00154191	0.00614809
ENSG00000145247	3690.64	1.09309	0.235763	4.63638	3.54565e-06	3.48182e-05
ENSG00000145428	91.2139	1.11179	0.307223	3.61886	0.000295906	0.00152969
ENSG00000145451	12.7302	1.78717	0.587238	3.04336	0.00233954	0.00870903
ENSG00000145526	6.12376	2.89595	0.877697	3.29949	0.000968621	0.00416796
ENSG00000145536	62.7484	3.24674	0.60281	5.38601	7.20396e-08	1.13221e-06
ENSG00000145555	8223.55	1.19534	0.223141	5.35688	8.46735e-08	1.30298e-06
ENSG00000145685	2191.25	1.19312	0.226812	5.26038	1.4376e-07	2.06675e-06
ENSG00000145794	414.181	1.37562	0.575153	2.39175	0.0167684	0.0433808
ENSG00000145832	100.891	2.51152	0.572964	4.38339	1.16848e-05	9.75629e-05
ENSG00000145920	87.6352	2.39729	1.17639	2.03783	0.0415666	0.0895755
ENSG00000145934	8645.91	1.92139	0.412523	4.65765	3.19841e-06	3.20275e-05
ENSG00000146006	32.5815	1.66742	0.443847	3.75674	0.000172142	0.000972215
ENSG00000146112	6061.61	1.07621	0.195234	5.51244	3.53891e-08	6.09115e-07
ENSG00000146276	123.059	1.18484	0.430084	2.7549	0.00587095	0.0185685
ENSG00000146410	345.926	1.12602	0.20853	5.39981	6.67103e-08	1.05933e-06
ENSG00000146453	355.626	3.63686	0.804209	4.52228	6.11784e-06	5.5793e-05
ENSG00000146535	5142.46	1.54129	0.201009	7.66775	1.75044e-14	1.48206e-12
ENSG00000146555	2930.28	1.40625	0.438096	3.20992	0.0013277	0.00542783
ENSG00000146666	11.3457	3.44913	0.629823	5.47635	4.34184e-08	7.30258e-07
ENSG00000146700	142.11	1.95111	0.360274	5.41561	6.10798e-08	9.78506e-07
ENSG00000146722	2.92396	3.41856	0.793888	4.3061	1.66158e-05	0.000132507
ENSG00000146733	1704.12	1.16556	0.332492	3.50552	0.000455712	0.002211
ENSG00000146938	324.007	1.50913	0.55242	2.73185	0.0062979	0.0196934
ENSG00000147044	4609.95	1.15386	0.188838	6.11031	9.94387e-10	2.69188e-08
ENSG00000147065	39351.7	1.34316	0.230316	5.8318	5.4832e-09	1.20419e-07
ENSG00000147231	301.726	1.47552	0.38414	3.84109	0.000122489	0.000729907
ENSG00000147257	2815.05	2.36073	0.700447	3.37032	0.000750816	0.00337223
ENSG00000147324	4690.37	1.24188	0.216826	5.72755	1.01892e-08	2.07295e-07
ENSG00000147432	0.773031	1.61934	0.740218	2.18765	0.0286949	0.0666055
ENSG00000147434	15.8237	4.39124	0.648709	6.7692	1.29499e-11	5.33468e-10
ENSG00000147509	449.314	1.68852	0.425915	3.96446	7.35635e-05	0.000474148
ENSG00000147570	18.454	1.39408	0.510998	2.72815	0.006369	0.019897
ENSG00000147650	1921.32	1.998	0.291002	6.86594	6.60546e-12	2.93368e-10
ENSG00000147804	2009.48	1.47159	0.257818	5.70786	1.14403e-08	2.29001e-07
ENSG00000147889	2190.49	2.44906	0.671218	3.64867	0.000263597	0.00139415
ENSG00000148123	98.7233	2.58495	0.704289	3.6703	0.000242263	0.00129543
ENSG00000148848	2630.53	4.15234	0.430342	9.64894	4.9666e-22	1.67492e-19
ENSG00000149212	7975.47	1.18248	0.298792	3.95753	7.57279e-05	0.000485425
ENSG00000149380	226.338	2.97091	0.369547	8.03934	9.03207e-16	9.82028e-14
ENSG00000149485	3112.91	3.06675	0.318432	9.63078	5.92774e-22	1.96574e-19
ENSG00000149516	1.1283	2.25975	0.843588	2.67873	0.00739015	0.0224047
ENSG00000149557	1903.02	2.03248	0.362689	5.60391	2.09574e-08	3.91813e-07
ENSG00000149716	1810.18	1.51326	0.346724	4.36445	1.27445e-05	0.000105394
ENSG00000149927	53.1777	2.20656	0.50095	4.40475	1.05908e-05	8.94421e-05
ENSG00000149972	60.1346	1.84103	0.624255	2.94916	0.00318638	0.011239
ENSG00000150275	9.12155	1.12049	0.543882	2.06017	0.0393822	0.0859009
ENSG00000150337	105.446	1.48639	0.36034	4.12496	3.70804e-05	0.000262932
ENSG00000150394	251.907	2.38176	0.458471	5.19501	2.04707e-07	2.81288e-06
ENSG00000150471	447.785	2.45796	0.473283	5.19343	2.06458e-07	2.83108e-06
ENSG00000150556	663.867	1.09589	0.425754	2.574	0.010053	0.028764
ENSG00000150630	1009.75	1.0853	0.487469	2.2264	0.0259873	0.0615511
ENSG00000150636	141.566	1.33986	0.238259	5.62352	1.87105e-08	3.5321e-07
ENSG00000150722	151.82	1.40411	0.440745	3.18576	0.00144375	0.00582563
ENSG00000150893	1084.6	1.72707	0.806301	2.14196	0.0321964	0.0731041
ENSG00000151025	216.965	3.95085	0.570048	6.93072	4.18707e-12	1.96024e-10
ENSG00000151067	338.784	1.18174	0.306119	3.8604	0.000113201	0.000682742
ENSG00000151388	1448.85	3.37162	0.428677	7.86517	3.68603e-15	3.526e-13
ENSG00000151572	48.7804	2.51942	0.620431	4.06075	4.89154e-05	0.00033354
ENSG00000151632	16300.7	1.43185	0.555379	2.57816	0.00993289	0.028494
ENSG00000151640	290.354	2.03602	0.45297	4.49483	6.96259e-06	6.20675e-05
ENSG00000151651	2021.13	1.95406	0.319085	6.12395	9.12857e-10	2.4881e-08
ENSG00000151790	265.724	3.7444	0.436753	8.57327	1.00585e-17	1.7253e-15
ENSG00000151812	2.14404	1.9842	0.654055	3.03369	0.00241579	0.00894436
ENSG00000151917	192.48	1.55947	0.348648	4.47292	7.71602e-06	6.79317e-05
ENSG00000152049	254.172	2.02336	0.318079	6.36119	2.00194e-10	6.48739e-09
ENSG00000152270	513.025	1.15633	0.338353	3.41751	0.00063196	0.00291337
ENSG00000152377	1688.62	1.09258	0.513898	2.12606	0.033498	0.0754141
ENSG00000152503	101.984	1.24261	0.366312	3.39223	0.000693269	0.00315606
ENSG00000152595	1.49768	2.67178	0.785578	3.40104	0.000671298	0.00306866
ENSG00000152910	8.27389	3.27501	1.01018	3.24202	0.00118685	0.00496127
ENSG00000152977	156.814	3.99724	0.917831	4.3551	1.33008e-05	0.000109227
ENSG00000153093	20.9941	1.31524	0.374978	3.50751	0.000452314	0.00219826
ENSG00000153157	30.86	3.38991	0.644509	5.25968	1.44308e-07	2.07164e-06
ENSG00000153233	34.34	2.2985	0.50265	4.57277	4.81325e-06	4.52595e-05
ENSG00000153395	4379.12	1.58958	0.23985	6.6274	3.41655e-11	1.31742e-09
ENSG00000153707	695.925	1.78588	0.596659	2.99314	0.00276125	0.0100001
ENSG00000153714	716.364	1.09242	0.379791	2.87636	0.00402287	0.0136628
ENSG00000153993	364.178	1.2984	0.465468	2.78944	0.0052799	0.0170487
ENSG00000154027	53.3226	1.81172	0.457662	3.95863	7.5381e-05	0.000483357
ENSG00000154040	329.804	1.50035	0.458081	3.27531	0.00105547	0.00448831
ENSG00000154096	4593.77	2.19731	0.351804	6.24584	4.21525e-10	1.26693e-08
ENSG00000154102	1268.61	1.69606	0.286915	5.91136	3.3929e-09	7.97032e-08
ENSG00000154118	59.3261	2.34195	0.549386	4.26285	2.01834e-05	0.00015626
ENSG00000154277	3501.15	3.82623	0.608556	6.28739	3.22844e-10	9.99008e-09
ENSG00000154316	24.1376	1.91719	0.555103	3.45375	0.000552844	0.00259984
ENSG00000154380	9879.14	1.59998	0.210063	7.61667	2.60294e-14	2.10531e-12
ENSG00000154429	870.661	1.10343	0.176488	6.25215	4.04832e-10	1.22415e-08
ENSG00000154451	2614.79	2.01174	0.470833	4.27273	1.93093e-05	0.000150784
ENSG00000154874	30.5217	1.37056	0.494247	2.77302	0.00555384	0.0177592
ENSG00000154898	7.28029	2.40834	0.612501	3.93197	8.42528e-05	0.000530836
ENSG00000154978	3342.37	1.24034	0.280391	4.4236	9.70694e-06	8.28567e-05
ENSG00000154997	0.85596	2.14558	0.949262	2.26026	0.0238051	0.0573914
ENSG00000155052	10.9175	2.71701	0.754925	3.59905	0.00031938	0.00163697
ENSG00000155254	4196.63	1.68418	0.221733	7.59553	3.06542e-14	2.42034e-12
ENSG00000155265	1493.84	1.77863	0.464729	3.82724	0.00012959	0.000764439
ENSG00000155307	416.735	1.06549	0.289383	3.68193	0.000231478	0.00124513
ENSG00000155380	8452.18	1.19184	0.260969	4.56699	4.94775e-06	4.6246e-05
ENSG00000155465	631.463	1.46549	0.316709	4.62723	3.70585e-06	3.61802e-05
ENSG00000155629	1120.24	1.31227	0.389801	3.36652	0.000761228	0.0034113
ENSG00000155719	7.40074	2.10605	0.464561	4.53341	5.80383e-06	5.32898e-05
ENSG00000155754	30.0294	2.25456	0.606378	3.71807	0.000200748	0.00110921
ENSG00000155893	968.082	1.16986	0.31041	3.76875	0.00016407	0.000934583
ENSG00000155966	182.2	3.21629	0.558169	5.7622	8.30224e-09	1.72792e-07
ENSG00000156009	4.52571	3.1074	0.799598	3.88621	0.000101823	0.000624337
ENSG00000156103	170.155	2.21919	0.42522	5.21892	1.79971e-07	2.52352e-06
ENSG00000156113	773.05	1.11874	0.431927	2.59012	0.00959425	0.0277144
ENSG00000156269	4.64383	3.41238	1.40313	2.43198	0.0150167	0.0397588
ENSG00000156475	333.087	2.87817	0.553298	5.20185	1.9731e-07	2.72441e-06
ENSG00000156510	273.243	3.61241	0.600324	6.01743	1.77206e-09	4.52034e-08
ENSG00000156802	3398.6	1.08553	0.181243	5.98935	2.10687e-09	5.22047e-08
ENSG00000156925	3.57188	4.43842	1.44171	3.07858	0.00207986	0.00788098
ENSG00000157060	0.814833	2.0283	0.932859	2.17428	0.0296841	0.0684307
ENSG00000157168	2589.56	1.76231	0.382106	4.61209	3.98638e-06	3.84046e-05
ENSG00000157193	1617.88	1.24926	0.258364	4.83526	1.32975e-06	1.47645e-05
ENSG00000157227	32310.8	1.3933	0.249423	5.58608	2.32248e-08	4.28668e-07
ENSG00000157306	28.5514	1.10242	0.312272	3.53031	0.000415074	0.00204677
ENSG00000157399	86.1872	1.97851	0.403851	4.89911	9.62715e-07	1.11627e-05
ENSG00000157654	26.7042	1.72039	0.472783	3.63887	0.000273839	0.0014399
ENSG00000157657	1088.37	1.16837	0.283327	4.12376	3.72741e-05	0.000264212
ENSG00000157680	177.763	3.28082	0.487166	6.7345	1.64489e-11	6.67927e-10
ENSG00000157827	3366.23	1.22338	0.1985	6.16313	7.13211e-10	2.02725e-08
ENSG00000157833	486.689	1.89957	0.287877	6.59854	4.15217e-11	1.56344e-09
ENSG00000157884	0.998602	2.37271	1.05876	2.24103	0.0250244	0.0597087
ENSG00000158023	3016.44	1.73429	0.282841	6.13167	8.69598e-10	2.38654e-08
ENSG00000158163	442.787	1.19924	0.381381	3.14445	0.00166398	0.0065482
ENSG00000158220	168.617	1.15636	0.425192	2.71963	0.00653558	0.0203185
ENSG00000158427	13.382	1.69876	0.40564	4.18786	2.81595e-05	0.000206825
ENSG00000158560	356.138	1.06834	0.485888	2.19873	0.0278971	0.0652101
ENSG00000158578	5.28766	1.50438	0.524682	2.86722	0.00414101	0.0140054
ENSG00000158714	736.27	1.462	0.328493	4.45064	8.5616e-06	7.42516e-05
ENSG00000158764	12.3943	2.10922	0.669542	3.15024	0.00163134	0.00643768
ENSG00000158815	10.6522	1.4877	0.638696	2.32928	0.0198443	0.0497596
ENSG00000158859	1555.83	1.57919	0.317309	4.97681	6.46392e-07	7.77586e-06
ENSG00000158869	1120.34	1.36431	0.306564	4.45032	8.57424e-06	7.43039e-05
ENSG00000159214	602.734	1.00405	0.295487	3.39795	0.000678925	0.00309688
ENSG00000159217	735.357	6.81686	0.684778	9.95484	2.40204e-23	1.19484e-20
ENSG00000159374	211.871	2.54755	0.670125	3.8016	0.000143765	0.000836158
ENSG00000159398	7.81788	2.59845	0.822984	3.15736	0.00159206	0.00631396
ENSG00000160117	116.887	2.19127	0.491872	4.45497	8.39047e-06	7.30461e-05
ENSG00000160161	270.705	3.77795	0.44628	8.46543	2.55203e-17	3.99825e-15
ENSG00000160200	41.3962	3.4439	0.560685	6.1423	8.13327e-10	2.26333e-08
ENSG00000160255	4222.9	1.21275	0.350859	3.45651	0.000547213	0.00257885
ENSG00000160282	53.1323	5.26661	0.806983	6.52629	6.74169e-11	2.42129e-09
ENSG00000160293	4114.2	1.60669	0.22647	7.09451	1.29814e-12	6.72634e-11
ENSG00000160326	512.438	2.6725	0.268856	9.94026	2.78096e-23	1.34958e-20
ENSG00000160469	136.524	1.86205	0.345393	5.39111	7.00228e-08	1.10487e-06
ENSG00000160471	311.442	1.03247	0.496731	2.07853	0.0376602	0.0828167
ENSG00000160781	144.154	1.32125	0.425667	3.10395	0.00190953	0.00734465
ENSG00000160813	853.006	1.03846	0.198717	5.22583	1.73374e-07	2.43789e-06
ENSG00000160856	90.5575	1.90188	0.536049	3.54795	0.000388236	0.00193748
ENSG00000160867	462.683	1.80037	0.323558	5.56429	2.63223e-08	4.75258e-07
ENSG00000160886	1686.57	2.08248	0.39044	5.33367	9.62476e-08	1.46298e-06
ENSG00000160932	23303.9	1.22489	0.295501	4.14513	3.39614e-05	0.000243562
ENSG00000160973	41.0092	4.04263	0.702902	5.75135	8.85356e-09	1.82928e-07
ENSG00000160991	1658.07	1.06093	0.246517	4.30368	1.67987e-05	0.000133858
ENSG00000161040	45.6622	1.15464	0.422665	2.7318	0.00629895	0.0196936
ENSG00000161082	14.94	2.29856	0.427316	5.37906	7.48776e-08	1.17126e-06
ENSG00000161091	3543.73	1.00996	0.197724	5.1079	3.25753e-07	4.22835e-06
ENSG00000161103	1.44454	2.11898	0.910029	2.32848	0.0198868	0.0498284
ENSG00000161133	2.93158	2.16706	0.690761	3.1372	0.00170568	0.00668333
ENSG00000161270	9.50464	2.39572	0.721058	3.32251	0.000892107	0.00388749
ENSG00000161509	40.2693	1.14156	0.338066	3.37673	0.000733522	0.00331025
ENSG00000161544	690.139	1.31779	0.249153	5.28906	1.22946e-07	1.8067e-06
ENSG00000161609	7.55399	2.48962	0.669909	3.71636	0.000202115	0.00111584
ENSG00000161638	11172.1	2.01478	0.355084	5.6741	1.39421e-08	2.73576e-07
ENSG00000161643	31.8714	1.30925	0.551077	2.3758	0.0175109	0.0449683
ENSG00000161647	363.668	1.59263	0.243043	6.5529	5.64299e-11	2.06774e-09
ENSG00000161681	40.3645	2.54382	0.440895	5.76966	7.94324e-09	1.6654e-07
ENSG00000161791	1906.79	1.5094	0.203944	7.40104	1.35123e-13	8.99181e-12
ENSG00000161940	452.014	1.37753	0.238842	5.76755	8.0433e-09	1.68107e-07
ENSG00000162105	1134.04	1.46847	0.535582	2.74182	0.00611	0.0191994
ENSG00000162267	32.6455	1.12598	0.417858	2.69465	0.00704619	0.0215491
ENSG00000162341	1631.68	1.19145	0.358281	3.32544	0.000882776	0.00385358
ENSG00000162438	6.19792	1.37526	0.567425	2.42368	0.0153642	0.0405011
ENSG00000162458	6055.12	1.1461	0.259598	4.41492	1.01049e-05	8.57385e-05
ENSG00000162512	2962.84	1.08543	0.275992	3.93283	8.39503e-05	0.000529264
ENSG00000162526	8.33831	1.33288	0.372055	3.58248	0.000340354	0.00172756
ENSG00000162572	763.287	1.84207	0.534198	3.4483	0.000564135	0.00264357
ENSG00000162639	478.745	1.13673	0.313836	3.62207	0.000292252	0.00151479
ENSG00000162676	133.308	1.25975	0.34063	3.69828	0.000217062	0.00118092
ENSG00000162723	157.222	4.04574	0.526384	7.6859	1.51923e-14	1.30858e-12
ENSG00000162729	3617.82	1.00737	0.196528	5.12582	2.96246e-07	3.901e-06
ENSG00000162779	33.9871	3.23773	0.596565	5.42729	5.72166e-08	9.27718e-07
ENSG00000162849	1471.41	3.48394	0.339236	10.27	9.62478e-25	6.67071e-22
ENSG00000162892	820.669	3.06047	0.551231	5.55206	2.82316e-08	5.01988e-07
ENSG00000162913	51.8584	1.31228	0.32156	4.081	4.48428e-05	0.000309053
ENSG00000163013	790.257	1.43477	0.260008	5.51819	3.42505e-08	5.92078e-07
ENSG00000163016	6.15883	1.18104	0.464031	2.54518	0.0109221	0.0307944
ENSG00000163040	242.135	1.02187	0.378509	2.69974	0.00693947	0.0213058
ENSG00000163064	421.459	6.05657	0.666301	9.08984	9.91883e-20	2.26845e-17
ENSG00000163081	4.29208	4.70694	1.17069	4.02064	5.80392e-05	0.000385965
ENSG00000163132	172.584	1.84314	0.281888	6.53857	6.21111e-11	2.24695e-09
ENSG00000163288	3.24198	2.43789	0.905358	2.69274	0.00708676	0.0216563
ENSG00000163359	38872.8	3.05444	0.410128	7.44753	9.51063e-14	6.66313e-12
ENSG00000163364	171.228	1.74832	0.466151	3.75055	0.000176444	0.000994253
ENSG00000163453	10439	1.46915	0.253146	5.80358	6.49135e-09	1.40237e-07
ENSG00000163462	103.263	1.68579	0.281942	5.97921	2.24223e-09	5.51466e-08
ENSG00000163499	17.3159	4.02519	0.774007	5.20046	1.98797e-07	2.74304e-06
ENSG00000163507	948.72	1.29885	0.210951	6.1571	7.40882e-10	2.10258e-08
ENSG00000163515	4.67941	2.51911	0.680044	3.70433	0.000211954	0.00115827
ENSG00000163536	573.855	1.94356	0.504266	3.85424	0.000116088	0.000696352
ENSG00000163564	73.3308	1.16863	0.408472	2.86097	0.00422342	0.0142357
ENSG00000163568	859.829	2.96072	0.45636	6.4877	8.71567e-11	3.04773e-09
ENSG00000163577	823.627	2.16663	0.246062	8.80522	1.30591e-18	2.55013e-16
ENSG00000163599	219.486	2.1969	0.387297	5.67238	1.40827e-08	2.76063e-07
ENSG00000163631	8.9664	1.68899	0.668694	2.52581	0.0115434	0.0321292
ENSG00000163673	43.1912	1.63141	0.359112	4.54289	5.54871e-06	5.11598e-05
ENSG00000163739	3404.48	1.05021	0.497461	2.11114	0.03476	0.077745
ENSG00000163746	12.7278	2.22811	0.539363	4.131	3.61183e-05	0.000257119
ENSG00000163806	26.5146	1.13314	0.312025	3.63157	0.000281704	0.00147269
ENSG00000163810	37.0473	1.45858	0.398889	3.65662	0.00025556	0.00135489
ENSG00000163882	3331.52	1.09202	0.195964	5.57257	2.51009e-08	4.55687e-07
ENSG00000163915	20.7789	2.90912	0.530455	5.4842	4.15354e-08	7.03944e-07
ENSG00000163958	14.8522	2.95825	0.548648	5.3919	6.97171e-08	1.10092e-06
ENSG00000163964	2622.54	1.04993	0.22009	4.77047	1.83797e-06	1.96086e-05
ENSG00000164037	26.1682	1.09576	0.294593	3.71958	0.000199556	0.00110386
ENSG00000164076	7.08406	1.58905	0.514229	3.09016	0.00200047	0.00764567
ENSG00000164112	9.50484	2.31427	0.516036	4.48471	7.30134e-06	6.47969e-05
ENSG00000164116	832.905	1.77432	0.331628	5.35032	8.77974e-08	1.34688e-06
ENSG00000164125	1746.04	1.00389	0.32332	3.10494	0.00190316	0.0073244
ENSG00000164176	1846.11	1.82835	0.385494	4.74287	2.10708e-06	2.21472e-05
ENSG00000164199	713.212	1.05349	0.332662	3.16684	0.00154107	0.00614604
ENSG00000164211	1152.29	1.15664	0.238253	4.85467	1.20588e-06	1.36094e-05
ENSG00000164283	358.686	4.96278	0.358607	13.839	1.48159e-43	1.47396e-39
ENSG00000164304	24.9845	1.91632	0.379779	5.04587	4.51456e-07	5.65596e-06
ENSG00000164362	34.3723	2.33128	0.480873	4.84801	1.24705e-06	1.40422e-05
ENSG00000164411	128.229	2.63009	0.412116	6.38192	1.74879e-10	5.76086e-09
ENSG00000164465	2283.61	1.73937	0.318199	5.4663	4.59527e-08	7.66405e-07
ENSG00000164509	214.704	1.33233	0.463369	2.87531	0.00403627	0.0137024
ENSG00000164616	4.55212	4.05395	1.19886	3.3815	0.00072091	0.00326147
ENSG00000164627	30.5033	1.02169	0.43373	2.3556	0.0184931	0.0469872
ENSG00000164638	504.042	2.13232	0.413275	5.15956	2.47527e-07	3.32738e-06
ENSG00000164683	1408.26	1.80921	0.44256	4.08805	4.35013e-05	0.000301269
ENSG00000164694	1901.02	2.88351	0.480134	6.00563	1.90595e-09	4.77616e-08
ENSG00000164744	35.0771	4.19453	0.672058	6.24133	4.33864e-10	1.2923e-08
ENSG00000164796	19.1255	2.17518	0.865531	2.51312	0.0119669	0.0330611
ENSG00000164929	418.521	1.53948	0.585754	2.62821	0.0085836	0.0252679
ENSG00000164935	24.3299	3.44583	0.658869	5.22992	1.69585e-07	2.39307e-06
ENSG00000165078	121.733	2.17994	0.550123	3.96264	7.41261e-05	0.000476841
ENSG00000165164	31.7273	1.70246	0.706256	2.41054	0.0159288	0.0416966
ENSG00000165323	37.4046	1.37141	0.60375	2.27149	0.0231172	0.0561068
ENSG00000165325	16.3635	1.6743	0.573737	2.91824	0.00352011	0.0122042
ENSG00000165409	19.2486	1.61419	0.498607	3.2374	0.00120623	0.00502521
ENSG00000165521	80.0862	1.76837	0.489446	3.613	0.000302675	0.00156221
ENSG00000165556	43.7375	5.57568	1.0675	5.2231	1.75948e-07	2.4706e-06
ENSG00000165568	116.87	1.77205	0.388237	4.56435	5.01039e-06	4.66503e-05
ENSG00000165617	426.017	1.86058	0.477888	3.89333	9.88768e-05	0.000609276
ENSG00000165685	53.8732	2.7313	0.536699	5.08907	3.59826e-07	4.62796e-06
ENSG00000165704	2463.68	1.06942	0.14749	7.25082	4.14263e-13	2.44587e-11
ENSG00000165805	2.34036	2.77856	0.852367	3.25981	0.00111487	0.0047007
ENSG00000165868	510.999	1.53376	0.388956	3.94328	8.03764e-05	0.000509964
ENSG00000165914	1162.94	1.0642	0.258279	4.12034	3.78311e-05	0.000267303
ENSG00000165923	68.8674	1.08216	0.330972	3.26963	0.00107687	0.00456466
ENSG00000165935	64.8569	1.22173	0.339819	3.59525	0.000324085	0.00165639
ENSG00000165970	1.73986	2.62559	0.867838	3.02544	0.00248273	0.00915704
ENSG00000165972	27.7523	4.19778	0.69817	6.01254	1.82641e-09	4.62343e-08
ENSG00000165973	67.3493	1.92714	0.69353	2.77873	0.00545711	0.0174988
ENSG00000166073	1576.98	2.92971	0.396662	7.3859	1.51424e-13	9.91079e-12
ENSG00000166147	7832.28	1.0412	0.398228	2.61459	0.00893355	0.026136
ENSG00000166159	1.87153	2.30019	0.872134	2.63743	0.0083537	0.0247121
ENSG00000166173	780.093	1.16187	0.297591	3.90426	9.45147e-05	0.000586209
ENSG00000166250	1268.12	1.06447	0.40827	2.60727	0.00912661	0.0265996
ENSG00000166278	961.169	1.25154	0.289582	4.3219	1.5469e-05	0.00012461
ENSG00000166342	31.2636	3.47151	0.656646	5.28673	1.24523e-07	1.82569e-06
ENSG00000166349	315.554	1.8604	0.344705	5.39709	6.77315e-08	1.07468e-06
ENSG00000166415	2702.83	1.8055	0.368424	4.90062	9.55358e-07	1.10838e-05
ENSG00000166446	649.098	1.87131	0.311768	6.00226	1.9459e-09	4.86402e-08
ENSG00000166448	41.6369	2.57154	0.469559	5.4765	4.3381e-08	7.30246e-07
ENSG00000166451	1120.41	1.04177	0.218521	4.76735	1.86661e-06	1.98928e-05
ENSG00000166473	49.5998	2.71981	0.539878	5.03782	4.70863e-07	5.86647e-06
ENSG00000166707	14.6526	1.41918	0.364035	3.89848	9.67998e-05	0.000597959
ENSG00000166813	433.976	1.46594	0.304835	4.80897	1.51712e-06	1.66132e-05
ENSG00000166845	346.458	1.25786	0.211879	5.93668	2.9085e-09	6.98074e-08
ENSG00000166862	2.77391	2.39531	0.904755	2.64747	0.00810965	0.0241023
ENSG00000166881	1873.75	1.35272	0.216639	6.24411	4.26218e-10	1.2791e-08
ENSG00000166897	135.455	1.83644	0.676561	2.71438	0.00664006	0.0205822
ENSG00000166922	155.091	2.40223	0.404681	5.93612	2.91854e-09	6.99641e-08
ENSG00000166997	613.259	1.245	0.243293	5.1173	3.09936e-07	4.06781e-06
ENSG00000167077	210.462	1.5348	0.416558	3.6845	0.000229155	0.00123631
ENSG00000167100	73.4516	1.62024	0.248738	6.51383	7.32571e-11	2.60285e-09
ENSG00000167103	192.886	1.66206	0.343435	4.83953	1.30146e-06	1.44989e-05
ENSG00000167117	1.07977	1.74417	0.841995	2.07148	0.0383143	0.0840136
ENSG00000167123	3786.69	2.11141	0.305784	6.9049	5.02396e-12	2.30859e-10
ENSG00000167281	12.0995	2.78474	0.577794	4.81961	1.43842e-06	1.58123e-05
ENSG00000167355	17.4467	3.59849	1.18689	3.03185	0.00243057	0.00898739
ENSG00000167371	46.0387	1.22283	0.362254	3.3756	0.000736539	0.0033216
ENSG00000167543	1851.52	1.13941	0.149147	7.63947	2.18112e-14	1.80073e-12
ENSG00000167612	1.63186	3.34005	0.827719	4.03524	5.45462e-05	0.000365916
ENSG00000167619	23.0702	2.20263	0.447642	4.92051	8.63179e-07	1.01326e-05
ENSG00000167646	106.862	1.23444	0.403797	3.05709	0.00223494	0.00837925
ENSG00000167702	1217.38	1.26031	0.281829	4.4719	7.75282e-06	6.81953e-05
ENSG00000167749	18.8125	2.06386	0.550138	3.75153	0.00017576	0.000990681
ENSG00000167751	12.0636	1.65971	0.667096	2.48796	0.0128479	0.0349552
ENSG00000167771	323.45	2.63581	0.394173	6.68694	2.2788e-11	8.99629e-10
ENSG00000167775	1474.06	1.21146	0.222361	5.44817	5.08908e-08	8.33973e-07
ENSG00000167798	4.01177	3.63325	1.0884	3.33816	0.000843348	0.0037157
ENSG00000167889	77.3879	1.68694	0.483497	3.48903	0.000484772	0.00232927
ENSG00000167895	1292.68	1.99978	0.311087	6.42837	1.28981e-10	4.37939e-09
ENSG00000167912	62.7454	2.09275	0.412876	5.06871	4.00521e-07	5.09864e-06
ENSG00000167971	60.922	1.30945	0.424199	3.08687	0.00202279	0.00770877
ENSG00000168003	22967.1	1.17499	0.221095	5.31443	1.06993e-07	1.60384e-06
ENSG00000168065	15.3406	3.71503	0.68694	5.40808	6.37045e-08	1.0181e-06
ENSG00000168067	1456.88	1.71729	0.162857	10.5448	5.36909e-26	4.4512e-23
ENSG00000168071	1767.66	1.09657	0.36271	3.02327	0.00250062	0.00921127
ENSG00000168367	1.90948	3.52332	1.2268	2.87196	0.0040793	0.0138272
ENSG00000168394	13666.8	1.05135	0.259807	4.04664	5.19575e-05	0.000350233
ENSG00000168454	7.44234	1.5496	0.419179	3.69676	0.000218372	0.00118682
ENSG00000168502	1947.53	1.77367	0.353875	5.01215	5.38262e-07	6.6069e-06
ENSG00000168505	42.9993	6.81689	0.811279	8.40264	4.36558e-17	6.38691e-15
ENSG00000168671	16.9257	2.25848	0.677416	3.33397	0.000856168	0.00376053
ENSG00000168676	9.23419	1.42517	0.451822	3.15428	0.00160893	0.00636566
ENSG00000168685	2364.04	1.30444	0.366941	3.55492	0.0003781	0.00189454
ENSG00000168743	3919.93	2.00335	0.3007	6.66228	2.69612e-11	1.05392e-09
ENSG00000168754	106.302	1.71734	0.6046	2.84045	0.00450493	0.0149966
ENSG00000168843	96.1811	5.43394	1.12591	4.82627	1.39113e-06	1.53859e-05
ENSG00000169071	904.211	2.14611	0.416537	5.15227	2.57348e-07	3.44116e-06
ENSG00000169129	3848.98	1.25512	0.291693	4.30287	1.68601e-05	0.00013424
ENSG00000169174	3605.42	3.14332	0.413775	7.59669	3.03795e-14	2.40821e-12
ENSG00000169427	34.2075	3.54777	0.547204	6.48344	8.9652e-11	3.12035e-09
ENSG00000169436	832.803	4.87765	0.610832	7.98526	1.40232e-15	1.46083e-13
ENSG00000169439	2309.83	1.70161	0.380379	4.47346	7.69657e-06	6.77905e-05
ENSG00000169504	9862.47	1.30034	0.194272	6.69341	2.1803e-11	8.65899e-10
ENSG00000169507	47.7064	1.46226	0.522625	2.79791	0.00514347	0.0167468
ENSG00000169668	3.26241	2.38133	0.717083	3.32086	0.0008974	0.00390457
ENSG00000169783	196.913	2.68888	0.37074	7.25273	4.08446e-13	2.41871e-11
ENSG00000169856	12.3469	4.77533	0.832929	5.73318	9.85639e-09	2.00935e-07
ENSG00000169877	1.16478	1.98679	0.728483	2.72729	0.00638565	0.0199428
ENSG00000169900	18.6201	1.91813	0.70469	2.72195	0.00648985	0.0201984
ENSG00000169992	1721.96	1.2811	0.252457	5.07453	3.88464e-07	4.96025e-06
ENSG00000170044	19.9997	2.22588	0.654019	3.40338	0.000665572	0.00304714
ENSG00000170054	17.8535	3.43427	0.754711	4.55045	5.35314e-06	4.94712e-05
ENSG00000170214	32.3964	2.88165	0.655408	4.39673	1.09892e-05	9.2297e-05
ENSG00000170289	30.0556	3.06364	0.41651	7.35549	1.90229e-13	1.21704e-11
ENSG00000170323	4094.01	4.17334	0.890704	4.68544	2.79362e-06	2.84904e-05
ENSG00000170537	313.602	1.63512	0.292769	5.58502	2.33678e-08	4.30509e-07
ENSG00000170627	304.866	3.83616	0.730343	5.25255	1.50005e-07	2.14724e-06
ENSG00000170819	8.43299	1.06885	0.497539	2.14827	0.0316922	0.0721735
ENSG00000170827	6.85887	1.95032	0.830896	2.34724	0.0189129	0.0478765
ENSG00000170858	8.88619	1.46187	0.517936	2.82249	0.00476523	0.015695
ENSG00000170959	19.9812	1.13137	0.460057	2.4592	0.0139245	0.0373441
ENSG00000170965	121.231	3.83361	0.581112	6.59702	4.19506e-11	1.57192e-09
ENSG00000171067	2779.99	1.07384	0.150632	7.12892	1.01161e-12	5.44001e-11
ENSG00000171094	21.6386	1.85952	0.556433	3.34186	0.000832184	0.00367546
ENSG00000171102	1.06283	2.11417	0.79655	2.65416	0.00795065	0.0237422
ENSG00000171224	408.204	1.16484	0.280914	4.1466	3.37442e-05	0.000242298
ENSG00000171241	1063.74	1.10168	0.214913	5.12616	2.95718e-07	3.89663e-06
ENSG00000171246	79.6635	1.66642	0.574288	2.90171	0.00371131	0.0127515
ENSG00000171298	8165.55	1.15751	0.26083	4.43778	9.08898e-06	7.82533e-05
ENSG00000171310	2392.54	2.1494	0.322765	6.65934	2.75055e-11	1.07099e-09
ENSG00000171435	58.6475	1.30107	0.447245	2.90908	0.00362489	0.0125107
ENSG00000171483	6.68976	4.37599	1.17477	3.72498	0.000195327	0.00108499
ENSG00000171488	1800.43	1.27076	0.268401	4.73455	2.19542e-06	2.29786e-05
ENSG00000171502	115.474	2.4384	0.392166	6.21779	5.04209e-10	1.47533e-08
ENSG00000171509	22.106	4.05922	0.624408	6.50091	7.98366e-11	2.81152e-09
ENSG00000171540	1.90487	2.52777	0.807989	3.12847	0.00175721	0.00685285
ENSG00000171564	3.5758	3.71475	1.06689	3.48186	0.000497951	0.00238281
ENSG00000171608	1672.52	1.08598	0.237925	4.56436	5.01015e-06	4.66503e-05
ENSG00000171658	1243.82	3.7033	0.592608	6.24916	4.1266e-10	1.24593e-08
ENSG00000171724	31.6082	1.146	0.47279	2.42391	0.0153542	0.0404896
ENSG00000171747	44.6773	1.44705	0.598732	2.41685	0.0156553	0.0411104
ENSG00000171759	11.0183	2.83007	0.841172	3.36443	0.000767011	0.00343026
ENSG00000171873	18.0016	2.06875	0.440327	4.69822	2.6244e-06	2.69164e-05
ENSG00000171956	4.92127	1.58258	0.60421	2.61926	0.00881211	0.0258301
ENSG00000172031	39.465	1.51396	0.43473	3.48253	0.000496702	0.00237814
ENSG00000172139	13.1777	1.66029	0.434637	3.81994	0.000133482	0.000784604
ENSG00000172167	463.431	1.26645	0.185439	6.82949	8.5219e-12	3.69412e-10
ENSG00000172379	847.346	1.3968	0.46327	3.0151	0.00256898	0.00941866
ENSG00000172551	346.324	4.44208	0.790644	5.6183	1.92843e-08	3.62665e-07
ENSG00000172572	346.358	1.56146	0.340794	4.58182	4.60955e-06	4.35293e-05
ENSG00000172803	25.4864	1.00661	0.309291	3.25457	0.00113563	0.00477812
ENSG00000172900	1.268	1.93944	0.855154	2.26794	0.023333	0.0565339
ENSG00000173077	117.184	1.88084	0.545102	3.45044	0.000559677	0.00262898
ENSG00000173207	2065.43	1.34729	0.18058	7.4609	8.59328e-14	6.11166e-12
ENSG00000173209	957.455	1.04609	0.290758	3.59782	0.000320897	0.00164347
ENSG00000173227	632.959	1.85236	0.480218	3.85733	0.000114634	0.000689087
ENSG00000173262	16.7018	3.39458	0.656617	5.16981	2.34337e-07	3.17184e-06
ENSG00000173406	30.3192	1.00793	0.451423	2.23279	0.0255625	0.0607456
ENSG00000173621	1544.86	1.75234	0.215073	8.14763	3.71132e-16	4.42181e-14
ENSG00000173638	1059.48	1.72566	0.199773	8.63809	5.71604e-18	1.04341e-15
ENSG00000173727	267.03	2.15993	0.342606	6.30441	2.89287e-10	9.06448e-09
ENSG00000173918	2574.28	1.16257	0.359559	3.23331	0.00122363	0.00508609
ENSG00000174171	31.5815	2.11831	0.611948	3.46158	0.000537019	0.00253742
ENSG00000174325	6.03352	4.46624	0.777746	5.74254	9.32642e-09	1.9111e-07
ENSG00000174343	45.0478	3.32558	0.683601	4.8648	1.14575e-06	1.3012e-05
ENSG00000174371	864.817	1.50188	0.208242	7.21221	5.50506e-13	3.14754e-11
ENSG00000174469	1576.28	3.2158	0.638173	5.03908	4.67776e-07	5.83167e-06
ENSG00000174482	34.6026	1.924	0.734287	2.62023	0.00878715	0.0257645
ENSG00000174498	2.87965	2.22674	0.653498	3.40741	0.00065582	0.00300942
ENSG00000174527	40.9723	1.25365	0.450977	2.77985	0.00543838	0.0174528
ENSG00000174792	20.0998	2.15753	0.59164	3.64669	0.000265638	0.00140308
ENSG00000174827	35.6448	2.33693	0.515634	4.53215	5.83869e-06	5.35356e-05
ENSG00000174837	122.241	2.90492	0.49405	5.87982	4.10721e-09	9.3717e-08
ENSG00000174891	1905.39	1.08819	0.166749	6.52592	6.75833e-11	2.42289e-09
ENSG00000174899	48.2629	2.08569	0.612064	3.40763	0.000655298	0.00300772
ENSG00000174938	1683.88	1.89585	0.430192	4.40699	1.04815e-05	8.85942e-05
ENSG00000174945	52.1818	2.38943	0.478359	4.99505	5.8821e-07	7.17573e-06
ENSG00000174963	33.8593	4.15573	0.913389	4.54979	5.36986e-06	4.96027e-05
ENSG00000174990	3.4236	1.86801	0.600784	3.10929	0.00187538	0.00723148
ENSG00000175063	2791.39	1.26793	0.214133	5.92122	3.19555e-09	7.58733e-08
ENSG00000175264	592.616	1.4787	0.411765	3.59113	0.000329244	0.00167845
ENSG00000175265	969.368	1.60552	0.427587	3.75485	0.000173448	0.000979031
ENSG00000175356	293.981	1.14616	0.443495	2.58438	0.00975547	0.0280904
ENSG00000175426	148.689	2.11591	0.375268	5.63838	1.71659e-08	3.29363e-07
ENSG00000175471	663.362	1.00726	0.311316	3.23548	0.00121437	0.00505355
ENSG00000175600	452.639	2.25187	0.382105	5.89334	3.78472e-09	8.72591e-08
ENSG00000175643	1148.98	1.35602	0.250291	5.41779	6.03413e-08	9.71406e-07
ENSG00000175676	0.907745	2.49458	1.1797	2.11459	0.0344652	0.0771898
ENSG00000175728	4.76882	1.7559	0.686681	2.55708	0.0105554	0.029943
ENSG00000175746	3.10897	2.77975	0.661037	4.20513	2.60928e-05	0.000194154
ENSG00000175779	2.41672	1.05365	0.517339	2.03667	0.0416827	0.0897397
ENSG00000175874	386.224	2.43451	0.522497	4.65939	3.17152e-06	3.17903e-05
ENSG00000175894	56.5701	3.83033	0.657378	5.82668	5.65407e-09	1.23815e-07
ENSG00000176029	53.3361	1.68905	0.688556	2.45303	0.0141657	0.0378615
ENSG00000176148	677.888	1.11404	0.199746	5.57728	2.44308e-08	4.46548e-07
ENSG00000176177	12.7214	1.66358	0.522597	3.1833	0.00145607	0.00586346
ENSG00000176204	4.79417	2.08783	0.693185	3.01193	0.00259593	0.00950003
ENSG00000176349	3.61266	3.22898	0.8102	3.98542	6.73616e-05	0.000439729
ENSG00000176383	244.236	1.96543	0.340618	5.77018	7.91864e-09	1.66479e-07
ENSG00000176406	328.32	2.85782	0.516404	5.53409	3.12851e-08	5.49409e-07
ENSG00000176571	1.72233	3.15795	1.02308	3.08671	0.00202386	0.00770989
ENSG00000176654	1.49285	2.19832	0.865513	2.5399	0.0110883	0.0311571
ENSG00000176659	101.79	1.95874	0.67837	2.88742	0.00388421	0.0132677
ENSG00000176697	213.296	1.13397	0.475435	2.38513	0.0170732	0.0440317
ENSG00000176754	2.89194	2.45436	0.867741	2.82844	0.0046775	0.015465
ENSG00000176826	222.015	2.43554	0.375451	6.48697	8.75814e-11	3.0572e-09
ENSG00000176884	66.9749	1.26822	0.448877	2.82532	0.00472341	0.0155831
ENSG00000176890	2100.32	1.23241	0.28203	4.36977	1.24377e-05	0.000103071
ENSG00000176912	78.3689	1.20551	0.369544	3.26217	0.00110563	0.0046667
ENSG00000177234	19.2683	4.66714	0.754426	6.18634	6.15774e-10	1.77309e-08
ENSG00000177359	138.231	3.4453	0.604312	5.7012	1.1897e-08	2.37665e-07
ENSG00000177464	362.414	1.3241	0.230825	5.73638	9.67192e-09	1.97782e-07
ENSG00000177674	3951.89	1.11518	0.289247	3.85547	0.000115507	0.000693561
ENSG00000177699	7.3356	2.48189	0.582044	4.26409	2.00717e-05	0.000155638
ENSG00000177788	25.1303	1.07312	0.321132	3.34167	0.00083276	0.00367567
ENSG00000177807	21.4727	2.00716	0.512459	3.91672	8.97614e-05	0.00056022
ENSG00000177822	93.9579	2.12318	0.569687	3.72692	0.000193833	0.00107819
ENSG00000177839	168.634	1.61978	0.346902	4.66926	3.02284e-06	3.05462e-05
ENSG00000177943	204.195	1.1663	0.335814	3.47307	0.000514549	0.00244582
ENSG00000178026	573.986	1.30273	0.27153	4.79776	1.60449e-06	1.74401e-05
ENSG00000178053	1809.61	1.22894	0.342711	3.58594	0.000335872	0.00170742
ENSG00000178107	1.22555	2.65878	1.01985	2.60702	0.00913342	0.0266073
ENSG00000178199	115.995	1.4259	0.340516	4.18747	2.82079e-05	0.000207104
ENSG00000178217	13.8784	1.73581	0.419195	4.14081	3.46088e-05	0.000247969
ENSG00000178297	22.6885	1.36467	0.367763	3.71074	0.000206657	0.00113462
ENSG00000178301	41.1451	1.02107	0.28123	3.63074	0.000282605	0.00147663
ENSG00000178401	116.698	1.32285	0.479848	2.75681	0.00583679	0.0184869
ENSG00000178445	327.019	1.3773	0.639889	2.15241	0.0313649	0.0715673
ENSG00000178773	284.247	2.40194	0.410248	5.85485	4.77443e-09	1.06499e-07
ENSG00000178860	1167.34	2.94841	0.41185	7.15895	8.1297e-13	4.49324e-11
ENSG00000178882	138.939	1.70907	0.464204	3.68172	0.000231669	0.00124563
ENSG00000178997	3.27266	2.63465	0.6945	3.79359	0.000148484	0.000860585
ENSG00000179046	40.6607	5.01602	0.863517	5.80882	6.2913e-09	1.36359e-07
ENSG00000179066	79.951	1.78415	0.538664	3.31218	0.000925715	0.00401679
ENSG00000179088	11.9554	2.54691	0.513149	4.96329	6.93076e-07	8.28734e-06
ENSG00000179141	5.11751	2.32697	0.745658	3.12069	0.00180426	0.0070075
ENSG00000179219	3.14625	2.95858	0.793936	3.72647	0.000194181	0.00107983
ENSG00000179253	4.38041	3.28653	1.03922	3.1625	0.00156419	0.00622701
ENSG00000179344	6072.47	1.13429	0.389134	2.91491	0.00355792	0.0123175
ENSG00000179406	674.986	2.09351	0.357463	5.85658	4.72499e-09	1.05514e-07
ENSG00000179431	1036.8	1.39602	0.269606	5.17798	2.24296e-07	3.05353e-06
ENSG00000179455	159.34	1.93231	0.602181	3.20885	0.00133265	0.0054447
ENSG00000179477	1477.55	1.56145	0.614785	2.53983	0.0110907	0.0311595
ENSG00000179528	49.5077	2.55803	0.281648	9.08238	1.0623e-19	2.40188e-17
ENSG00000179698	62.6037	1.36096	0.437759	3.10892	0.00187772	0.00723911
ENSG00000179761	181.302	3.04683	0.500632	6.08598	1.15781e-09	3.06751e-08
ENSG00000179840	2.03221	1.26489	0.610947	2.07037	0.0384174	0.0841747
ENSG00000179994	0.96323	1.81625	0.82384	2.20461	0.0274813	0.0644805
ENSG00000180066	129.684	2.16284	0.444959	4.86076	1.16935e-06	1.32573e-05
ENSG00000180178	152.881	7.84024	0.935552	8.38034	5.27758e-17	7.44738e-15
ENSG00000180190	887.972	1.61789	0.328304	4.92803	8.3063e-07	9.80815e-06
ENSG00000180263	2473.95	1.42077	0.209175	6.79224	1.10406e-11	4.66399e-10
ENSG00000180264	48.6646	2.08592	0.516598	4.0378	5.39548e-05	0.000362682
ENSG00000180279	12.7198	1.66377	0.432312	3.84855	0.00011882	0.000710313
ENSG00000180539	17.6161	1.28688	0.364323	3.53226	0.000412027	0.00203477
ENSG00000180616	112.033	2.15284	0.416327	5.17103	2.32813e-07	3.1555e-06
ENSG00000180638	373.361	1.85016	0.475596	3.89019	0.000100165	0.000615877
ENSG00000180644	625.565	1.10983	0.35385	3.13645	0.00171007	0.00669656
ENSG00000180801	1396.75	1.30864	0.353668	3.7002	0.00021543	0.00117372
ENSG00000180806	98.544	4.07946	0.419231	9.73083	2.22768e-22	8.52386e-20
ENSG00000180818	399.1	4.57718	0.634993	7.20823	5.66832e-13	3.21318e-11
ENSG00000181097	32.8661	2.05213	0.339248	6.04906	1.45698e-09	3.8044e-08
ENSG00000181126	173.667	2.23347	0.478323	4.66937	3.02121e-06	3.05453e-05
ENSG00000181135	874.945	1.197	0.178717	6.69775	2.11656e-11	8.42265e-10
ENSG00000181355	21.4327	4.96771	0.672463	7.38734	1.49794e-13	9.83646e-12
ENSG00000181409	165.677	1.13256	0.242422	4.67184	2.98519e-06	3.02425e-05
ENSG00000181458	6450.48	3.23742	0.526388	6.15026	7.73567e-10	2.17396e-08
ENSG00000181577	236.986	3.8732	0.563928	6.86825	6.49939e-12	2.90603e-10
ENSG00000181690	510.272	1.52863	0.396222	3.85801	0.000114312	0.000687462
ENSG00000181847	389.49	2.03933	0.366988	5.55693	2.74553e-08	4.917e-07
ENSG00000181908	8.92704	1.47574	0.468428	3.15041	0.00163044	0.00643655
ENSG00000182050	27.148	1.4527	0.651457	2.22993	0.0257522	0.0611088
ENSG00000182118	1651.73	1.45309	0.236798	6.1364	8.44117e-10	2.33919e-08
ENSG00000182183	29.8364	1.70241	0.428673	3.97135	7.14651e-05	0.00046242
ENSG00000182230	21.7577	1.65886	0.69526	2.38596	0.0170347	0.0439495
ENSG00000182256	76.0011	2.53645	1.00009	2.53621	0.011206	0.0314035
ENSG00000182257	28.5599	1.10831	0.253988	4.36362	1.27925e-05	0.000105659
ENSG00000182310	97.6933	1.16083	0.316752	3.66478	0.000247555	0.00132018
ENSG00000182325	1517.16	1.18118	0.228374	5.17213	2.31445e-07	3.1391e-06
ENSG00000182366	24.8481	1.7604	0.401824	4.38101	1.1813e-05	9.84678e-05
ENSG00000182379	1622.1	3.99215	0.370933	10.7625	5.17623e-27	5.14957e-24
ENSG00000182450	1.68734	1.89725	0.932684	2.03418	0.0419331	0.0901326
ENSG00000182492	23577.6	2.24654	0.367255	6.11711	9.52893e-10	2.58659e-08
ENSG00000182612	405.395	2.44371	0.425533	5.74271	9.31734e-09	1.9111e-07
ENSG00000182621	964.686	1.02272	0.250803	4.07779	4.54661e-05	0.000312916
ENSG00000182632	33.9883	5.49077	0.987344	5.56116	2.67992e-08	4.82993e-07
ENSG00000182667	548.424	1.38813	0.365001	3.80309	0.000142905	0.000831639
ENSG00000182732	115.562	2.21193	0.525298	4.2108	2.54464e-05	0.000189912
ENSG00000182752	794.299	1.2466	0.407849	3.05653	0.00223914	0.00839341
ENSG00000182841	309.076	1.1006	0.214655	5.1273	2.9393e-07	3.87563e-06
ENSG00000182870	10.3548	2.30461	0.49663	4.64049	3.47581e-06	3.43557e-05
ENSG00000182871	13564.9	1.32353	0.243975	5.42484	5.80073e-08	9.37589e-07
ENSG00000182912	91.4938	5.02841	0.731941	6.86997	6.4217e-12	2.87776e-10
ENSG00000183150	71.4685	2.31254	0.366529	6.30931	2.80284e-10	8.81013e-09
ENSG00000183242	6.24234	4.27254	1.01304	4.21754	2.46985e-05	0.000185164
ENSG00000183305	1.22574	2.90603	1.33615	2.17492	0.0296361	0.0683463
ENSG00000183308	4.10549	1.05875	0.389317	2.71952	0.00653769	0.0203219
ENSG00000183484	330.23	1.22709	0.308447	3.97828	6.94147e-05	0.000450765
ENSG00000183535	0.989029	2.07313	0.694185	2.98642	0.00282265	0.0101762
ENSG00000183570	169.274	1.37011	0.354242	3.86771	0.000109862	0.000665223
ENSG00000183662	3.2826	1.6966	0.659246	2.57355	0.0100661	0.0287931
ENSG00000183674	17.1001	4.24878	0.803472	5.28803	1.23644e-07	1.8156e-06
ENSG00000183773	100.255	1.37643	0.376291	3.65789	0.000254298	0.00134891
ENSG00000183822	3.9385	1.76192	0.739141	2.38374	0.0171376	0.0441635
ENSG00000183828	1268.23	1.13434	0.261819	4.33253	1.47402e-05	0.000119514
ENSG00000183840	218.475	1.30876	0.482085	2.71479	0.00663187	0.0205633
ENSG00000183873	106.818	1.29827	0.563158	2.30534	0.0211473	0.0522888
ENSG00000183918	112.063	1.18834	0.404292	2.93931	0.00328947	0.0115494
ENSG00000183960	68.4747	1.89204	0.637131	2.96963	0.00298161	0.0106536
ENSG00000183963	4599.41	1.46363	0.30198	4.84678	1.2548e-06	1.41214e-05
ENSG00000184060	720.932	1.20056	0.288247	4.16505	3.11283e-05	0.000225666
ENSG00000184106	22.1697	4.53014	0.717752	6.31157	2.76213e-10	8.69591e-09
ENSG00000184108	11.859	2.96921	0.787096	3.77236	0.00016171	0.000924579
ENSG00000184220	1672.44	1.07708	0.168444	6.39428	1.61305e-10	5.34025e-09
ENSG00000184224	2.93034	1.53235	0.571515	2.68121	0.00733554	0.0222697
ENSG00000184274	3.83366	1.53557	0.451999	3.39729	0.000680557	0.00310361
ENSG00000184368	335.959	2.46601	0.642278	3.83947	0.0001233	0.000733048
ENSG00000184374	9.29851	1.31964	0.536399	2.46019	0.0138862	0.0372666
ENSG00000184428	3426.19	1.28371	0.223425	5.74559	9.15996e-09	1.88475e-07
ENSG00000184445	1681.57	1.10152	0.176807	6.2301	4.66138e-10	1.372e-08
ENSG00000184524	25.0785	1.84141	0.355003	5.18702	2.1369e-07	2.92018e-06
ENSG00000184608	7.44796	2.48192	0.995837	2.4923	0.012692	0.0346171
ENSG00000184613	4474.25	3.72376	0.43693	8.52256	1.56062e-17	2.60543e-15
ENSG00000184774	7.60326	2.5143	0.578634	4.34523	1.39129e-05	0.000113685
ENSG00000184786	77.2306	1.48986	0.263363	5.65708	1.53967e-08	2.98876e-07
ENSG00000184925	18.779	1.18309	0.497985	2.37575	0.0175134	0.0449688
ENSG00000184937	18.3801	4.69448	0.930929	5.04279	4.58791e-07	5.72683e-06
ENSG00000184949	55.2481	1.61917	0.359199	4.50773	6.55249e-06	5.90466e-05
ENSG00000184986	80.6454	1.17469	0.313411	3.74808	0.000178192	0.00100212
ENSG00000185002	0.925803	1.92646	0.874939	2.20182	0.0276778	0.0647964
ENSG00000185038	204.943	1.55243	0.740828	2.09553	0.0361238	0.0801287
ENSG00000185070	2105.2	1.64127	0.457392	3.58831	0.000332826	0.0016954
ENSG00000185155	40.6175	3.34807	0.541061	6.18798	6.09392e-10	1.75981e-08
ENSG00000185186	2.65913	2.43106	0.756684	3.21277	0.00131459	0.00538199
ENSG00000185304	14.1616	1.35483	0.4858	2.78887	0.00528925	0.0170623
ENSG00000185347	1059.98	1.0209	0.242204	4.21505	2.49719e-05	0.000186932
ENSG00000185386	1005.78	1.04274	0.264436	3.94328	8.03763e-05	0.000509964
ENSG00000185420	402.849	1.48808	0.238708	6.23388	4.55015e-10	1.34724e-08
ENSG00000185433	2.62484	2.24106	0.770396	2.90898	0.00362612	0.0125128
ENSG00000185518	98.4019	1.19378	0.559851	2.13231	0.0329812	0.0744866
ENSG00000185527	36.3958	1.45895	0.320612	4.55053	5.35119e-06	4.94712e-05
ENSG00000185565	535.315	1.91968	0.468574	4.09684	4.18822e-05	0.000291782
ENSG00000185615	112.162	4.99463	0.753939	6.62471	3.47923e-11	1.339e-09
ENSG00000185633	12546.7	1.7085	0.461421	3.70269	0.000213325	0.00116448
ENSG00000185666	15.4062	1.72967	0.535259	3.23147	0.00123156	0.00510401
ENSG00000185686	1220.34	7.48404	0.717098	10.4366	1.68809e-25	1.34351e-22
ENSG00000185697	207.375	1.26395	0.311206	4.06147	4.87641e-05	0.000332781
ENSG00000185803	4826.73	1.00151	0.179914	5.56658	2.59791e-08	4.70342e-07
ENSG00000185837	7.26717	1.06949	0.375279	2.84986	0.0043739	0.0146462
ENSG00000185842	193.422	1.90782	0.432057	4.41568	1.00692e-05	8.54721e-05
ENSG00000185904	248.921	2.53066	0.522282	4.8454	1.26359e-06	1.41963e-05
ENSG00000186007	303.495	1.81465	0.489925	3.70394	0.000212277	0.00115939
ENSG00000186047	39.3059	1.43123	0.259332	5.51892	3.41093e-08	5.90845e-07
ENSG00000186094	10.8087	1.67614	0.653149	2.56624	0.0102808	0.0292642
ENSG00000186235	10.8661	1.64011	0.45238	3.62552	0.000288383	0.00149855
ENSG00000186297	17.853	3.62873	1.2022	3.01841	0.00254106	0.00934012
ENSG00000186314	215.409	1.02503	0.272	3.7685	0.000164232	0.000935239
ENSG00000186340	9534.6	2.35198	0.390258	6.02673	1.67312e-09	4.30074e-08
ENSG00000186431	26.2583	2.08297	0.565376	3.68423	0.000229398	0.00123695
ENSG00000186493	338.548	1.65623	0.317994	5.20838	1.90493e-07	2.64313e-06
ENSG00000186567	1433.74	1.6668	0.348272	4.78591	1.70218e-06	1.83668e-05
ENSG00000186615	225.91	1.11773	0.215312	5.19119	2.08955e-07	2.86335e-06
ENSG00000186715	24.1642	1.028	0.507878	2.0241	0.0429598	0.0919702
ENSG00000186732	134.896	2.26199	0.736117	3.07287	0.00212012	0.00801977
ENSG00000186818	804.553	1.80613	0.415178	4.35025	1.3598e-05	0.000111341
ENSG00000186827	270.409	2.82715	0.332197	8.51046	1.73247e-17	2.80251e-15
ENSG00000186831	40.3102	3.12091	0.48586	6.42347	1.33204e-10	4.51511e-09
ENSG00000186854	123.366	1.48567	0.383946	3.86946	0.000109076	0.000661473
ENSG00000186998	290.958	1.79426	0.404863	4.43178	9.34602e-06	8.00507e-05
ENSG00000187021	1.07537	2.47863	0.928763	2.66874	0.00761363	0.022947
ENSG00000187024	8.68071	1.18891	0.369333	3.21908	0.00128603	0.00529075
ENSG00000187037	22.9096	1.34538	0.402015	3.3466	0.000818105	0.00362293
ENSG00000187105	44.8626	1.08654	0.279165	3.89211	9.93775e-05	0.000611899
ENSG00000187134	16401.3	2.22717	0.604262	3.68577	0.000228015	0.00123082
ENSG00000187144	31.8514	6.13224	1.08201	5.66747	1.44924e-08	2.83188e-07
ENSG00000187172	4.48114	4.51053	1.54694	2.91577	0.00354814	0.0122906
ENSG00000187243	0.738238	1.91298	0.73966	2.58629	0.00970149	0.0279592
ENSG00000187260	73.6829	1.14852	0.359678	3.19319	0.00140708	0.00570896
ENSG00000187323	36.4538	2.51197	0.592347	4.2407	2.22824e-05	0.000169672
ENSG00000187527	797.37	2.15272	0.854559	2.5191	0.0117657	0.0326138
ENSG00000187546	27.3427	1.36265	0.627358	2.17205	0.0298517	0.0687771
ENSG00000187556	17.5153	1.95724	0.410278	4.77051	1.83761e-06	1.96086e-05
ENSG00000187600	9.51994	5.36544	1.95723	2.74135	0.00611877	0.0192239
ENSG00000187616	6.01665	4.21329	1.22791	3.43128	0.000600738	0.00279078
ENSG00000187621	14.0186	1.75159	0.678987	2.57972	0.00988813	0.0283902
ENSG00000187672	71.6531	1.83127	0.424134	4.31768	1.57675e-05	0.000126655
ENSG00000187678	1384.16	2.03372	0.238677	8.52078	1.58483e-17	2.60543e-15
ENSG00000187688	653.378	1.35399	0.25871	5.23361	1.66234e-07	2.34745e-06
ENSG00000187730	72.6884	3.08067	0.451755	6.81934	9.14626e-12	3.93903e-10
ENSG00000187775	2551.59	4.33675	0.462866	9.36935	7.29789e-21	2.01675e-18
ENSG00000187862	13.6334	1.73506	0.480795	3.60873	0.0003077	0.00158604
ENSG00000187893	1.81735	2.00427	0.940749	2.13051	0.0331298	0.0747628
ENSG00000187904	1.01409	2.08823	0.703392	2.9688	0.00298966	0.0106757
ENSG00000187957	214.936	1.31893	0.546244	2.41455	0.0157547	0.0413169
ENSG00000187984	93.3437	1.75738	0.344868	5.09579	3.47286e-07	4.48989e-06
ENSG00000187987	19.4128	1.26023	0.521082	2.41848	0.0155855	0.0409921
ENSG00000187997	48.9024	1.74797	0.382811	4.56614	4.9678e-06	4.63622e-05
ENSG00000188029	1.19491	2.62585	1.08131	2.4284	0.0151654	0.0400672
ENSG00000188032	1.63123	1.5788	0.793723	1.9891	0.0466901	0.0981607
ENSG00000188095	33.3515	1.1143	0.526889	2.11487	0.0344414	0.0771538
ENSG00000188153	4813.59	2.22088	0.29919	7.42296	1.1453e-13	7.75104e-12
ENSG00000188282	56.2133	1.40327	0.503101	2.78925	0.00528304	0.0170506
ENSG00000188343	854.169	1.06155	0.21308	4.98191	6.29589e-07	7.63524e-06
ENSG00000188372	526.653	1.38421	0.311731	4.44039	8.97971e-06	7.74131e-05
ENSG00000188385	136.906	2.39672	0.588562	4.07216	4.65787e-05	0.000319248
ENSG00000188404	679.574	1.39791	0.451809	3.09402	0.00197461	0.00755846
ENSG00000188501	12.4607	1.63883	0.348231	4.70615	2.52433e-06	2.60917e-05
ENSG00000188508	14291.5	2.62194	0.728112	3.60102	0.000316976	0.00162632
ENSG00000188511	89.8028	1.94494	0.420736	4.62271	3.78752e-06	3.6851e-05
ENSG00000188525	7.51256	3.02526	0.836929	3.61472	0.000300676	0.0015527
ENSG00000188580	185.175	3.04155	0.639967	4.75267	2.00746e-06	2.12079e-05
ENSG00000188596	51.2976	1.06291	0.359534	2.95635	0.00311299	0.011031
ENSG00000188610	85.0664	1.06157	0.261509	4.05939	4.9201e-05	0.000335132
ENSG00000188660	2.29894	2.12795	0.771545	2.75803	0.00581504	0.0184282
ENSG00000188676	9.28305	1.00706	0.470062	2.1424	0.0321612	0.0730493
ENSG00000188738	61.5125	1.24145	0.412613	3.00876	0.0026232	0.00957684
ENSG00000188766	166.118	1.35073	0.287916	4.69142	2.71315e-06	2.77551e-05
ENSG00000188933	21.1168	1.52723	0.652928	2.33906	0.0193326	0.0487406
ENSG00000188984	5.00834	4.905	1.32147	3.71176	0.000205822	0.00113105
ENSG00000189013	38.6833	1.01607	0.46333	2.19298	0.0283092	0.0659346
ENSG00000189090	3.48464	2.10738	0.870112	2.42196	0.0154372	0.0406826
ENSG00000189108	8.27946	2.59643	0.672312	3.86195	0.000112487	0.000679257
ENSG00000189114	1130.73	1.00081	0.138594	7.22119	5.15351e-13	2.97251e-11
ENSG00000189149	22.2008	1.31143	0.316249	4.14684	3.37089e-05	0.000242132
ENSG00000189212	33.7437	4.26067	0.687643	6.19606	5.78938e-10	1.67917e-08
ENSG00000189229	25.7296	1.53369	0.429071	3.57443	0.000350989	0.00177294
ENSG00000189238	10.0475	2.9966	0.570401	5.2535	1.49238e-07	2.13779e-06
ENSG00000189410	701.89	2.725	0.508292	5.3611	8.27167e-08	1.27484e-06
ENSG00000189423	20.2359	2.81111	0.572583	4.90952	9.12977e-07	1.06293e-05
ENSG00000196074	246.639	2.11854	0.47442	4.46553	7.98721e-06	6.99171e-05
ENSG00000196092	195.399	1.62349	0.542573	2.99221	0.00276968	0.0100251
ENSG00000196132	17.1764	1.79266	0.553037	3.24148	0.00118909	0.00496732
ENSG00000196139	9707.82	2.02606	0.59168	3.42424	0.000616511	0.00285008
ENSG00000196166	0.910347	2.43933	1.21534	2.00712	0.0447374	0.0949583
ENSG00000196209	122.748	1.02992	0.330346	3.11771	0.00182263	0.00706369
ENSG00000196366	16.7476	1.16809	0.329801	3.54181	0.000397386	0.0019762
ENSG00000196431	3.07297	2.0224	0.738142	2.73985	0.00614678	0.0192937
ENSG00000196433	4.63686	1.63295	0.561365	2.90889	0.00362715	0.0125142
ENSG00000196470	1066.04	1.00884	0.225817	4.46752	7.91317e-06	6.9391e-05
ENSG00000196534	3.88487	3.59436	0.967331	3.71575	0.000202605	0.00111761
ENSG00000196549	1067.9	1.67637	0.463207	3.61906	0.000295679	0.00152968
ENSG00000196581	443.258	1.51072	0.593883	2.5438	0.0109655	0.0308951
ENSG00000196584	406.315	1.62378	0.241534	6.72278	1.78286e-11	7.15321e-10
ENSG00000196593	13.2655	4.5472	1.07128	4.24464	2.18945e-05	0.00016723
ENSG00000196668	32.3956	1.59671	0.449465	3.55247	0.000381637	0.00191029
ENSG00000196739	3306.68	2.15213	0.290356	7.41204	1.24368e-13	8.33181e-12
ENSG00000196748	1.54593	3.15415	1.22874	2.56697	0.0102593	0.0292212
ENSG00000196839	1459.29	1.61796	0.274257	5.89941	3.64804e-09	8.44994e-08
ENSG00000196876	176.602	1.7839	0.406149	4.39224	1.12187e-05	9.40259e-05
ENSG00000196923	4042.17	1.28335	0.271494	4.72698	2.27888e-06	2.37896e-05
ENSG00000196924	84692.6	1.3374	0.238767	5.60125	2.12807e-08	3.96833e-07
ENSG00000196932	65.421	2.24032	0.357976	6.25831	3.89179e-10	1.18221e-08
ENSG00000196979	7.44205	3.45092	0.742705	4.64642	3.37739e-06	3.35161e-05
ENSG00000197046	29.4871	2.50035	0.473944	5.27561	1.32313e-07	1.92597e-06
ENSG00000197085	19.3779	1.15649	0.505546	2.2876	0.0221606	0.0542748
ENSG00000197153	7.9515	2.6899	0.508379	5.29113	1.21565e-07	1.78903e-06
ENSG00000197249	1930.72	1.92596	0.348628	5.5244	3.30614e-08	5.76532e-07
ENSG00000197251	4.13647	2.35752	0.765753	3.0787	0.00207905	0.00787942
ENSG00000197261	463.148	2.38047	0.449889	5.29124	1.21487e-07	1.78903e-06
ENSG00000197275	184.766	1.09855	0.173868	6.31827	2.64506e-10	8.35378e-09
ENSG00000197299	695.046	1.26628	0.213451	5.9324	2.98543e-09	7.13954e-08
ENSG00000197301	22.683	1.83584	0.393481	4.66563	3.07673e-06	3.09382e-05
ENSG00000197308	2.34784	3.52356	0.817927	4.30792	1.64798e-05	0.000131792
ENSG00000197358	9.51312	1.32797	0.458118	2.89875	0.00374659	0.0128549
ENSG00000197410	126.89	1.92303	0.593611	3.23954	0.00119722	0.00499393
ENSG00000197421	2.49454	2.39266	0.837869	2.85565	0.00429486	0.0144325
ENSG00000197444	271.957	2.37087	0.558944	4.2417	2.21837e-05	0.000168985
ENSG00000197461	1987.01	1.40993	0.257332	5.47901	4.27716e-08	7.20598e-07
ENSG00000197467	345.12	2.9062	0.287982	10.0916	6.01874e-24	3.42157e-21
ENSG00000197472	54.7097	1.86674	0.482898	3.86571	0.000110767	0.000669685
ENSG00000197506	865.482	1.09393	0.42212	2.59151	0.00955566	0.027619
ENSG00000197549	9.54384	3.10614	0.791235	3.92569	8.6481e-05	0.000542812
ENSG00000197565	2687.28	2.90423	0.443606	6.54686	5.87584e-11	2.13732e-09
ENSG00000197588	1.53294	1.91598	0.913923	2.09643	0.036044	0.0800054
ENSG00000197594	287.672	1.37217	0.416068	3.29794	0.000973981	0.00418831
ENSG00000197635	697.566	1.92549	0.511983	3.76084	0.000169342	0.000960488
ENSG00000197670	39.5977	1.29984	0.314959	4.12702	3.675e-05	0.000261017
ENSG00000197753	4.14876	2.17942	0.601235	3.62491	0.000289061	0.00150129
ENSG00000197813	15.2498	1.5808	0.349899	4.51788	6.24618e-06	5.6749e-05
ENSG00000197847	580.073	2.80451	0.493329	5.68487	1.30915e-08	2.59443e-07
ENSG00000197880	5.44885	1.19822	0.482261	2.48458	0.0129704	0.0352124
ENSG00000197901	2.0632	2.17362	1.09863	1.97847	0.0478752	0.100083
ENSG00000197989	613.237	1.22091	0.3239	3.7694	0.000163642	0.000932682
ENSG00000198019	15.4	1.07138	0.397112	2.69792	0.00697733	0.0213805
ENSG00000198106	7.00075	1.61773	0.490132	3.3006	0.00096477	0.00415409
ENSG00000198108	182.94	1.81693	0.349813	5.19401	2.05812e-07	2.82417e-06
ENSG00000198203	16.9703	2.72108	0.66574	4.0873	4.36429e-05	0.000302039
ENSG00000198353	161.195	1.7192	0.382209	4.49805	6.85794e-06	6.12994e-05
ENSG00000198358	8.62373	5.46798	0.939315	5.82124	5.84109e-09	1.27295e-07
ENSG00000198400	37.7568	1.74877	0.331803	5.27052	1.36035e-07	1.97281e-06
ENSG00000198417	335.14	1.4098	0.362573	3.88833	0.000100936	0.000619735
ENSG00000198431	11402.6	1.51288	0.409732	3.69236	0.000222183	0.00120293
ENSG00000198598	387.885	1.49725	0.31035	4.8244	1.40427e-06	1.5514e-05
ENSG00000198626	175.833	1.66741	0.51821	3.21763	0.00129256	0.00531367
ENSG00000198691	329.351	2.14944	0.662375	3.24505	0.00117428	0.00491993
ENSG00000198732	241.512	2.03647	0.562431	3.62084	0.000293645	0.00152034
ENSG00000198753	956.411	1.41252	0.272647	5.18078	2.20955e-07	3.01119e-06
ENSG00000198768	307.283	3.16892	0.526715	6.01638	1.7836e-09	4.53547e-08
ENSG00000198792	7234.31	1.20462	0.149928	8.03467	9.38324e-16	1.01466e-13
ENSG00000198794	548.149	1.10526	0.324556	3.40544	0.000660567	0.00302632
ENSG00000198796	168.266	2.15003	0.449704	4.781	1.74428e-06	1.88007e-05
ENSG00000198832	2358.13	1.14821	0.280001	4.10073	4.11842e-05	0.000287322
ENSG00000198910	816.161	1.5685	0.56602	2.7711	0.00558673	0.0178311
ENSG00000198915	649.999	3.20105	0.454029	7.05032	1.78507e-12	9.08377e-11
ENSG00000203279	7.48922	1.28928	0.538886	2.39249	0.0167343	0.0433432
ENSG00000203364	2.30596	2.30443	0.873335	2.63866	0.00832346	0.0246483
ENSG00000203446	10.2837	4.28864	0.71948	5.96075	2.51084e-09	6.09991e-08
ENSG00000203485	7156.41	1.02547	0.19224	5.33432	9.59055e-08	1.45889e-06
ENSG00000203588	4.67103	1.5409	0.435497	3.53826	0.000402766	0.00199946
ENSG00000203635	3.48477	2.34397	0.757188	3.09563	0.00196395	0.00752488
ENSG00000203668	1183.6	1.08441	0.244854	4.42882	9.47492e-06	8.10849e-05
ENSG00000203684	11.6023	1.18348	0.436962	2.70843	0.0067603	0.0208801
ENSG00000203721	4.75514	2.12286	0.571295	3.71587	0.000202509	0.00111754
ENSG00000203740	10.6175	4.56843	0.742511	6.15267	7.619e-10	2.14421e-08
ENSG00000203747	1758.34	2.28285	0.3708	6.15657	7.43379e-10	2.10258e-08
ENSG00000203799	100.499	1.93542	0.4363	4.43599	9.16511e-06	7.87732e-05
ENSG00000203801	3.96036	1.22528	0.480997	2.54738	0.0108535	0.0306403
ENSG00000203805	213.72	5.15238	0.539127	9.5569	1.21338e-21	3.83215e-19
ENSG00000203814	78.9935	1.99104	0.420159	4.73876	2.15025e-06	2.25413e-05
ENSG00000203896	85.3089	1.06733	0.261959	4.07442	4.61283e-05	0.000316706
ENSG00000203930	8.30265	1.76744	0.516947	3.419	0.000628511	0.00289909
ENSG00000203999	33.7854	1.17765	0.352649	3.33945	0.000839445	0.00370178
ENSG00000204011	1.04141	2.42198	0.769083	3.14917	0.00163734	0.00645625
ENSG00000204044	21.8024	4.04018	0.567139	7.1238	1.04993e-12	5.61384e-11
ENSG00000204128	50.7613	1.62392	0.565504	2.87162	0.0040837	0.0138398
ENSG00000204188	9.7921	3.22616	0.637341	5.06191	4.15081e-07	5.24706e-06
ENSG00000204277	3.88473	2.21982	0.61522	3.60818	0.000308351	0.0015878
ENSG00000204283	1.89131	1.66955	0.735184	2.27093	0.0231513	0.0561757
ENSG00000204291	4090.74	1.21526	0.32007	3.79686	0.000146538	0.000849801
ENSG00000204381	1058.13	1.51851	0.363461	4.17791	2.94197e-05	0.000214813
ENSG00000204410	78.4511	1.27675	0.313146	4.07717	4.55879e-05	0.000313537
ENSG00000204446	6.34813	1.83062	0.610523	2.99845	0.00271354	0.00985962
ENSG00000204460	6.82752	3.15636	1.14214	2.76354	0.00571776	0.0181611
ENSG00000204464	1.04524	1.82914	0.737812	2.47915	0.0131698	0.035637
ENSG00000204529	2.26742	3.53299	1.15675	3.05424	0.00225632	0.00844986
ENSG00000204540	152.139	1.83823	0.41418	4.43825	9.06938e-06	7.81184e-05
ENSG00000204622	241.466	1.01008	0.477123	2.11702	0.0342584	0.076813
ENSG00000204624	63.1826	3.52327	0.635121	5.54741	2.89934e-08	5.13697e-07
ENSG00000204642	5607.97	1.58948	0.312221	5.09088	3.564e-07	4.59281e-06
ENSG00000204655	1.29292	1.73402	0.880781	1.96873	0.0489839	0.101864
ENSG00000204661	5.34697	2.6735	0.654512	4.08472	4.41307e-05	0.000305202
ENSG00000204682	169.342	1.8476	0.326163	5.66466	1.4732e-08	2.87375e-07
ENSG00000204709	3.80567	1.87086	0.652746	2.86613	0.0041552	0.0140486
ENSG00000204740	20.8566	2.52364	0.598695	4.21523	2.49525e-05	0.000186857
ENSG00000204767	14.0804	2.49208	0.652827	3.81737	0.000134883	0.00079167
ENSG00000204791	51.2557	2.62943	0.430061	6.11407	9.71214e-10	2.63273e-08
ENSG00000204832	14.4484	2.0101	0.842664	2.38541	0.0170599	0.044009
ENSG00000204866	437.447	4.6713	0.633525	7.3735	1.662e-13	1.07019e-11
ENSG00000204869	70.943	3.58495	0.620947	5.77336	7.77071e-09	1.64134e-07
ENSG00000204876	6.45593	2.40803	0.656225	3.66952	0.00024301	0.00129908
ENSG00000204941	19.8813	2.64944	0.749594	3.5345	0.000408547	0.0020211
ENSG00000204960	2.4773	3.14922	0.827073	3.80767	0.000140283	0.000819255
ENSG00000204971	1.96352	2.09577	0.875936	2.39261	0.0167291	0.0433352
ENSG00000205035	2.85155	4.09323	1.05014	3.8978	9.70696e-05	0.000599068
ENSG00000205057	10.6763	1.61763	0.73386	2.20428	0.0275047	0.064505
ENSG00000205086	13.8666	1.61093	0.715965	2.25001	0.0244486	0.0586159
ENSG00000205089	57.2955	2.02928	0.500577	4.05388	5.03747e-05	0.000341967
ENSG00000205212	13.9126	3.03803	1.05173	2.88861	0.00386951	0.0132243
ENSG00000205231	5.83712	1.11762	0.565145	1.97758	0.0479763	0.100261
ENSG00000205266	1.61455	1.96712	0.823362	2.38913	0.0168885	0.0436119
ENSG00000205268	1847.91	1.19232	0.272155	4.38102	1.18123e-05	9.84678e-05
ENSG00000205293	6.46649	3.3432	1.04429	3.20141	0.00136755	0.00557355
ENSG00000205300	1.65601	3.27876	0.813334	4.03126	5.54798e-05	0.000371928
ENSG00000205325	14.6086	2.6665	0.690844	3.85978	0.00011349	0.000683972
ENSG00000205334	23.1914	3.35344	0.623999	5.3741	7.69651e-08	1.20014e-06
ENSG00000205359	11.2081	2.0717	0.610156	3.39536	0.000685383	0.00312418
ENSG00000205361	7.86297	1.22783	0.54817	2.23988	0.025099	0.0598365
ENSG00000205396	1.30731	2.47713	1.03553	2.39214	0.0167505	0.0433626
ENSG00000205424	2.0638	2.88011	0.881582	3.26698	0.00108702	0.00459886
ENSG00000205445	1.71033	2.39489	0.852459	2.80939	0.0049635	0.0162299
ENSG00000205500	2.21254	2.76182	0.699836	3.94637	7.93434e-05	0.000504698
ENSG00000205517	39.0085	1.04003	0.3877	2.68255	0.00730623	0.0221999
ENSG00000205537	1.14454	2.569	0.714586	3.59509	0.000324278	0.00165695
ENSG00000205562	34.2013	2.33009	0.588146	3.96176	7.44006e-05	0.000478149
ENSG00000205634	30.5767	5.84609	0.735294	7.95069	1.85477e-15	1.88288e-13
ENSG00000205702	37.728	1.36546	0.368448	3.70597	0.000210585	0.00115268
ENSG00000205754	1.7382	2.15245	0.900518	2.39024	0.0168374	0.0435196
ENSG00000205786	2.89458	1.42951	0.685771	2.08453	0.0371117	0.0819001
ENSG00000205837	4.24782	2.98527	0.710007	4.20456	2.61591e-05	0.000194575
ENSG00000205853	12.3874	1.7266	0.480535	3.59308	0.000326787	0.00166806
ENSG00000205856	1.12302	2.48058	0.840773	2.95035	0.0031741	0.0112056
ENSG00000205885	236.267	1.52368	0.257476	5.91773	3.26407e-09	7.70406e-08
ENSG00000206014	5.40084	3.81772	0.867618	4.40023	1.08134e-05	9.10514e-05
ENSG00000206028	2.11256	3.22327	0.714849	4.50903	6.51257e-06	5.87934e-05
ENSG00000206120	3.98813	1.67409	0.746293	2.24321	0.0248831	0.0594649
ENSG00000206195	304.146	4.15813	0.452041	9.19857	3.62738e-20	8.91036e-18
ENSG00000206199	30.1722	1.2047	0.609133	1.97774	0.0479585	0.100234
ENSG00000206337	3701.5	1.30249	0.283117	4.60053	4.21407e-06	4.02146e-05
ENSG00000212127	37.5377	1.0505	0.254796	4.12293	3.74088e-05	0.000264978
ENSG00000212694	202.714	1.16385	0.296743	3.92209	8.77833e-05	0.000549945
ENSG00000212719	395.556	1.05076	0.230399	4.56059	5.10094e-06	4.73825e-05
ENSG00000212743	6.17494	1.20072	0.477408	2.51508	0.0119005	0.0329188
ENSG00000212766	19.5977	2.10256	0.681188	3.08661	0.00202455	0.00771104
ENSG00000212978	291.652	1.05318	0.333501	3.15795	0.00158884	0.00630373
ENSG00000213057	16.6948	1.03949	0.434938	2.38997	0.0168496	0.0435456
ENSG00000213073	94.3925	1.25484	0.242541	5.17371	2.29492e-07	3.11899e-06
ENSG00000213185	66.8516	1.43139	0.347535	4.11867	3.81057e-05	0.000268957
ENSG00000213279	5.77567	1.14127	0.414248	2.75505	0.00586833	0.0185648
ENSG00000213397	129.186	1.1765	0.276748	4.25118	2.12643e-05	0.000163232
ENSG00000213420	102.811	3.18955	0.377583	8.44728	2.98178e-17	4.52889e-15
ENSG00000213468	52.6437	5.32338	0.576773	9.22959	2.71678e-20	6.93022e-18
ENSG00000213599	4.34093	1.36871	0.465728	2.93886	0.00329426	0.0115622
ENSG00000213600	1.48517	1.97542	0.726943	2.71744	0.00657898	0.0204407
ENSG00000213626	3947.47	1.52867	0.284806	5.3674	7.98805e-08	1.2417e-06
ENSG00000213658	22.1077	1.93349	0.381474	5.06848	4.01006e-07	5.10154e-06
ENSG00000213949	1822.9	1.79821	0.257356	6.98724	2.80354e-12	1.37057e-10
ENSG00000213996	15.6875	2.4784	0.447737	5.53539	3.1053e-08	5.45814e-07
ENSG00000214039	2.14806	3.22084	0.835202	3.85637	0.000115085	0.000691379
ENSG00000214140	30.652	1.14242	0.362982	3.14731	0.00164779	0.00648973
ENSG00000214160	4856.41	1.20161	0.168663	7.12434	1.04582e-12	5.60878e-11
ENSG00000214184	12.5953	1.9752	0.341864	5.77774	7.57099e-09	1.6094e-07
ENSG00000214226	84.7855	1.12994	0.177955	6.3496	2.15881e-10	6.95137e-09
ENSG00000214353	10.1436	1.01189	0.358676	2.82117	0.00478488	0.0157493
ENSG00000214514	550.123	2.48326	0.504184	4.9253	8.42317e-07	9.92278e-06
ENSG00000214544	249.556	4.41118	0.338979	13.0131	1.03034e-38	4.10013e-35
ENSG00000214546	31.7417	1.8771	0.685918	2.73662	0.00620734	0.0194561
ENSG00000214548	510.552	1.39568	0.429094	3.25261	0.00114351	0.00480821
ENSG00000214617	67.1773	4.47137	0.934378	4.7854	1.70648e-06	1.84031e-05
ENSG00000214725	34.7778	2.20188	0.593254	3.71153	0.000206012	0.0011317
ENSG00000214770	10.3101	1.27159	0.309363	4.11033	3.95089e-05	0.000277385
ENSG00000214776	40.3023	1.85127	0.376648	4.91511	8.87322e-07	1.03853e-05
ENSG00000214822	203.595	2.29476	0.578531	3.96652	7.29303e-05	0.000470829
ENSG00000214855	3.26564	3.80874	0.792786	4.80425	1.55333e-06	1.6963e-05
ENSG00000214856	191.327	1.92965	0.58278	3.31111	0.000929252	0.00403081
ENSG00000214888	4.74814	4.36379	1.06144	4.11119	3.93626e-05	0.000276455
ENSG00000214894	11.7308	1.64562	0.407504	4.0383	5.38397e-05	0.000362031
ENSG00000214919	1.08872	2.4989	0.784414	3.18569	0.00144408	0.00582579
ENSG00000214946	1.53724	3.25874	0.890198	3.66068	0.000251542	0.00133786
ENSG00000214954	45.1999	1.55992	0.343964	4.53512	5.75697e-06	5.28838e-05
ENSG00000214999	82.775	1.72476	0.410991	4.19659	2.70968e-05	0.000200724
ENSG00000215022	21.2798	1.06236	0.3311	3.20859	0.00133387	0.00544858
ENSG00000215162	1.17375	2.70707	1.15147	2.35097	0.0187248	0.0474607
ENSG00000215196	2.65179	1.90223	0.693608	2.74251	0.00609718	0.0191682
ENSG00000215246	12.1548	1.12398	0.501271	2.24227	0.0249439	0.0595665
ENSG00000215252	418.032	1.63459	0.378026	4.32403	1.53206e-05	0.000123765
ENSG00000215267	52.455	2.51643	0.58688	4.28781	1.80445e-05	0.000141966
ENSG00000215277	11.8122	1.05435	0.468595	2.25001	0.0244482	0.0586159
ENSG00000215398	1.63068	3.28883	1.3171	2.49701	0.0125244	0.0342399
ENSG00000215417	37.611	1.36761	0.393767	3.47315	0.000514389	0.00244582
ENSG00000215481	12.1522	1.32963	0.450612	2.95073	0.00317028	0.0111942
ENSG00000215533	6.04773	1.35693	0.571324	2.37507	0.0175457	0.0450228
ENSG00000215788	976.855	1.10003	0.311718	3.52892	0.00041726	0.00205551
ENSG00000215808	179.543	3.67988	0.762742	4.82454	1.40329e-06	1.55118e-05
ENSG00000215838	1.7735	1.5698	0.620266	2.53084	0.0113788	0.0317684
ENSG00000215859	11.2935	1.13113	0.375117	3.01539	0.00256648	0.00941296
ENSG00000215866	12.7523	2.77104	0.593071	4.67236	2.97755e-06	3.01805e-05
ENSG00000215910	7.19343	2.23362	0.688213	3.24553	0.00117231	0.00491474
ENSG00000216306	5.38165	2.10661	0.67343	3.12818	0.00175891	0.00685812
ENSG00000216775	556.485	1.51744	0.506563	2.99556	0.00273938	0.00993718
ENSG00000216863	3.57237	1.17316	0.585292	2.00439	0.045028	0.0954021
ENSG00000217455	9.70888	2.28498	0.746721	3.06002	0.00221321	0.00831186
ENSG00000217702	6.13281	1.12385	0.509153	2.20729	0.0272939	0.0640786
ENSG00000218336	1211.41	2.2569	0.466752	4.83532	1.32929e-06	1.47645e-05
ENSG00000218358	24.081	3.98794	0.517501	7.70614	1.29677e-14	1.12672e-12
ENSG00000218690	4.58958	1.52575	0.492777	3.09623	0.00195996	0.00751105
ENSG00000219073	1.18235	2.8613	1.12661	2.53975	0.011093	0.0311616
ENSG00000219410	7.64024	1.96255	0.399424	4.91344	8.9491e-07	1.0468e-05
ENSG00000219565	2.33626	1.31534	0.510455	2.5768	0.00997191	0.0285869
ENSG00000220161	5.77879	2.45058	0.603381	4.06142	4.87759e-05	0.000332781
ENSG00000220323	6.8563	1.32724	0.348353	3.81006	0.000138934	0.000812336
ENSG00000220702	1.58984	3.01956	0.992565	3.04218	0.00234873	0.00873673
ENSG00000220891	2.48897	3.19259	0.856903	3.72573	0.000194752	0.0010821
ENSG00000220925	0.78322	1.97257	0.750677	2.62772	0.00859594	0.0252908
ENSG00000221878	1.11766	2.52007	1.10537	2.27984	0.0226173	0.0551897
ENSG00000221887	53.2075	2.44476	0.442013	5.53098	3.1845e-08	5.57764e-07
ENSG00000221947	101.745	2.13707	0.458419	4.66183	3.13408e-06	3.14309e-05
ENSG00000221955	1203.36	1.35581	0.257365	5.26803	1.37899e-07	1.99258e-06
ENSG00000221962	1.0264	2.60123	0.764362	3.40313	0.000666177	0.00304921
ENSG00000221968	1349.68	2.64493	0.316441	8.35839	6.35824e-17	8.84685e-15
ENSG00000221986	13.2344	1.3276	0.660757	2.00921	0.0445144	0.094586
ENSG00000222012	15.141	2.08745	0.566568	3.68437	0.000229268	0.00123658
ENSG00000222017	15.7718	1.23654	0.361346	3.42203	0.000621566	0.00287011
ENSG00000222022	4.6352	3.84128	0.794216	4.83657	1.321e-06	1.46919e-05
ENSG00000222032	8.39631	5.19091	0.8007	6.48297	8.99342e-11	3.12035e-09
ENSG00000222047	116.837	1.21066	0.332784	3.63797	0.000274799	0.00144457
ENSG00000223361	15.0141	1.26687	0.382492	3.31215	0.000925817	0.00401679
ENSG00000223387	20.4908	1.04356	0.467185	2.23372	0.0255014	0.0606504
ENSG00000223432	2.02097	1.63799	0.824878	1.98574	0.0470622	0.0987343
ENSG00000223461	17.8735	1.49316	0.346085	4.31444	1.60008e-05	0.000128271
ENSG00000223485	216.142	3.72183	0.508463	7.31976	2.48408e-13	1.53974e-11
ENSG00000223511	12.3485	2.81763	0.516853	5.45152	4.99419e-08	8.23276e-07
ENSG00000223519	5.08836	2.10184	0.620031	3.3899	0.000699183	0.00317763
ENSG00000223525	0.554919	1.77163	0.848436	2.08811	0.0367875	0.0813232
ENSG00000223528	2.75179	1.60832	0.549248	2.92822	0.00340909	0.0118834
ENSG00000223534	36.0559	1.53027	0.462341	3.30983	0.000933535	0.00404762
ENSG00000223553	59.4973	5.85531	0.695511	8.41872	3.80623e-17	5.61442e-15
ENSG00000223662	2.24604	2.05445	0.765489	2.68385	0.00727807	0.0221391
ENSG00000223669	0.976446	2.60573	0.986533	2.6413	0.00825891	0.0244754
ENSG00000223695	4.36938	1.51744	0.424442	3.57515	0.000350025	0.00177032
ENSG00000223705	433.056	1.08889	0.22548	4.8292	1.3708e-06	1.51864e-05
ENSG00000223725	10.2002	1.98398	0.39228	5.05757	4.24639e-07	5.35428e-06
ENSG00000223729	1.33215	2.933	1.21915	2.40577	0.0161384	0.0421177
ENSG00000223745	233.373	1.20544	0.244012	4.94006	7.80988e-07	9.2772e-06
ENSG00000223749	48.9165	3.74646	0.50613	7.40217	1.33982e-13	8.94574e-12
ENSG00000223756	92.5516	1.71834	0.536803	3.20106	0.00136924	0.0055793
ENSG00000223760	5.34895	5.02154	1.29707	3.87145	0.000108188	0.000656686
ENSG00000223768	148.576	1.09184	0.227491	4.79948	1.59079e-06	1.73245e-05
ENSG00000223812	149.592	7.94469	1.07759	7.37264	1.6728e-13	1.07367e-11
ENSG00000223831	1.61409	2.57715	0.985738	2.61444	0.00893743	0.0261435
ENSG00000223842	3.87251	1.30272	0.489644	2.66055	0.00780138	0.0233983
ENSG00000223843	10.2363	1.47388	0.626899	2.35107	0.0187196	0.0474598
ENSG00000223850	0.575647	1.82371	0.927812	1.9656	0.0493452	0.102476
ENSG00000223855	30.4418	1.16369	0.468094	2.48602	0.0129181	0.0350991
ENSG00000223872	3.23635	3.7858	0.910717	4.15694	3.22532e-05	0.0002326
ENSG00000223923	3.67085	1.83942	0.766341	2.40026	0.0163832	0.0426392
ENSG00000223930	1.12441	1.54896	0.784508	1.97444	0.0483316	0.100792
ENSG00000223960	366.707	1.17947	0.20932	5.63479	1.75275e-08	3.33979e-07
ENSG00000223969	6.67908	2.82143	0.687446	4.10423	4.05672e-05	0.000283415
ENSG00000223979	2.15269	1.33749	0.598649	2.23418	0.0254714	0.0605936
ENSG00000224015	2.51058	3.67766	1.26169	2.91487	0.00355837	0.0123175
ENSG00000224017	1.81815	2.22741	0.815169	2.73245	0.00628647	0.0196639
ENSG00000224020	14.3696	1.81827	0.441941	4.11428	3.88382e-05	0.000273254
ENSG00000224031	0.616307	1.77782	0.798209	2.22726	0.0259302	0.0614425
ENSG00000224034	34.8449	3.05509	0.63382	4.82013	1.43466e-06	1.57939e-05
ENSG00000224049	5.64627	3.23211	0.650565	4.96816	6.75922e-07	8.10659e-06
ENSG00000224057	16.7619	1.87025	0.478399	3.90939	9.25307e-05	0.000575878
ENSG00000224060	1.42074	2.81765	0.876339	3.21525	0.00130332	0.0053453
ENSG00000224066	5.03627	1.21045	0.37854	3.19768	0.00138538	0.00563815
ENSG00000224079	37.8948	2.2131	0.514663	4.30009	1.70726e-05	0.000135552
ENSG00000224116	15.384	2.67521	0.599055	4.46571	7.98029e-06	6.98873e-05
ENSG00000224132	2.66082	2.75227	0.787184	3.49635	0.000471676	0.00227679
ENSG00000224137	10.6289	2.2999	0.596671	3.85456	0.000115937	0.000695851
ENSG00000224141	12.3682	5.98485	1.64771	3.63222	0.000280996	0.00147054
ENSG00000224164	1.00157	2.10439	0.780901	2.69482	0.00704271	0.0215426
ENSG00000224167	8.22879	3.53013	0.744152	4.74383	2.09717e-06	2.20547e-05
ENSG00000224184	6.98189	2.72909	0.722989	3.77473	0.000160178	0.000917407
ENSG00000224189	412.91	2.21796	0.406273	5.45928	4.78072e-08	7.92024e-07
ENSG00000224194	4.77853	3.65328	0.87227	4.18824	2.8112e-05	0.000206553
ENSG00000224209	1.96351	2.09645	0.818131	2.56249	0.0103925	0.0295611
ENSG00000224220	10.4167	2.03555	0.562129	3.62114	0.000293308	0.00151938
ENSG00000224222	1.54584	1.98627	0.921241	2.15608	0.0310775	0.0710665
ENSG00000224251	17.9305	2.87106	0.605778	4.73946	2.14291e-06	2.24881e-05
ENSG00000224271	46.4531	4.0738	0.420631	9.68498	3.49267e-22	1.26352e-19
ENSG00000224286	1.60055	2.51663	0.760886	3.3075	0.000941312	0.00407424
ENSG00000224287	42.4366	1.20442	0.316027	3.81114	0.000138328	0.000809264
ENSG00000224308	267.685	2.28785	0.665217	3.43926	0.000583314	0.00272003
ENSG00000224349	0.960598	1.50525	0.722839	2.08241	0.0373049	0.0821897
ENSG00000224367	7.49998	2.57102	0.505217	5.08894	3.60079e-07	4.62822e-06
ENSG00000224387	7.61652	1.31573	0.537523	2.44777	0.0143745	0.0383389
ENSG00000224391	1.95335	3.06778	0.871725	3.5192	0.000432846	0.00211814
ENSG00000224409	20.4809	2.04945	0.397329	5.15808	2.49501e-07	3.34974e-06
ENSG00000224413	3.97229	3.86266	0.740864	5.21373	1.85083e-07	2.57884e-06
ENSG00000224458	1.53775	2.96997	1.05106	2.82569	0.00471793	0.0155728
ENSG00000224459	1.36848	2.51688	0.704618	3.57197	0.0003543	0.00178786
ENSG00000224490	1.07006	1.52323	0.673746	2.26084	0.0237694	0.0573192
ENSG00000224533	1.62941	1.65382	0.629168	2.62858	0.00857431	0.0252483
ENSG00000224559	3.76425	3.78799	1.07126	3.53601	0.000406215	0.00201357
ENSG00000224577	13.8008	1.91391	0.460679	4.15455	3.25932e-05	0.000234881
ENSG00000224614	18.0689	1.45195	0.31046	4.67678	2.91412e-06	2.95526e-05
ENSG00000224635	19.3833	1.86146	0.508269	3.66236	0.000249906	0.00133058
ENSG00000224658	1.65605	1.81302	0.917512	1.97601	0.0481534	0.100515
ENSG00000224666	5.23113	1.24373	0.504595	2.46481	0.0137084	0.036854
ENSG00000224713	10.2839	2.12132	0.454807	4.66423	3.0977e-06	3.11288e-05
ENSG00000224714	1.40395	2.37854	0.999665	2.37934	0.0173439	0.0446202
ENSG00000224717	2.58141	1.91592	0.758288	2.52664	0.0115159	0.0320735
ENSG00000224739	2.82483	2.18392	0.867323	2.51801	0.0118022	0.032683
ENSG00000224750	3.75095	4.00278	0.942084	4.24886	2.1486e-05	0.000164679
ENSG00000224789	14.4748	5.24227	0.993812	5.27491	1.32818e-07	1.93038e-06
ENSG00000224794	1.64573	3.07754	0.805624	3.82007	0.000133413	0.00078443
ENSG00000224814	4.74271	1.73788	0.707563	2.45615	0.0140435	0.0376023
ENSG00000224817	14.7831	6.00093	1.08857	5.51265	3.53477e-08	6.08929e-07
ENSG00000224821	1.74549	3.16421	0.852426	3.712	0.000205626	0.00113083
ENSG00000224842	6.55901	5.28847	0.829614	6.37461	1.83425e-10	6.02246e-09
ENSG00000224853	14.2441	3.08889	0.738344	4.18354	2.87011e-05	0.000210182
ENSG00000224854	5.60289	2.03245	0.811173	2.50557	0.0122254	0.0336166
ENSG00000224857	1.0948	1.95215	0.789763	2.47182	0.0134426	0.036262
ENSG00000224875	5.48246	1.78015	0.534681	3.32937	0.000870438	0.00380928
ENSG00000224893	0.651095	2.03992	0.970839	2.10119	0.0356239	0.0792584
ENSG00000224897	34.1121	1.90871	0.395839	4.82194	1.42166e-06	1.568e-05
ENSG00000224899	19.4458	2.31221	0.742875	3.11252	0.00185496	0.00715689
ENSG00000224903	5.65543	2.05506	0.486844	4.22118	2.43023e-05	0.000182538
ENSG00000224939	11.9135	1.72056	0.491809	3.49844	0.000467997	0.00226232
ENSG00000224950	30.297	1.00578	0.289297	3.47663	0.000507761	0.00241928
ENSG00000224959	2.01972	1.24236	0.540882	2.29691	0.0216242	0.0531968
ENSG00000224963	5.26387	4.25733	0.841529	5.05904	4.21383e-07	5.31659e-06
ENSG00000224969	6.52682	3.30402	0.642537	5.14214	2.71629e-07	3.61028e-06
ENSG00000224995	1.28202	2.21435	0.727256	3.0448	0.00232832	0.00867538
ENSG00000225064	0.984092	2.30957	0.80674	2.86285	0.00419852	0.0141615
ENSG00000225075	3.68132	1.50382	0.477349	3.15035	0.00163073	0.00643655
ENSG00000225077	28.0721	1.08227	0.380911	2.84128	0.00449326	0.0149728
ENSG00000225084	0.521696	1.64029	0.822956	1.99317	0.0462425	0.0973741
ENSG00000225087	31.3805	2.36825	0.558695	4.23889	2.24624e-05	0.000170846
ENSG00000225096	6.69766	2.39634	0.687151	3.48736	0.000487812	0.00233936
ENSG00000225101	3.66894	1.23882	0.560079	2.21186	0.0269761	0.063475
ENSG00000225106	4.84652	4.87383	0.993097	4.90771	9.21474e-07	1.07157e-05
ENSG00000225107	3.32715	3.83342	1.24989	3.06701	0.00216213	0.00814771
ENSG00000225140	1.59399	2.29676	0.946488	2.42661	0.0152407	0.0402288
ENSG00000225146	32.6073	4.99793	0.866284	5.7694	7.95557e-09	1.66623e-07
ENSG00000225163	2.91691	2.44768	0.66828	3.66265	0.000249616	0.00132975
ENSG00000225173	3.81372	1.79764	0.601511	2.98854	0.00280316	0.0101316
ENSG00000225174	1.77766	3.19291	0.992791	3.2161	0.00129946	0.00533431
ENSG00000225205	86.1415	1.6362	0.266749	6.13385	8.57752e-10	2.36709e-08
ENSG00000225206	9.60655	4.2196	1.03006	4.09645	4.19541e-05	0.000292078
ENSG00000225210	50.251	4.31027	0.504783	8.53886	1.35557e-17	2.28574e-15
ENSG00000225213	4.50297	1.09746	0.40922	2.68184	0.00732185	0.0222315
ENSG00000225218	4.44398	1.97707	0.579167	3.41364	0.000641015	0.00295238
ENSG00000225231	1.88031	3.2699	1.01873	3.20977	0.00132842	0.00542967
ENSG00000225255	3.49921	4.14223	1.43132	2.89399	0.0038038	0.0130243
ENSG00000225269	4.12494	1.9147	0.698055	2.7429	0.00608983	0.0191542
ENSG00000225329	11.8129	2.00389	0.682508	2.93607	0.003324	0.011646
ENSG00000225339	11.127	1.07155	0.29049	3.68876	0.000225352	0.00121876
ENSG00000225362	29.8709	3.79973	0.697271	5.44943	5.05316e-08	8.30931e-07
ENSG00000225383	23.0215	1.78678	0.604733	2.95466	0.00313013	0.0110799
ENSG00000225411	7.90245	1.66618	0.438934	3.79597	0.000147065	0.000852609
ENSG00000225420	3.42493	1.55662	0.482935	3.22325	0.00126745	0.00523204
ENSG00000225449	6.27021	2.11623	0.906499	2.33451	0.0195692	0.0492129
ENSG00000225450	4.89168	1.14684	0.416766	2.75177	0.00592741	0.0187084
ENSG00000225465	13.7533	1.99323	0.548903	3.6313	0.000281993	0.00147382
ENSG00000225489	62.6472	1.71185	0.482261	3.54962	0.000385785	0.00192912
ENSG00000225506	14.2569	1.08131	0.371693	2.90914	0.00362425	0.0125107
ENSG00000225535	10.0142	1.40754	0.445454	3.1598	0.0015788	0.006277
ENSG00000225546	3.50994	4.41227	1.54762	2.851	0.00435813	0.0146106
ENSG00000225548	168.168	4.51693	0.558488	8.08779	6.07592e-16	6.8689e-14
ENSG00000225564	0.781802	2.00707	0.82913	2.4207	0.0154907	0.0407859
ENSG00000225572	1.08033	1.72719	0.838065	2.06093	0.0393101	0.0857674
ENSG00000225578	8.07563	1.62068	0.436904	3.70947	0.000207691	0.00113872
ENSG00000225595	1.07552	2.22323	1.01498	2.19041	0.0284942	0.0662788
ENSG00000225611	10.9076	2.91205	0.663342	4.38997	1.13367e-05	9.48755e-05
ENSG00000225637	5.29384	2.22665	0.678099	3.28366	0.00102469	0.00437705
ENSG00000225657	0.983481	2.60507	1.03452	2.51815	0.0117971	0.0326737
ENSG00000225675	3.31433	3.36718	0.745091	4.51915	6.20876e-06	5.64606e-05
ENSG00000225678	4.73973	1.10523	0.550556	2.00748	0.0446984	0.0948857
ENSG00000225680	6.84834	3.03265	1.04276	2.9083	0.00363402	0.0125317
ENSG00000225684	10.2477	2.62245	0.526616	4.97982	6.36441e-07	7.69336e-06
ENSG00000225697	879.948	1.39834	0.173685	8.05105	8.2085e-16	9.02346e-14
ENSG00000225720	6.87075	1.48363	0.471466	3.14684	0.00165048	0.00649903
ENSG00000225746	3.08199	1.75265	0.685387	2.55716	0.0105529	0.0299404
ENSG00000225751	2.13813	1.48924	0.642946	2.31627	0.0205435	0.0511518
ENSG00000225756	35.4819	1.74351	0.458657	3.80135	0.00014391	0.000836755
ENSG00000225761	1.35868	1.53953	0.744963	2.06658	0.0387738	0.0848157
ENSG00000225764	33.897	3.69672	0.658094	5.61731	1.93953e-08	3.64408e-07
ENSG00000225783	604.035	2.7812	0.433207	6.42001	1.36262e-10	4.59526e-09
ENSG00000225790	1.51606	2.69991	0.790038	3.41744	0.000632122	0.00291344
ENSG00000225794	2.65769	3.51397	0.853065	4.11923	3.8014e-05	0.000268464
ENSG00000225807	1.13144	1.57946	0.789308	2.00107	0.045385	0.0960421
ENSG00000225822	1.34062	2.58381	0.740677	3.48844	0.000485845	0.0023333
ENSG00000225826	37.2983	4.10047	0.810056	5.06196	4.14966e-07	5.24706e-06
ENSG00000225828	75.2834	1.1617	0.306576	3.78926	0.000151097	0.000872932
ENSG00000225855	139.851	1.25424	0.268799	4.66609	3.0699e-06	3.09126e-05
ENSG00000225857	4.11366	1.09692	0.51176	2.14343	0.0320789	0.0728873
ENSG00000225868	18.1484	1.32968	0.532644	2.49638	0.0125468	0.0342823
ENSG00000225880	32.0504	1.55328	0.293836	5.28621	1.24876e-07	1.8283e-06
ENSG00000225882	8.7462	5.49116	1.02786	5.34231	9.17696e-08	1.40241e-06
ENSG00000225886	10.1378	2.31506	0.588039	3.93692	8.25341e-05	0.000521162
ENSG00000225889	102.058	1.94768	0.487174	3.99791	6.39032e-05	0.000420186
ENSG00000225913	2.68843	3.78345	0.874609	4.32587	1.51928e-05	0.000122783
ENSG00000225916	3.49467	2.6742	0.722702	3.70028	0.00021536	0.00117366
ENSG00000225951	1.77081	1.35404	0.619539	2.18555	0.0288483	0.0668737
ENSG00000225953	14.2776	1.17532	0.374249	3.14048	0.00168669	0.00662305
ENSG00000225964	13.5616	1.49653	0.548664	2.72759	0.00637982	0.0199277
ENSG00000225978	22.556	1.27729	0.451183	2.83097	0.00464072	0.0153612
ENSG00000225988	0.822676	2.31968	0.872788	2.65778	0.00786581	0.0235347
ENSG00000226004	2.22881	3.02745	0.791524	3.82484	0.000130856	0.000770992
ENSG00000226012	6.44863	2.03806	0.519042	3.92658	8.61635e-05	0.00054099
ENSG00000226025	18.8762	2.23678	0.658831	3.39508	0.000686078	0.00312592
ENSG00000226053	2.094	2.92232	1.34142	2.17853	0.0293666	0.0678322
ENSG00000226057	4.62043	2.40249	1.00295	2.39543	0.0166009	0.0430932
ENSG00000226088	1.49314	1.97667	0.732395	2.69891	0.00695669	0.0213344
ENSG00000226134	1.24987	2.93471	0.997617	2.94172	0.00326391	0.0114718
ENSG00000226145	2782.5	2.10911	0.724167	2.91246	0.00358598	0.0124001
ENSG00000226179	13.5999	1.06039	0.361578	2.93268	0.0033605	0.0117429
ENSG00000226180	23.9472	1.1445	0.286024	4.00141	6.2965e-05	0.000414702
ENSG00000226194	7.61699	2.23714	0.591333	3.78322	0.000154812	0.000891549
ENSG00000226235	6.12635	2.05436	0.621735	3.30424	0.000952326	0.00411207
ENSG00000226240	2.65323	3.2876	0.841931	3.90484	9.42883e-05	0.000585352
ENSG00000226291	2.74672	1.24006	0.550009	2.25462	0.024157	0.058055
ENSG00000226310	5.85888	1.10968	0.350756	3.16369	0.00155783	0.00620545
ENSG00000226314	30.6462	1.02298	0.37148	2.75378	0.00589106	0.0186192
ENSG00000226349	1.47607	3.1535	0.793083	3.97625	7.00091e-05	0.000453736
ENSG00000226355	1.31557	2.51936	1.28365	1.96266	0.049686	0.103022
ENSG00000226363	63.896	3.35918	0.402041	8.35533	6.52495e-17	9.01577e-15
ENSG00000226367	1.07318	1.69181	0.706583	2.39435	0.0166499	0.043192
ENSG00000226419	224.138	1.36809	0.231122	5.91933	3.23253e-09	7.64775e-08
ENSG00000226435	3.41153	2.18853	0.730695	2.99514	0.0027432	0.00994398
ENSG00000226472	4.20175	2.62906	0.621501	4.23017	2.33511e-05	0.00017666
ENSG00000226476	122.201	1.70574	0.368099	4.63391	3.58826e-06	3.52049e-05
ENSG00000226508	3.26845	2.88053	0.808916	3.56097	0.000369481	0.00185693
ENSG00000226521	6.9524	2.26715	0.758722	2.98811	0.00280706	0.010136
ENSG00000226526	3.12053	1.68732	0.499801	3.37598	0.000735526	0.00331779
ENSG00000226604	1.18315	2.11766	0.937226	2.2595	0.0238523	0.0574766
ENSG00000226629	14.3812	3.80149	0.895197	4.24654	2.17095e-05	0.000165945
ENSG00000226648	5.91661	1.73883	0.421404	4.12627	3.68697e-05	0.000261625
ENSG00000226659	21.1613	2.33279	0.419878	5.55588	2.76215e-08	4.93344e-07
ENSG00000226673	1.38356	2.56432	0.72889	3.51811	0.000434632	0.00212531
ENSG00000226674	96.3185	4.13559	0.548122	7.54503	4.52191e-14	3.43406e-12
ENSG00000226690	3.42034	1.53639	0.720553	2.13223	0.0329878	0.074493
ENSG00000226699	1.66823	2.13813	0.730712	2.92608	0.00343258	0.0119465
ENSG00000226706	11.1613	2.0787	0.365705	5.68409	1.31514e-08	2.60371e-07
ENSG00000226747	10.304	1.91955	0.563402	3.40708	0.000656626	0.00301103
ENSG00000226751	4.47255	1.25889	0.509155	2.47251	0.0134168	0.0362108
ENSG00000226758	1.22652	2.6543	0.824964	3.21747	0.00129328	0.00531552
ENSG00000226777	148.139	2.13688	0.565574	3.77824	0.000157938	0.000906926
ENSG00000226779	19.2991	5.42383	0.883859	6.13653	8.43424e-10	2.33919e-08
ENSG00000226800	9.70402	1.11121	0.328186	3.38593	0.000709365	0.0032163
ENSG00000226806	2.8841	1.31372	0.532342	2.46781	0.0135942	0.0366161
ENSG00000226822	1.22643	1.66233	0.757806	2.19361	0.0282637	0.0658581
ENSG00000226856	11.2465	1.6681	0.489134	3.41031	0.000648885	0.00298517
ENSG00000226887	731.219	1.86657	0.342573	5.44867	5.0749e-08	8.3313e-07
ENSG00000226935	2.46963	2.17773	0.813943	2.67553	0.0074611	0.0225785
ENSG00000226937	2.969	1.11439	0.49907	2.23293	0.0255536	0.0607455
ENSG00000226953	8.70804	2.40078	0.569723	4.21395	2.50941e-05	0.000187777
ENSG00000226954	4.73814	3.87579	0.854432	4.5361	5.73043e-06	5.26644e-05
ENSG00000226965	3.72847	1.62276	0.682025	2.37933	0.0173439	0.0446202
ENSG00000227012	5.54775	4.83602	0.912872	5.29759	1.17344e-07	1.73799e-06
ENSG00000227017	3.88071	2.43206	0.709791	3.42644	0.000611551	0.00282978
ENSG00000227039	73.6842	1.13606	0.408283	2.78252	0.00539378	0.0173461
ENSG00000227053	29.9943	2.1622	0.434409	4.97735	6.44623e-07	7.76397e-06
ENSG00000227060	2.97647	1.2219	0.591867	2.06448	0.0389724	0.0851771
ENSG00000227066	21.4399	3.29054	0.736126	4.47007	7.8193e-06	6.8689e-05
ENSG00000227076	7.61897	2.83704	0.538776	5.26571	1.39651e-07	2.01496e-06
ENSG00000227088	1.31694	3.01685	1.1032	2.73464	0.00624478	0.0195458
ENSG00000227115	1.51059	1.96431	0.788182	2.4922	0.0126954	0.0346171
ENSG00000227165	3.7114	1.54305	0.578542	2.66714	0.00765001	0.023031
ENSG00000227195	2.62522	3.2607	0.912084	3.575	0.000350233	0.00177092
ENSG00000227200	0.771669	1.78983	0.704802	2.53948	0.0111017	0.0311704
ENSG00000227214	17.7155	1.33908	0.38622	3.46715	0.000526011	0.00249251
ENSG00000227240	0.752393	1.58899	0.730123	2.17634	0.0295299	0.0681542
ENSG00000227269	2.24906	3.27954	1.38904	2.36101	0.0182254	0.0464614
ENSG00000227300	1054.57	1.88894	0.70159	2.69236	0.00709478	0.021671
ENSG00000227308	6.63515	1.65272	0.502975	3.28588	0.00101663	0.00434635
ENSG00000227373	13.7473	1.47214	0.40074	3.67355	0.000239201	0.00128043
ENSG00000227388	3.2244	1.90256	0.705526	2.69665	0.00700399	0.0214431
ENSG00000227392	9.54611	2.31173	0.671828	3.44095	0.000579665	0.00270742
ENSG00000227438	2.26343	1.39963	0.583842	2.39728	0.0165174	0.0429323
ENSG00000227479	3.54833	1.2972	0.631958	2.05267	0.0401048	0.0871237
ENSG00000227482	5.85005	3.91783	0.702889	5.5739	2.49096e-08	4.5304e-07
ENSG00000227492	5.8395	1.46872	0.375735	3.90892	9.27096e-05	0.000576631
ENSG00000227495	8.00891	1.17429	0.341247	3.44118	0.000579176	0.0027064
ENSG00000227496	68.858	2.39066	0.533608	4.48017	7.45832e-06	6.59841e-05
ENSG00000227502	5.04681	1.01701	0.449309	2.26349	0.0236055	0.0570343
ENSG00000227507	509.625	1.37826	0.42694	3.22824	0.00124554	0.00515228
ENSG00000227533	89.8275	1.40923	0.326081	4.32171	1.54824e-05	0.000124668
ENSG00000227542	13.1843	1.13001	0.322685	3.50188	0.000461984	0.0022387
ENSG00000227579	2.06484	3.40783	0.919881	3.70464	0.000211695	0.0011578
ENSG00000227589	2.75445	4.07323	0.863735	4.71583	2.40725e-06	2.50115e-05
ENSG00000227619	22.9287	1.81902	0.482899	3.76688	0.000165301	0.000940788
ENSG00000227646	1.64016	2.58712	0.755133	3.42604	0.000612439	0.00283323
ENSG00000227674	32.2398	6.64454	1.14339	5.81125	6.20084e-09	1.34545e-07
ENSG00000227708	1.78613	2.88085	1.15714	2.48964	0.0127874	0.0348297
ENSG00000227722	1.46672	2.92887	0.678992	4.31355	1.6065e-05	0.000128734
ENSG00000227726	3.58393	2.13903	0.915002	2.33773	0.019401	0.0488698
ENSG00000227740	6.84743	1.34564	0.472284	2.84922	0.0043827	0.0146682
ENSG00000227748	1.52031	2.42322	1.2087	2.00482	0.0449819	0.0953455
ENSG00000227755	1.98009	1.92403	0.809991	2.37537	0.0175313	0.0450031
ENSG00000227764	0.870705	1.89739	0.79501	2.38662	0.017004	0.043876
ENSG00000227896	23.358	1.42783	0.28996	4.92422	8.46993e-07	9.97197e-06
ENSG00000227906	22.628	3.98996	0.653507	6.10545	1.02508e-09	2.75996e-08
ENSG00000227932	4.4355	4.50655	1.1433	3.94169	8.09093e-05	0.000512855
ENSG00000227933	1.26084	2.38203	0.747306	3.18749	0.00143514	0.00579913
ENSG00000227945	2.83821	2.64211	0.716445	3.68781	0.000226191	0.00122231
ENSG00000227953	53.5362	2.44154	0.56216	4.34314	1.4046e-05	0.000114632
ENSG00000227964	2.89109	3.89816	0.842625	4.62621	3.72426e-06	3.63243e-05
ENSG00000228008	2.19823	1.38083	0.520807	2.65133	0.00801757	0.0239169
ENSG00000228016	2.06769	2.60371	0.754236	3.45211	0.000556222	0.00261449
ENSG00000228028	2.90491	1.79395	0.598943	2.99519	0.00274271	0.00994398
ENSG00000228043	18.5751	1.09525	0.239426	4.57449	4.77389e-06	4.49532e-05
ENSG00000228060	3.65419	1.07693	0.478305	2.25155	0.0243506	0.0584232
ENSG00000228061	0.995506	1.50856	0.737767	2.04476	0.0408787	0.0883995
ENSG00000228107	12.6545	1.83677	0.37812	4.85765	1.18787e-06	1.3429e-05
ENSG00000228109	143.226	2.07475	0.307153	6.75476	1.43071e-11	5.86952e-10
ENSG00000228133	0.898089	2.19549	0.903389	2.43028	0.0150871	0.0399079
ENSG00000228142	1.48979	1.97755	0.967693	2.04357	0.0409963	0.0885864
ENSG00000228157	1.18153	1.8396	0.743571	2.47401	0.0133607	0.0360702
ENSG00000228189	8.75328	5.48675	1.19572	4.58867	4.46079e-06	4.2265e-05
ENSG00000228192	32.0806	1.04888	0.278918	3.76054	0.000169548	0.000961112
ENSG00000228201	6.93072	1.35122	0.369359	3.65829	0.000253906	0.00134827
ENSG00000228203	112.331	4.22319	0.461816	9.14474	5.97739e-20	1.43292e-17
ENSG00000228221	28.4866	1.5629	0.417089	3.74717	0.00017884	0.00100519
ENSG00000228235	1.58056	3.26353	1.00855	3.23587	0.00121272	0.00504906
ENSG00000228252	6.6832	2.34167	0.656235	3.56834	0.000359252	0.00181055
ENSG00000228271	1.6998	1.73392	0.804817	2.15443	0.0312062	0.0712461
ENSG00000228274	84.7819	1.38286	0.248482	5.56521	2.61835e-08	4.73181e-07
ENSG00000228280	2.20314	1.76283	0.706367	2.49563	0.0125734	0.0343313
ENSG00000228290	5.6167	1.45073	0.627004	2.31376	0.0206811	0.0514365
ENSG00000228294	0.805657	2.06294	0.852885	2.41878	0.0155728	0.0409694
ENSG00000228295	231.565	6.40342	1.25666	5.09559	3.47663e-07	4.49185e-06
ENSG00000228318	7.51245	2.43542	0.582445	4.18138	2.89749e-05	0.000211953
ENSG00000228340	31.4405	1.17582	0.562964	2.08863	0.0367412	0.0812448
ENSG00000228352	5.18611	1.14077	0.43662	2.61272	0.00898245	0.0262328
ENSG00000228369	0.708877	1.59975	0.791383	2.02147	0.0432316	0.0924227
ENSG00000228376	2.29402	1.87199	0.784119	2.38737	0.0169692	0.0437921
ENSG00000228393	50.5687	1.24165	0.281102	4.41709	1.00041e-05	8.49556e-05
ENSG00000228403	0.779327	1.64509	0.800777	2.05436	0.0399406	0.0868387
ENSG00000228409	167.52	1.00249	0.217467	4.60986	4.02931e-06	3.87114e-05
ENSG00000228427	13.4271	1.00589	0.393779	2.55445	0.0106357	0.0301408
ENSG00000228470	5.21766	1.39171	0.507268	2.74354	0.00607803	0.0191322
ENSG00000228485	1.1269	1.58298	0.729138	2.17103	0.0299286	0.0689455
ENSG00000228496	32.504	6.73242	1.34145	5.01878	5.20003e-07	6.39463e-06
ENSG00000228509	18.1998	3.43267	0.612635	5.60313	2.10517e-08	3.92933e-07
ENSG00000228540	2.16213	2.04061	0.629383	3.24224	0.00118596	0.00496047
ENSG00000228549	24.8401	2.08988	0.801604	2.60712	0.0091307	0.026604
ENSG00000228559	4.60312	2.45535	0.821761	2.98791	0.00280895	0.0101396
ENSG00000228561	16.6348	2.92744	0.657728	4.45084	8.55349e-06	7.4221e-05
ENSG00000228566	1.20664	2.37308	0.822171	2.88636	0.00389726	0.0132995
ENSG00000228573	2.94374	4.17309	0.944258	4.41944	9.89569e-06	8.4287e-05
ENSG00000228577	11.6611	3.87561	0.844223	4.59074	4.41675e-06	4.19067e-05
ENSG00000228623	133.913	1.59209	0.599427	2.65601	0.00790709	0.0236369
ENSG00000228630	35.7449	4.90597	0.703687	6.9718	3.12913e-12	1.51117e-10
ENSG00000228634	1.36343	1.22008	0.620258	1.96706	0.0491767	0.10219
ENSG00000228649	197.196	1.06768	0.317053	3.36752	0.000758486	0.00340207
ENSG00000228677	2.42831	1.04059	0.51077	2.0373	0.04162	0.0896518
ENSG00000228697	3.33663	2.30459	0.6135	3.75646	0.000172331	0.000973008
ENSG00000228705	9.89308	4.22262	0.797096	5.2975	1.17397e-07	1.73799e-06
ENSG00000228709	57.9939	4.84563	0.939175	5.15946	2.47668e-07	3.32738e-06
ENSG00000228719	2.67458	1.77677	0.690813	2.57199	0.0101115	0.0288981
ENSG00000228741	4.52955	1.88254	0.558791	3.36895	0.000754558	0.00338751
ENSG00000228742	129.466	3.09345	0.583529	5.30127	1.14999e-07	1.70629e-06
ENSG00000228763	4.05249	1.34206	0.487118	2.7551	0.00586743	0.0185648
ENSG00000228779	1.84516	1.40923	0.59333	2.37513	0.0175429	0.0450214
ENSG00000228784	18.7409	1.47235	0.508513	2.8954	0.0037868	0.0129773
ENSG00000228793	22.8741	3.22415	0.774279	4.16407	3.12628e-05	0.000226524
ENSG00000228802	0.957341	1.81232	0.769328	2.35572	0.0184867	0.0469796
ENSG00000228863	6.07567	1.41593	0.454791	3.11337	0.00184965	0.00714474
ENSG00000228886	1.15449	1.36061	0.665442	2.04467	0.0408874	0.0884039
ENSG00000228933	5.88255	3.71885	0.898625	4.13838	3.49766e-05	0.000250334
ENSG00000228951	70.9542	1.32013	0.618332	2.13499	0.0327622	0.0740849
ENSG00000228952	30.745	2.65044	0.476781	5.55904	2.71266e-08	4.8845e-07
ENSG00000228956	54.999	1.991	0.407878	4.88136	1.05355e-06	1.21241e-05
ENSG00000228980	2.22588	3.5124	1.18328	2.96835	0.00299401	0.0106873
ENSG00000229021	14.4273	1.54685	0.425551	3.63493	0.000278054	0.00145821
ENSG00000229044	0.835638	1.85166	0.716112	2.58572	0.00971763	0.0279988
ENSG00000229051	0.811456	2.07033	1.01901	2.0317	0.0421839	0.0905723
ENSG00000229052	2.3806	1.24191	0.507361	2.44778	0.0143738	0.0383389
ENSG00000229105	0.921901	2.27554	0.841488	2.70419	0.00684712	0.0210828
ENSG00000229162	8.22517	2.06399	0.437621	4.71638	2.40079e-06	2.49574e-05
ENSG00000229167	7.22528	1.2982	0.511409	2.53848	0.0111334	0.0312398
ENSG00000229178	6.79205	1.22032	0.413391	2.95198	0.00315744	0.0111587
ENSG00000229190	1.69778	2.14065	0.716145	2.98913	0.00279774	0.0101175
ENSG00000229191	1.86098	3.25664	0.721462	4.51394	6.36347e-06	5.76041e-05
ENSG00000229227	2.71513	3.79245	0.976645	3.88314	0.000103115	0.000631287
ENSG00000229228	8.2349	1.65424	0.594155	2.7842	0.00536607	0.0172765
ENSG00000229229	2.69276	2.29363	0.923285	2.4842	0.0129843	0.0352309
ENSG00000229243	2.37121	3.13222	0.775775	4.03754	5.40145e-05	0.000362857
ENSG00000229261	9.15507	3.9276	0.804484	4.88214	1.04943e-06	1.20837e-05
ENSG00000229278	13.6161	1.1234	0.348178	3.22652	0.00125306	0.005178
ENSG00000229291	3.13929	1.76178	0.543415	3.24205	0.00118673	0.00496127
ENSG00000229314	15.1588	3.89638	0.977368	3.9866	6.70272e-05	0.000437833
ENSG00000229320	490.684	1.00511	0.235523	4.26755	1.97627e-05	0.000153779
ENSG00000229348	14.8128	1.31701	0.438846	3.00107	0.00269034	0.00978606
ENSG00000229356	1.66266	2.81014	0.764954	3.67361	0.000239146	0.00128043
ENSG00000229373	2.08869	3.1685	0.818026	3.87335	0.000107348	0.000652138
ENSG00000229393	8.22412	1.50582	0.596494	2.52445	0.0115878	0.0322284
ENSG00000229400	3.31432	4.33562	1.152	3.76357	0.000167505	0.000951425
ENSG00000229401	3.71728	2.26681	0.729328	3.10808	0.00188306	0.00725545
ENSG00000229404	11.4491	3.39703	0.748698	4.53725	5.69929e-06	5.24509e-05
ENSG00000229433	0.74164	2.16766	0.911411	2.37835	0.0173901	0.0447159
ENSG00000229474	54.6409	1.09422	0.373388	2.93051	0.00338405	0.0118169
ENSG00000229494	1.00487	2.65784	0.774709	3.43076	0.000601895	0.00279484
ENSG00000229526	102.969	1.42934	0.529761	2.69808	0.00697397	0.0213766
ENSG00000229582	1.29099	1.5094	0.66576	2.26719	0.0233786	0.0566063
ENSG00000229588	1.17016	2.23325	0.937967	2.38095	0.0172681	0.0444537
ENSG00000229618	77.6045	5.72542	0.556331	10.2914	7.70579e-25	5.67859e-22
ENSG00000229646	1.75935	2.45266	0.879598	2.78839	0.00529711	0.0170793
ENSG00000229647	180.68	2.53663	0.434044	5.84417	5.09108e-09	1.12428e-07
ENSG00000229649	1.33296	2.53657	1.14035	2.22439	0.0261222	0.0618019
ENSG00000229656	11.6333	2.00709	0.542114	3.70234	0.000213621	0.00116545
ENSG00000229688	3.20605	1.18492	0.489871	2.41885	0.0155698	0.0409671
ENSG00000229719	2.82799	1.68206	0.614621	2.73675	0.00620501	0.0194519
ENSG00000229720	3.39185	3.86856	0.798482	4.84489	1.26681e-06	1.42165e-05
ENSG00000229727	2.02025	1.68679	0.674396	2.50119	0.0123777	0.0339228
ENSG00000229728	8.74137	1.19175	0.393378	3.02952	0.00244943	0.00904704
ENSG00000229754	62.5592	1.23545	0.629741	1.96184	0.0497806	0.103197
ENSG00000229774	2.53655	2.94537	1.12715	2.61311	0.0089723	0.0262185
ENSG00000229780	4.88918	1.74616	0.465085	3.7545	0.000173689	0.000979991
ENSG00000229808	15.2695	1.11853	0.314257	3.55929	0.000371865	0.0018666
ENSG00000229832	2.96138	1.29881	0.53446	2.43013	0.0150933	0.0399191
ENSG00000229867	48.6105	1.40826	0.476977	2.95248	0.00315234	0.0111447
ENSG00000229876	32.6522	3.35996	0.802747	4.18558	2.84435e-05	0.000208526
ENSG00000229896	19.5469	2.6454	0.635669	4.1616	3.16019e-05	0.000228565
ENSG00000229901	1.72876	2.6703	0.73849	3.6159	0.00029931	0.00154605
ENSG00000229912	20.9173	3.19508	0.58383	5.47263	4.43407e-08	7.42808e-07
ENSG00000229921	2.1264	1.67507	0.743097	2.25418	0.024185	0.0581031
ENSG00000229953	105.754	2.64682	0.542499	4.87894	1.06657e-06	1.22526e-05
ENSG00000229961	14.3438	3.4051	0.85922	3.96301	7.40102e-05	0.000476558
ENSG00000229962	2.53511	3.68273	1.12288	3.27973	0.00103907	0.004428
ENSG00000229964	2.16283	3.6573	0.994976	3.67576	0.000237138	0.00127144
ENSG00000229967	38.9138	7.63774	1.24655	6.1271	8.94929e-10	2.44593e-08
ENSG00000229970	33.1538	2.54263	0.517824	4.91022	9.09752e-07	1.06019e-05
ENSG00000229981	1.23647	2.59506	1.05294	2.46459	0.013717	0.0368722
ENSG00000229989	1.74786	1.90895	0.810166	2.35624	0.0184608	0.0469231
ENSG00000230002	40.9427	1.41467	0.328791	4.30265	1.68771e-05	0.000134321
ENSG00000230005	1.47969	2.21047	0.70406	3.1396	0.00169177	0.00663929
ENSG00000230006	132.92	2.63981	0.54113	4.87833	1.06988e-06	1.22765e-05
ENSG00000230010	1.71717	2.4191	0.829682	2.9157	0.00354896	0.0122913
ENSG00000230013	3.28287	1.16428	0.520743	2.23581	0.025364	0.0603885
ENSG00000230023	6.08279	2.41107	0.624436	3.86119	0.000112834	0.000680733
ENSG00000230033	8.14348	3.99614	1.06635	3.7475	0.000178609	0.00100418
ENSG00000230061	128.213	4.50982	0.525644	8.5796	9.52006e-18	1.66158e-15
ENSG00000230067	14.6074	2.05067	0.356991	5.74432	9.22892e-09	1.89502e-07
ENSG00000230068	1.6888	1.41888	0.624313	2.27271	0.0230438	0.0559628
ENSG00000230109	0.810189	2.24089	1.06931	2.09564	0.0361138	0.0801155
ENSG00000230113	1.81736	2.00835	0.681734	2.94595	0.00321963	0.0113362
ENSG00000230131	1.15674	2.2338	0.962811	2.32009	0.0203362	0.0507372
ENSG00000230148	55.3238	1.09082	0.300278	3.63272	0.000280454	0.00146931
ENSG00000230176	4.26207	1.6482	0.510773	3.22688	0.0012515	0.00517368
ENSG00000230248	0.747263	2.25928	0.873964	2.58509	0.00973533	0.0280411
ENSG00000230257	19.1185	4.28429	0.956898	4.47727	7.56025e-06	6.67671e-05
ENSG00000230269	37.3325	8.02611	1.53584	5.22587	1.7334e-07	2.43789e-06
ENSG00000230316	157.112	5.36469	0.665178	8.06504	7.32137e-16	8.13817e-14
[truncated: 2,382 more rows]

## Sheet: downregulated_lncRNA
Ensembl	baseMean	log2FoldChange	lfcSE	stat	pvalue	padj
ENSG00000000003	3045.69	-2.02734	0.213507	-9.49544	2.19288e-21	6.61087e-19
ENSG00000000005	1.62515	-3.95864	0.737946	-5.36441	8.12143e-08	1.25851e-06
ENSG00000000971	3950.32	-1.25052	0.321386	-3.89104	9.98156e-05	0.00061411
ENSG00000001626	134.236	-2.3098	0.613519	-3.76483	0.000166662	0.000947756
ENSG00000002726	318.94	-1.55632	0.439192	-3.54359	0.000394713	0.00196389
ENSG00000003147	388.619	-1.18995	0.358236	-3.32168	0.000894777	0.0038957
ENSG00000004838	49.9614	-1.41883	0.467204	-3.03685	0.00239068	0.00887029
ENSG00000004848	13.4754	-2.32337	0.54067	-4.2972	1.72968e-05	0.000136874
ENSG00000005001	3325.6	-1.18853	0.380951	-3.11991	0.00180906	0.00702201
ENSG00000005187	96.4021	-1.15733	0.339567	-3.40824	0.000653822	0.00300302
ENSG00000005381	55.0129	-4.29415	0.509552	-8.42732	3.53677e-17	5.33114e-15
ENSG00000005981	11.7215	-2.14998	0.717089	-2.9982	0.00271575	0.0098645
ENSG00000006747	852.057	-3.66353	0.47291	-7.74678	9.42539e-15	8.43371e-13
ENSG00000007237	1956.93	-2.06011	0.350438	-5.87866	4.13595e-09	9.42209e-08
ENSG00000007306	1375.11	-4.15968	0.728201	-5.71228	1.11474e-08	2.24041e-07
ENSG00000008196	19.4215	-2.5823	0.705826	-3.65855	0.000253648	0.00134762
ENSG00000008323	1873.41	-1.25838	0.333872	-3.76906	0.000163865	0.00093368
ENSG00000008441	5050.54	-1.6281	0.218495	-7.45145	9.23195e-14	6.51377e-12
ENSG00000010017	3617.42	-1.40423	0.154416	-9.09376	9.56758e-20	2.21356e-17
ENSG00000010438	1462.25	-2.21301	0.632543	-3.4986	0.00046771	0.00226149
ENSG00000011198	1204.44	-1.02656	0.216323	-4.74549	2.08005e-06	2.18901e-05
ENSG00000012223	26513.2	-2.87997	0.911689	-3.15894	0.00158341	0.00629036
ENSG00000013293	2.70386	-2.66626	0.54229	-4.91667	8.80274e-07	1.0321e-05
ENSG00000013297	179.435	-2.58355	0.435082	-5.93809	2.88369e-09	6.92957e-08
ENSG00000013588	8261.86	-1.25121	0.424925	-2.94453	0.00323442	0.0113863
ENSG00000014123	1876.62	-1.02274	0.148289	-6.8969	5.31514e-12	2.41869e-10
ENSG00000014216	31629.7	-1.02257	0.189825	-5.38692	7.16768e-08	1.12739e-06
ENSG00000014257	903.017	-2.50447	0.373887	-6.69846	2.10623e-11	8.39834e-10
ENSG00000016082	79.2211	-2.02221	0.533365	-3.79142	0.000149789	0.000866785
ENSG00000016602	8974.7	-4.93684	0.682694	-7.23141	4.78001e-13	2.77283e-11
ENSG00000018625	1104.37	-4.69581	0.778942	-6.02844	1.65547e-09	4.26669e-08
ENSG00000021300	234.714	-2.10523	0.446243	-4.71768	2.38549e-06	2.48114e-05
ENSG00000021355	22688.9	-2.4358	0.358781	-6.7891	1.12837e-11	4.74653e-10
ENSG00000022267	3813.43	-2.54037	0.515134	-4.93147	8.16114e-07	9.64838e-06
ENSG00000025039	1141.78	-1.59248	0.318585	-4.9986	5.77474e-07	7.05774e-06
ENSG00000029534	591.455	-1.19242	0.539838	-2.20884	0.0271854	0.0638919
ENSG00000035115	2016.49	-1.10207	0.3135	-3.51539	0.000439107	0.00214192
ENSG00000036257	3615.23	-1.09576	0.140773	-7.78384	7.03531e-15	6.44986e-13
ENSG00000036473	1.1212	-3.22113	0.774509	-4.15893	3.19744e-05	0.00023084
ENSG00000039537	13.1342	-2.77735	0.788502	-3.52232	0.000427794	0.00209805
ENSG00000040341	2144.92	-1.01738	0.194016	-5.24378	1.5732e-07	2.23746e-06
ENSG00000041353	2076.31	-1.57037	0.330237	-4.75527	1.9818e-06	2.09744e-05
ENSG00000044115	24241.1	-1.40904	0.120784	-11.6658	1.90626e-31	3.44809e-28
ENSG00000047578	1599.13	-1.25947	0.150145	-8.38838	4.92907e-17	7.05567e-15
ENSG00000047648	87.4247	-1.53504	0.295397	-5.19652	2.0305e-07	2.79397e-06
ENSG00000048707	5504.17	-1.22353	0.158394	-7.72458	1.12218e-14	9.87968e-13
ENSG00000049283	2586.73	-1.60533	0.24365	-6.58865	4.43843e-11	1.65688e-09
ENSG00000054523	4739.31	-1.04249	0.170984	-6.09698	1.08092e-09	2.88686e-08
ENSG00000058404	127.067	-1.75565	0.536849	-3.27029	0.00107436	0.00455691
ENSG00000059728	7984.71	-1.82244	0.312771	-5.82675	5.65171e-09	1.23815e-07
ENSG00000060762	1054.85	-1.39983	0.172879	-8.09717	5.62532e-16	6.50739e-14
ENSG00000060971	1967.6	-1.01161	0.186516	-5.42368	5.83834e-08	9.42901e-07
ENSG00000062282	1022.67	-1.68879	0.401534	-4.20585	2.60105e-05	0.000193614
ENSG00000064042	1847.78	-1.90022	0.389924	-4.8733	1.09751e-06	1.25357e-05
ENSG00000064652	782.125	-1.06724	0.175073	-6.09597	1.08776e-09	2.89735e-08
ENSG00000064655	1680.8	-2.28476	0.494327	-4.62196	3.80129e-06	3.69488e-05
ENSG00000065361	6050.87	-1.60843	0.227508	-7.06979	1.55169e-12	7.95722e-11
ENSG00000065613	9234.67	-1.63088	0.191404	-8.52063	1.58691e-17	2.60543e-15
ENSG00000065717	585.805	-1.79279	0.305468	-5.86899	4.38459e-09	9.8688e-08
ENSG00000065809	2320.86	-1.10494	0.296706	-3.72403	0.000196071	0.0010873
ENSG00000066032	4.71032	-1.60914	0.736274	-2.18552	0.0288506	0.0668737
ENSG00000067082	10380	-1.4592	0.258969	-5.63466	1.75407e-08	3.33979e-07
ENSG00000068383	1566.78	-1.01162	0.158908	-6.3661	1.93895e-10	6.32002e-09
ENSG00000068976	2421.34	-7.39881	0.696558	-10.622	2.35567e-26	2.23194e-23
ENSG00000069011	11710.6	-1.86873	0.361536	-5.16885	2.35534e-07	3.1854e-06
ENSG00000069020	5493.2	-1.03952	0.214548	-4.84515	1.26518e-06	1.42061e-05
ENSG00000069667	1579.91	-1.21671	0.281894	-4.31622	1.58726e-05	0.000127397
ENSG00000069702	1074.63	-1.14236	0.379467	-3.01044	0.0026087	0.0095309
ENSG00000069974	1509.61	-1.02662	0.173981	-5.90075	3.61845e-09	8.42061e-08
ENSG00000070081	3492.51	-2.1435	0.198736	-10.7857	4.0231e-27	4.21304e-24
ENSG00000070526	1702.71	-2.55099	0.495671	-5.14653	2.65348e-07	3.53625e-06
ENSG00000070808	112.805	-2.41033	0.610632	-3.94728	7.90446e-05	0.000503705
ENSG00000071205	1219.67	-1.42408	0.210009	-6.78106	1.193e-11	4.97635e-10
ENSG00000072195	1155.98	-1.74658	0.410861	-4.25103	2.12791e-05	0.000163282
ENSG00000072201	966.323	-2.09792	0.303909	-6.9031	5.08794e-12	2.32723e-10
ENSG00000072858	262.835	-1.33003	0.374138	-3.55491	0.000378109	0.00189454
ENSG00000074416	5808.72	-2.32299	0.320184	-7.25517	4.01151e-13	2.38973e-11
ENSG00000074527	1019.47	-1.48231	0.306042	-4.84347	1.27594e-06	1.42947e-05
ENSG00000074706	137.343	-1.14503	0.340591	-3.36188	0.000774126	0.00345664
ENSG00000074964	2514.66	-2.09436	0.234294	-8.939	3.92712e-19	8.22504e-17
ENSG00000075391	2922.29	-1.12249	0.23518	-4.77288	1.8161e-06	1.94378e-05
ENSG00000076555	548.37	-1.67509	0.273013	-6.13557	8.4855e-10	2.34495e-08
ENSG00000076685	2212.15	-1.67042	0.220255	-7.58403	3.34983e-14	2.61379e-12
ENSG00000076770	1397.24	-1.07195	0.253972	-4.22075	2.43492e-05	0.000182821
ENSG00000077063	320.45	-1.42858	0.527996	-2.70567	0.00681673	0.0210088
ENSG00000077092	442.302	-1.13594	0.43609	-2.60483	0.00919197	0.0267426
ENSG00000077157	1778.42	-2.0311	0.270146	-7.51853	5.53959e-14	4.09745e-12
ENSG00000077264	45.2897	-1.26751	0.485803	-2.60911	0.00907788	0.0264765
ENSG00000077327	21.5253	-1.59038	0.708675	-2.24416	0.0248224	0.059369
ENSG00000077522	3295.51	-5.12494	0.949742	-5.39614	6.80885e-08	1.07857e-06
ENSG00000078114	3741.47	-1.31824	0.348584	-3.78171	0.000155753	0.000896185
ENSG00000078295	257.631	-2.08153	0.590972	-3.52221	0.000427963	0.00209837
ENSG00000078328	59.517	-3.99089	0.818489	-4.87592	1.083e-06	1.23913e-05
ENSG00000078596	482.707	-1.55548	0.325425	-4.77983	1.75444e-06	1.88794e-05
ENSG00000078725	39.4814	-1.37447	0.516184	-2.66275	0.00775058	0.0232775
ENSG00000079101	20.9074	-2.26041	0.497185	-4.5464	5.45703e-06	5.03611e-05
ENSG00000079308	5544.38	-1.07047	0.303355	-3.52877	0.0004175	0.00205568
ENSG00000079385	3144.08	-3.28145	0.452092	-7.25837	3.91796e-13	2.34806e-11
ENSG00000079393	185.389	-3.62834	0.606453	-5.98288	2.19222e-09	5.40778e-08
ENSG00000079435	382.044	-1.38451	0.321691	-4.30385	1.67856e-05	0.000133807
ENSG00000079739	3982.34	-1.00767	0.223348	-4.51165	6.43257e-06	5.81767e-05
ENSG00000079841	16.6929	-1.85274	0.65741	-2.81824	0.00482871	0.0158647
ENSG00000080166	6.36329	-1.10542	0.553205	-1.99821	0.0456936	0.0965041
ENSG00000080200	1652.87	-1.17324	0.296239	-3.96043	7.48135e-05	0.000480337
ENSG00000080493	126.517	-1.66611	0.568862	-2.92884	0.00340227	0.0118659
ENSG00000081026	1209.66	-1.74346	0.231388	-7.53479	4.89121e-14	3.68638e-12
ENSG00000081181	605.645	-1.02782	0.346113	-2.9696	0.00298185	0.0106536
ENSG00000082146	416.636	-1.19893	0.190297	-6.30029	2.97085e-10	9.29419e-09
ENSG00000082196	208.68	-1.63891	0.478197	-3.42728	0.00060967	0.00282336
ENSG00000082269	2943.52	-1.61133	0.257243	-6.26384	3.75613e-10	1.14625e-08
ENSG00000082397	1383.05	-1.11083	0.350865	-3.16597	0.00154567	0.0061607
ENSG00000082458	2576.4	-1.17068	0.208198	-5.62294	1.8774e-08	3.54072e-07
ENSG00000082929	7.94641	-1.7969	0.437317	-4.10892	3.97513e-05	0.000278399
ENSG00000083123	580.144	-1.09872	0.197128	-5.57367	2.49427e-08	4.53229e-07
ENSG00000084733	17058.5	-1.02947	0.161245	-6.3845	1.71963e-10	5.67422e-09
ENSG00000085276	1404.09	-1.75608	0.36568	-4.80221	1.56921e-06	1.71176e-05
ENSG00000085831	815.933	-1.52421	0.360959	-4.22268	2.41418e-05	0.000181697
ENSG00000085871	2121.05	-1.43208	0.199384	-7.1825	6.84496e-13	3.80431e-11
ENSG00000087008	1262.56	-1.45352	0.228916	-6.34958	2.15909e-10	6.95137e-09
ENSG00000088002	5053.6	-1.76786	0.486271	-3.63554	0.000277396	0.00145552
ENSG00000088280	1902.7	-1.2785	0.226922	-5.63409	1.7599e-08	3.34768e-07
ENSG00000088367	5437.32	-1.09658	0.351085	-3.12341	0.0017877	0.00695267
ENSG00000088387	6064.2	-1.45055	0.208105	-6.97029	3.1629e-12	1.52378e-10
ENSG00000088726	3093.97	-1.4961	0.36587	-4.08917	4.32923e-05	0.000300449
ENSG00000088727	211.207	-1.05833	0.207195	-5.10789	3.25781e-07	4.22835e-06
ENSG00000088992	121.744	-1.21931	0.408995	-2.98125	0.00287079	0.0103123
ENSG00000089101	35.3006	-2.47284	0.486349	-5.0845	3.68598e-07	4.72551e-06
ENSG00000091128	55.0376	-2.459	0.550013	-4.4708	7.79265e-06	6.85154e-05
ENSG00000091513	921.396	-2.21146	0.614016	-3.60164	0.000316221	0.00162328
ENSG00000091622	2132.2	-1.02862	0.257094	-4.00095	6.30885e-05	0.000415378
ENSG00000092148	9600.95	-1.03045	0.18681	-5.51604	3.46725e-08	5.98853e-07
ENSG00000092529	106.309	-3.37441	0.472432	-7.14263	9.15598e-13	5.00485e-11
ENSG00000094841	417.445	-1.31557	0.181711	-7.23987	4.4913e-13	2.63609e-11
ENSG00000094963	2990.41	-4.28804	0.595732	-7.19794	6.1129e-13	3.45535e-11
ENSG00000095321	2546.32	-1.0014	0.339099	-2.95311	0.00314586	0.0111237
ENSG00000095637	728.257	-2.62559	0.337762	-7.77351	7.63416e-15	6.90441e-13
ENSG00000099204	18749	-1.67066	0.271967	-6.14288	8.10381e-10	2.25828e-08
ENSG00000099219	4079.68	-1.08253	0.286922	-3.77291	0.000161352	0.000922797
ENSG00000099864	897.798	-1.19612	0.402839	-2.96922	0.00298555	0.010663
ENSG00000100417	1944.51	-1.16032	0.209329	-5.54305	2.97254e-08	5.25561e-07
ENSG00000100626	104.921	-2.58867	0.477018	-5.42676	5.73851e-08	9.29041e-07
ENSG00000100628	654.983	-2.07036	0.449965	-4.60117	4.2013e-06	4.01119e-05
ENSG00000101134	75.7902	-1.59296	0.405479	-3.92858	8.54494e-05	0.000536675
ENSG00000101443	6091.66	-2.6716	0.658595	-4.05651	4.98114e-05	0.000338837
ENSG00000101605	942.998	-5.53998	0.579908	-9.55319	1.25762e-21	3.8725e-19
ENSG00000101638	17.011	-1.08966	0.496634	-2.19409	0.0282291	0.0658237
ENSG00000101695	218.104	-1.1045	0.27876	-3.96218	7.42691e-05	0.000477458
ENSG00000102010	67.4982	-1.25989	0.403686	-3.12097	0.00180259	0.00700235
ENSG00000102043	38.1315	-1.40429	0.419922	-3.34417	0.000825296	0.00364828
ENSG00000102189	2616.64	-1.13253	0.204048	-5.5503	2.85184e-08	5.06183e-07
ENSG00000102359	1264.21	-1.62529	0.238004	-6.82884	8.56054e-12	3.70281e-10
ENSG00000102362	550.009	-1.69841	0.233018	-7.28874	3.12861e-13	1.90367e-11
ENSG00000102383	45.2119	-1.71126	0.430169	-3.97811	6.94659e-05	0.000450951
ENSG00000102466	46.7209	-1.50914	0.404609	-3.72987	0.000191582	0.00106743
ENSG00000102547	486.295	-2.20834	0.248849	-8.87421	7.04309e-19	1.4447e-16
ENSG00000102554	22045.9	-1.31175	0.210447	-6.23312	4.57223e-10	1.35176e-08
ENSG00000102699	3892.56	-1.22766	0.214636	-5.71973	1.06692e-08	2.15736e-07
ENSG00000102882	3906.59	-1.26414	0.1866	-6.7746	1.24753e-11	5.17126e-10
ENSG00000103056	449.068	-1.6967	0.444508	-3.81702	0.000135076	0.000792336
ENSG00000103316	191.483	-2.74552	0.502294	-5.46596	4.60418e-08	7.67247e-07
ENSG00000103534	909.917	-2.3366	0.596438	-3.91759	8.94382e-05	0.000558905
ENSG00000103742	171.46	-1.38658	0.398929	-3.47576	0.000509401	0.00242506
ENSG00000103769	11044.5	-1.23553	0.168069	-7.35134	1.96231e-13	1.25141e-11
ENSG00000103994	4553.59	-1.27069	0.228437	-5.56252	2.65904e-08	4.79664e-07
ENSG00000104313	129.131	-1.98234	0.587315	-3.37526	0.000737457	0.00332424
ENSG00000104361	2999.58	-1.0481	0.232664	-4.50479	6.64381e-06	5.97342e-05
ENSG00000104369	802.61	-1.02467	0.349125	-2.93497	0.00333585	0.0116772
ENSG00000104450	830.021	-1.49031	0.226567	-6.57781	4.77444e-11	1.77564e-09
ENSG00000104763	5820.31	-1.36555	0.150672	-9.06305	1.2685e-19	2.83588e-17
ENSG00000105289	1143.29	-3.42818	0.469217	-7.30618	2.7485e-13	1.68787e-11
ENSG00000105929	380.115	-4.09968	0.537384	-7.62897	2.36644e-14	1.92184e-12
ENSG00000106078	722.46	-2.69966	0.457136	-5.9056	3.51363e-09	8.21513e-08
ENSG00000106258	478.598	-2.58093	0.489173	-5.27612	1.3195e-07	1.92478e-06
ENSG00000106351	1637.48	-2.46597	0.215732	-11.4307	2.93751e-30	4.49597e-27
ENSG00000106541	3871.58	-2.0773	0.560741	-3.70457	0.000211752	0.0011578
ENSG00000106688	379.099	-1.69329	0.442904	-3.82314	0.00013176	0.000775632
ENSG00000106772	699.554	-2.3389	0.580606	-4.02837	5.61639e-05	0.000375502
ENSG00000106809	283.032	-2.70589	0.635105	-4.26055	2.03926e-05	0.000157451
ENSG00000107104	3542.87	-1.57947	0.324047	-4.87421	1.09245e-06	1.24923e-05
ENSG00000107147	22.4006	-1.24315	0.508858	-2.44303	0.0145646	0.0387579
ENSG00000107562	1549.07	-1.61623	0.383641	-4.21286	2.52152e-05	0.000188541
ENSG00000107738	5244.43	-1.19553	0.240421	-4.97265	6.60422e-07	7.92547e-06
ENSG00000107954	256.891	-1.36855	0.474661	-2.88321	0.00393646	0.013407
ENSG00000107960	1451.23	-1.31948	0.18529	-7.12117	1.07013e-12	5.67797e-11
ENSG00000108018	19.4364	-2.31543	0.539362	-4.2929	1.76354e-05	0.000139187
ENSG00000108231	7.9706	-4.53141	0.607781	-7.45567	8.94119e-14	6.33106e-12
ENSG00000108244	2894.64	-1.46099	0.549108	-2.66065	0.00779898	0.0233983
ENSG00000108602	33083.2	-2.24109	0.601826	-3.72381	0.00019624	0.00108793
ENSG00000108823	131.469	-2.15111	0.651199	-3.30331	0.000955506	0.00412133
ENSG00000108924	771.388	-1.90424	0.43456	-4.38201	1.17591e-05	9.8101e-05
ENSG00000109047	4.18762	-1.16747	0.455724	-2.5618	0.0104131	0.0296028
ENSG00000109255	574.25	-1.5003	0.432363	-3.46999	0.000520473	0.00247156
ENSG00000109458	1395.98	-1.19278	0.206455	-5.77746	7.58349e-09	1.61034e-07
ENSG00000109466	1259.43	-1.02573	0.189352	-5.41705	6.05901e-08	9.73361e-07
ENSG00000109572	4879.93	-1.12563	0.175843	-6.40137	1.53993e-10	5.1152e-09
ENSG00000109586	2606.15	-1.00421	0.256045	-3.92201	8.78118e-05	0.00054995
ENSG00000109794	138.647	-2.13399	0.396101	-5.3875	7.14451e-08	1.1249e-06
ENSG00000109819	229.516	-1.72411	0.489688	-3.52084	0.000430189	0.00210772
ENSG00000109832	7.50782	-1.81272	0.617191	-2.93705	0.00331356	0.0116176
ENSG00000109846	5503.07	-1.66454	0.458652	-3.62919	0.000284309	0.0014843
ENSG00000109906	100.722	-3.32021	0.60382	-5.49868	3.82647e-08	6.53521e-07
ENSG00000110013	1257.54	-1.32748	0.21282	-6.23755	4.44476e-10	1.31996e-08
ENSG00000110080	1849.79	-1.95572	0.201715	-9.69547	3.15198e-22	1.16139e-19
ENSG00000110375	39.707	-1.54778	0.464708	-3.33065	0.000866447	0.00379896
ENSG00000110786	24.1327	-1.13218	0.48154	-2.35117	0.0187143	0.0474523
ENSG00000110911	3302.24	-1.19923	0.196311	-6.10885	1.00353e-09	2.7056e-08
ENSG00000111058	112.739	-1.20862	0.378723	-3.1913	0.00141632	0.00574058
ENSG00000111144	5542.76	-1.03344	0.151309	-6.82998	8.49246e-12	3.6894e-10
ENSG00000111215	9712.03	-5.39702	0.942773	-5.72463	1.0366e-08	2.10246e-07
ENSG00000111241	0.846778	-3.10181	0.904047	-3.43103	0.000601302	0.00279274
ENSG00000111262	8.52827	-3.034	0.666422	-4.55267	5.29693e-06	4.90022e-05
ENSG00000111319	8445.46	-1.61675	0.386878	-4.17895	2.92855e-05	0.000213911
ENSG00000111344	1263.83	-1.7226	0.330324	-5.21489	1.83931e-07	2.56819e-06
ENSG00000111404	8.05613	-2.28484	0.487578	-4.6861	2.78459e-06	2.84128e-05
ENSG00000111452	237.847	-2.44984	0.433767	-5.64782	1.62499e-08	3.13907e-07
ENSG00000111912	5045.06	-1.14265	0.277553	-4.11685	3.84086e-05	0.000270615
ENSG00000111961	3139.04	-2.98032	0.332904	-8.95249	3.47561e-19	7.35684e-17
ENSG00000112077	0.701918	-2.80109	0.838223	-3.34169	0.000832687	0.00367567
ENSG00000112183	198.108	-2.99932	0.660719	-4.53948	5.63921e-06	5.1946e-05
ENSG00000112319	169.555	-1.33782	0.571925	-2.33915	0.0193277	0.0487343
ENSG00000112414	1352.19	-1.50491	0.391312	-3.84579	0.000120164	0.000717496
ENSG00000112494	132.88	-1.82364	0.599417	-3.04236	0.00234732	0.00873474
ENSG00000112530	24.7427	-1.53947	0.52474	-2.93377	0.00334876	0.0117059
ENSG00000112699	1551.92	-1.49839	0.228887	-6.5464	5.89413e-11	2.14006e-09
ENSG00000112782	304.647	-2.87805	0.506977	-5.67689	1.37167e-08	2.69951e-07
ENSG00000112874	457.073	-1.29871	0.241315	-5.38181	7.37393e-08	1.15618e-06
ENSG00000112936	298.168	-1.59582	0.680233	-2.346	0.0189763	0.0479822
ENSG00000112981	18.2714	-1.19083	0.544556	-2.1868	0.0287573	0.0667192
ENSG00000113163	2261	-1.02468	0.15242	-6.72276	1.78311e-11	7.15321e-10
ENSG00000113328	2323.43	-1.06791	0.180874	-5.90415	3.54469e-09	8.25863e-08
ENSG00000113645	2077.91	-1.24066	0.201924	-6.1442	8.03694e-10	2.24594e-08
ENSG00000113742	2226.75	-1.9573	0.241166	-8.11599	4.81848e-16	5.63961e-14
ENSG00000114166	1095.48	-2.64197	0.223825	-11.8037	3.73401e-32	7.42957e-29
ENSG00000114248	8.71291	-2.23833	0.806416	-2.77565	0.00550912	0.0176416
ENSG00000114349	2.2507	-1.66822	0.540727	-3.08515	0.00203446	0.00773695
ENSG00000114374	693.98	-1.43624	0.69753	-2.05904	0.0394902	0.0860515
ENSG00000114405	313.634	-1.2407	0.320197	-3.8748	0.000106713	0.000649315
ENSG00000114480	1763.82	-1.01467	0.178207	-5.69376	1.24275e-08	2.47517e-07
ENSG00000114541	2587.38	-1.34913	0.194892	-6.92244	4.43939e-12	2.04943e-10
ENSG00000114547	18.8828	-1.651	0.537345	-3.07251	0.00212263	0.00802659
ENSG00000114738	3060.58	-1.30277	0.177941	-7.32138	2.45439e-13	1.52609e-11
ENSG00000115129	1728.86	-1.50116	0.320872	-4.67838	2.89152e-06	2.93384e-05
ENSG00000115252	78.7341	-1.26245	0.307198	-4.10955	3.96429e-05	0.000278031
ENSG00000115353	99.9076	-1.46437	0.482198	-3.03688	0.00239044	0.00887029
ENSG00000115361	30.6003	-2.2074	0.490383	-4.50137	6.75154e-06	6.05933e-05
ENSG00000115590	3098.74	-1.35354	0.55525	-2.43771	0.0147806	0.0392224
ENSG00000115593	378.244	-5.04679	1.33492	-3.78061	0.000156447	0.000899139
ENSG00000115648	553.744	-1.80666	0.426265	-4.23834	2.25174e-05	0.0001712
ENSG00000115896	169.461	-1.25403	0.32907	-3.81084	0.000138496	0.000810008
ENSG00000115963	7307.35	-1.08385	0.252074	-4.29973	1.71009e-05	0.000135667
ENSG00000116191	1603.94	-1.11252	0.265249	-4.19424	2.73792e-05	0.000202139
ENSG00000116678	811.116	-2.06337	0.342382	-6.02653	1.67516e-09	4.30074e-08
ENSG00000116748	86.5149	-3.19878	0.608023	-5.26096	1.43307e-07	2.06174e-06
ENSG00000117013	82.4279	-1.00462	0.349912	-2.87105	0.00409106	0.0138624
ENSG00000117054	1972.11	-1.4113	0.189727	-7.43856	1.01791e-13	7.0324e-12
ENSG00000117114	2293.15	-1.30884	0.290194	-4.51024	6.47536e-06	5.85106e-05
ENSG00000117115	1147	-3.15138	0.517545	-6.08908	1.13558e-09	3.01262e-08
ENSG00000117308	2569.66	-1.34863	0.266436	-5.06174	4.1545e-07	5.24838e-06
ENSG00000117472	5873.73	-2.15493	0.542954	-3.96889	7.22078e-05	0.000466619
ENSG00000117525	9993.03	-1.34268	0.456853	-2.93898	0.00329299	0.0115598
ENSG00000117528	2309.52	-1.55386	0.142076	-10.9368	7.68696e-28	1.01965e-24
ENSG00000117643	317.39	-1.10758	0.297523	-3.72269	0.000197114	0.00109217
ENSG00000117834	12.616	-1.26811	0.394627	-3.21343	0.0013116	0.00537193
ENSG00000118308	678.003	-2.39405	0.480765	-4.97967	6.36944e-07	7.69476e-06
ENSG00000118322	1289.86	-2.56422	0.484338	-5.29427	1.19495e-07	1.7651e-06
ENSG00000118407	473.839	-1.39364	0.502138	-2.77541	0.0055132	0.0176502
ENSG00000118596	791.315	-2.1675	0.388336	-5.58152	2.38427e-08	4.37233e-07
ENSG00000118729	472.55	-2.09201	0.804925	-2.59901	0.00934939	0.0271331
ENSG00000119139	6833.36	-1.02192	0.20331	-5.02641	4.99745e-07	6.16662e-06
ENSG00000119147	56.4288	-3.61634	0.562377	-6.43045	1.27224e-10	4.32713e-09
ENSG00000119411	1174.72	-1.36748	0.365644	-3.73992	0.000184076	0.00103142
ENSG00000119514	872.415	-2.12848	0.313162	-6.79675	1.07008e-11	4.53008e-10
ENSG00000119541	5204.02	-1.52475	0.196275	-7.7684	7.94811e-15	7.15582e-13
ENSG00000119703	105.081	-1.00633	0.258211	-3.89731	9.72672e-05	0.000600101
ENSG00000119711	961.802	-1.05793	0.212737	-4.97296	6.59369e-07	7.9176e-06
ENSG00000119900	3915.69	-1.20039	0.24574	-4.8848	1.03534e-06	1.19352e-05
ENSG00000120053	3576.63	-1.10054	0.160574	-6.85376	7.19348e-12	3.16589e-10
ENSG00000120729	747.67	-5.04609	0.755677	-6.67757	2.4293e-11	9.57143e-10
ENSG00000120915	955.034	-1.86886	0.296678	-6.29929	2.99011e-10	9.33974e-09
ENSG00000121236	221.926	-1.46128	0.360497	-4.05352	5.04517e-05	0.000342197
ENSG00000121413	458.582	-1.11483	0.357882	-3.11508	0.00183894	0.00711544
ENSG00000121440	561.268	-1.21298	0.352502	-3.44106	0.000579445	0.00270702
ENSG00000121671	1440.86	-1.00156	0.159838	-6.2661	3.70203e-10	1.13148e-08
ENSG00000121769	363.844	-2.62444	0.433574	-6.05305	1.42126e-09	3.72581e-08
ENSG00000122359	14451.1	-1.51256	0.176322	-8.57839	9.62095e-18	1.66459e-15
ENSG00000122735	9.65831	-1.6078	0.774641	-2.07555	0.0379358	0.0833306
ENSG00000123104	1877.36	-1.13242	0.263527	-4.29717	1.72996e-05	0.000136874
ENSG00000123191	313.715	-1.84141	0.370155	-4.97471	6.5345e-07	7.85126e-06
ENSG00000123358	3838.31	-1.30656	0.402746	-3.24414	0.00117807	0.00493269
ENSG00000123560	49.796	-2.8721	0.569005	-5.04758	4.47452e-07	5.62055e-06
ENSG00000123636	1753.49	-1.02184	0.18126	-5.63744	1.72593e-08	3.30836e-07
ENSG00000123843	9.24731	-1.81391	0.49669	-3.65199	0.000260215	0.00137809
ENSG00000124215	794.468	-2.97163	0.468588	-6.34167	2.27286e-10	7.27059e-09
ENSG00000124357	3996.13	-1.00665	0.189229	-5.31973	1.03923e-07	1.56649e-06
ENSG00000124839	193.479	-1.07816	0.434764	-2.47988	0.0131425	0.0355737
ENSG00000124942	113904	-1.47761	0.246962	-5.98315	2.18857e-09	5.40778e-08
ENSG00000125648	3659.08	-1.71866	0.262865	-6.53819	6.22677e-11	2.24853e-09
ENSG00000125733	5063.67	-2.06372	0.197926	-10.4267	1.87185e-25	1.43247e-22
ENSG00000125780	27411.3	-4.55844	0.790026	-5.76998	7.92812e-09	1.66479e-07
ENSG00000125813	302.944	-3.4619	0.838865	-4.12689	3.67709e-05	0.000261017
ENSG00000125999	32281.5	-3.83152	1.05354	-3.63682	0.00027603	0.0014495
ENSG00000126016	852.243	-2.4278	0.483581	-5.02047	5.15457e-07	6.34657e-06
ENSG00000126218	73.6924	-2.41857	0.330949	-7.30799	2.71159e-13	1.67035e-11
ENSG00000126562	89.5471	-1.85025	0.475851	-3.8883	0.000100948	0.000619735
ENSG00000126759	143.05	-1.10685	0.335794	-3.29621	0.000980001	0.00421146
ENSG00000126838	17.2947	-2.39755	0.538882	-4.44911	8.62259e-06	7.45929e-05
ENSG00000126861	25.1872	-1.40251	0.441058	-3.17987	0.0014734	0.00592486
ENSG00000126878	2234.06	-2.5369	0.35565	-7.13315	9.80992e-13	5.30402e-11
ENSG00000126950	59.8989	-1.68321	0.519534	-3.23984	0.00119597	0.00499081
ENSG00000127249	1098.1	-3.12376	0.525039	-5.94958	2.68828e-09	6.49924e-08
ENSG00000127324	157.52	-1.57233	0.645894	-2.43434	0.014919	0.0395368
ENSG00000127325	84.047	-2.70723	0.827485	-3.27163	0.00106928	0.00453829
ENSG00000128016	19711	-1.76081	0.320977	-5.48578	4.11645e-08	6.98252e-07
ENSG00000128833	1204.51	-1.28779	0.378522	-3.40215	0.000668585	0.00305742
ENSG00000128849	711.075	-2.53958	0.389403	-6.52173	6.95007e-11	2.47823e-09
ENSG00000128918	72.5603	-1.83249	0.464381	-3.94609	7.94366e-05	0.000505129
ENSG00000129250	12712.9	-1.51118	0.188638	-8.01099	1.13789e-15	1.20429e-13
ENSG00000129465	446.654	-1.09719	0.255125	-4.30062	1.70324e-05	0.000135287
ENSG00000129514	1372.63	-1.33904	0.516016	-2.59496	0.00946025	0.0273989
ENSG00000129595	453.253	-1.98329	0.306534	-6.47007	9.79561e-11	3.37787e-09
ENSG00000129744	7.89089	-4.80858	0.931287	-5.16337	2.42543e-07	3.27179e-06
ENSG00000129749	35.5748	-1.80914	0.31004	-5.83517	5.37345e-09	1.18139e-07
ENSG00000130222	254.637	-1.01198	0.389679	-2.59696	0.00940527	0.0272635
ENSG00000130226	15.4717	-1.94984	0.514397	-3.79053	0.000150326	0.000869095
ENSG00000130396	7193.24	-1.82858	0.184255	-9.92419	3.26743e-23	1.54791e-20
ENSG00000130413	81.2786	-2.08363	0.546679	-3.81143	0.000138165	0.000808786
ENSG00000130590	439.816	-1.21109	0.284041	-4.26381	2.00972e-05	0.000155714
ENSG00000130595	1833.37	-2.39545	0.701541	-3.41455	0.000638864	0.00294315
ENSG00000130600	15826.1	-2.13378	0.632176	-3.37529	0.000737368	0.00332424
ENSG00000130649	416.045	-2.78771	0.578682	-4.81734	1.45485e-06	1.59576e-05
ENSG00000130653	240.923	-1.12239	0.311277	-3.60575	0.00031125	0.00160066
ENSG00000130779	9676.12	-1.24451	0.177204	-7.02305	2.17073e-12	1.08248e-10
ENSG00000130988	31.0514	-1.46148	0.422839	-3.45634	0.000547564	0.00257989
ENSG00000131016	1566.82	-1.23232	0.411243	-2.99656	0.00273042	0.00990831
ENSG00000131018	1284.05	-1.04894	0.327334	-3.2045	0.00135296	0.00551749
ENSG00000131037	5992.14	-2.41386	0.447341	-5.39601	6.81393e-08	1.07857e-06
ENSG00000131095	17.1935	-1.12867	0.424859	-2.65658	0.00789377	0.0236072
ENSG00000131126	42.1383	-1.39505	0.600895	-2.32162	0.0202534	0.0505687
ENSG00000131686	20.9607	-2.04497	0.73068	-2.79872	0.00513054	0.0167101
ENSG00000131730	356.198	-4.57697	0.62589	-7.31275	2.61738e-13	1.61733e-11
ENSG00000131781	109.816	-1.4181	0.323076	-4.38935	1.13689e-05	9.50451e-05
ENSG00000131981	13570.1	-1.20804	0.232159	-5.20352	1.95545e-07	2.70192e-06
ENSG00000132122	210.722	-1.77305	0.302891	-5.85377	4.80565e-09	1.07075e-07
ENSG00000132554	33.8821	-2.51256	0.51791	-4.85135	1.22626e-06	1.38237e-05
ENSG00000132677	59.9122	-2.38491	0.491641	-4.85092	1.22891e-06	1.38457e-05
ENSG00000132698	8566.39	-1.51344	0.261161	-5.79502	6.83124e-09	1.47101e-07
ENSG00000132746	5774.14	-1.42797	0.379862	-3.75919	0.000170465	0.000964384
ENSG00000132837	25.1096	-1.52919	0.267566	-5.71518	1.09586e-08	2.20914e-07
ENSG00000132872	1.38766	-1.97295	0.673416	-2.92977	0.00339217	0.0118369
ENSG00000133056	1972.2	-1.32791	0.178978	-7.41942	1.17639e-13	7.93442e-12
ENSG00000133401	1243.47	-1.77683	0.392686	-4.52482	6.04479e-06	5.52272e-05
ENSG00000133454	294.362	-1.95902	0.746295	-2.625	0.00866486	0.0254547
ENSG00000133710	23699.8	-3.83894	0.514124	-7.46694	8.20803e-14	5.87465e-12
ENSG00000133800	384.713	-2.59042	0.439047	-5.9001	3.63277e-09	8.44408e-08
ENSG00000133835	4604.23	-1.12997	0.132628	-8.51985	1.59754e-17	2.60543e-15
ENSG00000134020	59.4697	-6.05994	0.572601	-10.5832	3.566e-26	3.0849e-23
ENSG00000134042	20.5773	-1.2097	0.402384	-3.00632	0.00264428	0.0096432
ENSG00000134121	2097.77	-1.1915	0.55643	-2.14134	0.0322469	0.0731707
ENSG00000134215	2211.82	-1.42844	0.368732	-3.87393	0.000107095	0.000651082
ENSG00000134240	45.0705	-2.84354	0.781017	-3.64082	0.000271772	0.00143054
ENSG00000134243	4961.06	-2.03191	0.228713	-8.88411	6.44342e-19	1.33546e-16
ENSG00000134258	730.763	-1.34434	0.661946	-2.03089	0.0422662	0.0907098
ENSG00000134324	1674.66	-1.48211	0.22524	-6.58017	4.6992e-11	1.75094e-09
ENSG00000134444	2528.12	-1.51596	0.197481	-7.67647	1.63529e-14	1.39095e-12
ENSG00000134531	48073	-3.95916	0.318298	-12.4385	1.61416e-35	4.01461e-32
ENSG00000134548	11.2815	-3.04836	0.61063	-4.99216	5.9708e-07	7.27502e-06
ENSG00000134769	377.052	-1.70543	0.506348	-3.36809	0.000756897	0.00339648
ENSG00000134827	2006.1	-2.40375	0.694716	-3.46004	0.000540095	0.00255013
ENSG00000135046	137520	-2.57477	0.366508	-7.02514	2.13852e-12	1.0691e-10
ENSG00000135063	226.331	-2.3325	0.462431	-5.04399	4.55924e-07	5.70177e-06
ENSG00000135363	587.02	-1.63374	0.258823	-6.31219	2.75111e-10	8.67494e-09
ENSG00000135373	8178.32	-2.50668	0.352611	-7.10892	1.16957e-12	6.12394e-11
ENSG00000135476	1996.74	-1.56735	0.242878	-6.45326	1.09471e-10	3.7297e-09
ENSG00000135477	12.3642	-1.3384	0.528834	-2.53084	0.0113789	0.0317684
ENSG00000135480	4136.35	-1.55153	0.571446	-2.71509	0.00662575	0.0205507
ENSG00000135605	175.896	-1.80059	0.304927	-5.90497	3.52708e-09	8.22723e-08
ENSG00000135773	70.2715	-2.11444	0.66292	-3.18958	0.00142478	0.00576313
ENSG00000135951	144.98	-1.34416	0.261749	-5.13532	2.81657e-07	3.73112e-06
ENSG00000136153	7980.56	-2.67401	0.283552	-9.43041	4.08482e-21	1.19523e-18
ENSG00000136155	7543.49	-4.01988	0.48642	-8.26423	1.40595e-16	1.84041e-14
ENSG00000136305	66.7236	-1.16604	0.266434	-4.37646	1.20623e-05	0.000100336
ENSG00000136542	1772.58	-2.147	0.520241	-4.12693	3.67645e-05	0.000261017
ENSG00000136689	23161.7	-2.40795	0.424882	-5.66734	1.45031e-08	2.83188e-07
ENSG00000136810	23574.1	-1.03707	0.274988	-3.77131	0.000162396	0.00092717
ENSG00000136830	42863.7	-1.83642	0.22401	-8.19794	2.44539e-16	3.06012e-14
ENSG00000137033	792.812	-2.24515	0.500825	-4.4829	7.36365e-06	6.52626e-05
ENSG00000137193	6488.69	-1.55577	0.296818	-5.24148	1.59297e-07	2.26234e-06
ENSG00000137198	358.245	-1.45824	0.397802	-3.66574	0.000246622	0.00131627
ENSG00000137501	711.376	-2.03624	0.357683	-5.69286	1.24929e-08	2.48572e-07
ENSG00000137561	4.44944	-1.3933	0.62422	-2.23206	0.0256108	0.0608378
ENSG00000137648	12625.7	-1.13236	0.311311	-3.63739	0.000275417	0.00144743
ENSG00000137699	61841.1	-1.29496	0.234644	-5.51882	3.41293e-08	5.90845e-07
ENSG00000137831	2628.39	-1.23212	0.16428	-7.50009	6.37719e-14	4.64787e-12
ENSG00000137857	8214.47	-2.10994	0.295873	-7.13124	9.94662e-13	5.36336e-11
ENSG00000137878	74.9751	-3.55162	0.545532	-6.51039	7.49572e-11	2.64906e-09
ENSG00000138039	1.11728	-3.0197	0.727421	-4.15124	3.30677e-05	0.000237784
ENSG00000138162	7696.15	-1.12274	0.191913	-5.85027	4.90763e-09	1.0886e-07
ENSG00000138166	3803.69	-2.0605	0.315497	-6.53095	6.53518e-11	2.35563e-09
ENSG00000138356	335.436	-2.47364	0.423768	-5.83725	5.30679e-09	1.16802e-07
ENSG00000138411	588.46	-1.51563	0.248087	-6.10926	1.00095e-09	2.70229e-08
ENSG00000138587	137.887	-1.52111	0.336549	-4.51973	6.19188e-06	5.63585e-05
ENSG00000138593	1890.13	-1.43404	0.172178	-8.32881	8.16624e-17	1.10533e-14
ENSG00000138594	8015.62	-1.36978	0.167424	-8.18151	2.80316e-16	3.44287e-14
ENSG00000138744	869.97	-1.39885	0.192253	-7.27609	3.43637e-13	2.06759e-11
ENSG00000138764	2381.17	-1.94012	0.224103	-8.65725	4.83303e-18	8.90396e-16
ENSG00000138771	1477.14	-2.03363	0.36418	-5.58414	2.3486e-08	4.31886e-07
ENSG00000138798	177.198	-1.69304	0.525366	-3.22259	0.00127037	0.00524085
ENSG00000139116	3050.87	-1.04945	0.25001	-4.19762	2.69729e-05	0.000199907
ENSG00000139144	79.1541	-1.25574	0.597916	-2.10019	0.0357122	0.079386
ENSG00000139364	121.814	-1.33655	0.387594	-3.44832	0.000564091	0.00264357
ENSG00000139531	996.591	-1.36509	0.188215	-7.25284	4.08135e-13	2.41871e-11
ENSG00000139679	2146.34	-1.30834	0.271366	-4.8213	1.42625e-06	1.57219e-05
ENSG00000140254	3357.48	-1.42653	0.318428	-4.47991	7.46757e-06	6.60366e-05
ENSG00000140285	237.772	-1.51678	0.466815	-3.24922	0.00115724	0.00485873
ENSG00000140297	1626.14	-3.10058	0.512262	-6.05272	1.42421e-09	3.72861e-08
ENSG00000140459	117.221	-3.20012	0.634039	-5.04719	4.48354e-07	5.62833e-06
ENSG00000140538	46.6736	-1.23386	0.428356	-2.88046	0.00397094	0.0135129
ENSG00000140600	183.747	-1.01	0.454483	-2.22231	0.0262622	0.0620814
ENSG00000140795	191.851	-5.78624	0.624951	-9.25871	2.06916e-20	5.34677e-18
ENSG00000140986	369.822	-4.09176	0.525712	-7.78328	7.06674e-15	6.44986e-13
ENSG00000141068	1853.05	-1.38074	0.217859	-6.33777	2.33119e-10	7.43328e-09
ENSG00000141232	3385.29	-1.148	0.205518	-5.58589	2.32503e-08	4.28741e-07
ENSG00000141279	6993.63	-1.02092	0.150658	-6.77638	1.23223e-11	5.1185e-10
ENSG00000141404	777.404	-1.01458	0.363523	-2.79098	0.00525484	0.017007
ENSG00000141431	27.2218	-1.29774	0.493518	-2.62957	0.00854927	0.0251858
ENSG00000141527	820.45	-1.23696	0.30345	-4.07632	4.5754e-05	0.000314571
ENSG00000141736	13001.8	-1.00758	0.307513	-3.27653	0.00105091	0.00447175
ENSG00000142197	1977.41	-1.54932	0.207662	-7.46079	8.60061e-14	6.11166e-12
ENSG00000142224	55.7216	-2.23701	0.563005	-3.97335	7.08692e-05	0.000458862
ENSG00000142599	4864.33	-1.0104	0.15557	-6.49483	8.31299e-11	2.91717e-09
ENSG00000142606	34.0783	-1.91679	0.340325	-5.63222	1.77903e-08	3.37761e-07
ENSG00000142623	2659	-4.58698	0.638203	-7.18734	6.60665e-13	3.68215e-11
ENSG00000142627	11864.3	-1.69973	0.282626	-6.01404	1.80952e-09	4.58651e-08
ENSG00000142657	19677.4	-1.25032	0.328243	-3.80914	0.000139451	0.000814878
ENSG00000142661	1207.64	-2.78674	0.600638	-4.63963	3.4904e-06	3.44657e-05
ENSG00000142973	1019.31	-3.918	0.685319	-5.71705	1.08389e-08	2.18946e-07
ENSG00000143028	103.919	-2.82442	0.611252	-4.62071	3.8243e-06	3.71508e-05
ENSG00000143036	446.809	-1.65415	0.304665	-5.42939	5.65485e-08	9.18487e-07
ENSG00000143149	4981.12	-1.32431	0.17607	-7.52152	5.41444e-14	4.01982e-12
ENSG00000143369	20303	-2.74532	0.465611	-5.89617	3.72036e-09	8.60173e-08
ENSG00000143382	2237.83	-1.2921	0.407146	-3.17355	0.00150586	0.00603346
ENSG00000143409	1066.55	-1.91719	0.189731	-10.1048	5.26063e-24	3.07855e-21
ENSG00000143412	879.213	-3.37193	0.447714	-7.53145	5.01813e-14	3.76777e-12
ENSG00000143416	892.564	-2.34358	0.380084	-6.16596	7.00571e-10	1.99703e-08
ENSG00000143457	1904.94	-1.18424	0.206076	-5.74663	9.10413e-09	1.87715e-07
ENSG00000143546	154459	-1.70276	0.625729	-2.72125	0.0065036	0.0202381
ENSG00000143797	5288.02	-1.35957	0.354721	-3.8328	0.000126693	0.000750241
ENSG00000143850	702.79	-2.81073	0.374226	-7.5108	5.87685e-14	4.31482e-12
ENSG00000143995	974.589	-1.48345	0.231266	-6.41447	1.4131e-10	4.7414e-09
ENSG00000144218	101.501	-1.15752	0.445446	-2.59857	0.00936119	0.0271575
ENSG00000144366	626.868	-1.73915	0.454328	-3.82796	0.000129212	0.00076266
ENSG00000144406	13.8156	-1.38289	0.480465	-2.87822	0.00399923	0.0135973
ENSG00000144451	499.552	-1.23193	0.25106	-4.90691	9.25216e-07	1.07529e-05
ENSG00000144619	82.9702	-1.66494	0.461515	-3.60755	0.000309098	0.00159041
ENSG00000144644	9.29432	-4.09178	0.680065	-6.01675	1.77954e-09	4.53362e-08
ENSG00000144648	140.906	-1.4409	0.386226	-3.73072	0.000190934	0.00106535
ENSG00000144674	5185.8	-1.31532	0.156972	-8.37933	5.32311e-17	7.45873e-15
ENSG00000144712	316.405	-2.42141	0.423132	-5.72258	1.0492e-08	2.12587e-07
ENSG00000144747	1906.24	-1.11494	0.142395	-7.82994	4.8811e-15	4.55959e-13
ENSG00000144857	938.106	-1.30764	0.313489	-4.17125	3.02933e-05	0.00022059
ENSG00000144908	532.655	-2.30595	0.532207	-4.3328	1.47223e-05	0.000119417
ENSG00000145113	8112.24	-2.80838	0.627702	-4.47406	7.67474e-06	6.76881e-05
ENSG00000145287	1766.76	-3.38239	0.511326	-6.61494	3.71699e-11	1.42225e-09
ENSG00000145362	400.963	-2.24693	0.383196	-5.86365	4.52791e-09	1.01341e-07
ENSG00000145390	2048.56	-1.0487	0.222599	-4.71116	2.46315e-06	2.55124e-05
ENSG00000145491	19.9846	-1.17578	0.520053	-2.26089	0.0237663	0.0573185
ENSG00000145687	871.78	-1.2125	0.224856	-5.39233	6.95501e-08	1.09916e-06
ENSG00000145700	23.5951	-1.87112	0.421346	-4.44082	8.96161e-06	7.72905e-05
ENSG00000145879	1823.04	-2.25438	0.883699	-2.55107	0.0107393	0.0303891
ENSG00000146054	1697.02	-1.14459	0.278532	-4.10937	3.96745e-05	0.000278155
ENSG00000146147	244.271	-3.18422	0.516234	-6.16818	6.90806e-10	1.97657e-08
ENSG00000146521	8.60331	-1.56059	0.280933	-5.55503	2.77571e-08	4.94434e-07
ENSG00000146904	3505.27	-1.37965	0.26057	-5.29476	1.19176e-07	1.76169e-06
ENSG00000147166	43.0991	-1.8456	0.403745	-4.57121	4.84926e-06	4.55121e-05
ENSG00000147576	125.445	-1.67496	0.445459	-3.76008	0.000169857	0.000961768
ENSG00000147647	5.67784	-1.42964	0.473445	-3.01965	0.0025307	0.00930897
ENSG00000147852	1603.49	-1.11337	0.287561	-3.87178	0.000108045	0.000656018
ENSG00000148218	2382.85	-1.09416	0.137001	-7.98648	1.38841e-15	1.45396e-13
ENSG00000148346	21590.1	-1.66549	0.509616	-3.26812	0.00108263	0.00458323
ENSG00000148429	2251.16	-1.71276	0.211687	-8.091	5.91779e-16	6.75439e-14
ENSG00000148541	96.0984	-1.14501	0.410777	-2.78743	0.00531275	0.0171187
ENSG00000148735	426.809	-2.02357	0.687593	-2.94297	0.00325075	0.0114316
ENSG00000148826	1.9844	-1.81903	0.617875	-2.94401	0.00323994	0.0113997
ENSG00000148935	14.0252	-1.77755	0.410077	-4.33466	1.45985e-05	0.00011851
ENSG00000149043	1267.56	-2.41009	0.569887	-4.22907	2.34663e-05	0.00017733
ENSG00000149300	4.08549	-1.20712	0.521766	-2.31352	0.0206942	0.0514626
ENSG00000149573	10526.9	-1.24102	0.265846	-4.66818	3.03877e-06	3.0676e-05
ENSG00000149575	68.2208	-2.50315	0.491424	-5.09367	3.51204e-07	4.53466e-06
ENSG00000149654	69.0323	-1.43873	0.707657	-2.03309	0.0420437	0.0903199
ENSG00000149809	1555.23	-1.89693	0.346091	-5.48101	4.22904e-08	7.14913e-07
ENSG00000149926	29.9564	-1.96541	0.615704	-3.19213	0.00141228	0.00572539
ENSG00000150045	17.5358	-1.7232	0.413694	-4.16538	3.10829e-05	0.000225467
ENSG00000150054	2147.59	-2.06894	0.303644	-6.81371	9.51106e-12	4.06971e-10
ENSG00000150593	6414.32	-1.76879	0.181911	-9.72338	2.39689e-22	8.99828e-20
ENSG00000150625	12.7913	-2.0746	0.547674	-3.78801	0.000151858	0.000877072
ENSG00000150672	98.7935	-3.65186	0.35815	-10.1965	2.0562e-24	1.36374e-21
ENSG00000150773	52.6454	-1.87919	0.265789	-7.07025	1.54654e-12	7.95132e-11
ENSG00000150782	2499.38	-1.44336	0.349744	-4.12689	3.67701e-05	0.000261017
ENSG00000151276	1084.44	-1.56787	0.195874	-8.00447	1.19979e-15	1.26308e-13
ENSG00000151320	549.494	-2.10926	0.483959	-4.35835	1.31045e-05	0.000108011
ENSG00000151376	183.201	-1.20743	0.297029	-4.06503	4.80259e-05	0.000328375
ENSG00000151623	158.148	-2.36332	0.420245	-5.62368	1.86928e-08	3.5321e-07
ENSG00000151715	2296.97	-1.87281	0.472853	-3.96065	7.4745e-05	0.000480109
ENSG00000151789	102.643	-1.16216	0.36562	-3.17861	0.00147985	0.00594601
ENSG00000151892	209.16	-1.80509	0.470077	-3.83999	0.000123041	0.000732538
ENSG00000152092	21.318	-1.70681	0.671866	-2.5404	0.0110725	0.0311372
ENSG00000152137	5318.46	-2.25331	0.383812	-5.87088	4.33501e-09	9.80155e-08
ENSG00000152154	54.2554	-1.54149	0.562038	-2.74267	0.00609414	0.0191647
ENSG00000152578	5.08193	-1.23986	0.496655	-2.49641	0.0125456	0.0342823
ENSG00000152580	387.268	-1.39589	0.606175	-2.30278	0.0212911	0.0525394
ENSG00000152766	1186.54	-1.28978	0.354318	-3.64016	0.00027247	0.00143384
ENSG00000152931	221.599	-2.00589	0.547694	-3.66243	0.000249831	0.00133054
ENSG00000153113	19401.5	-1.72639	0.189761	-9.09769	9.22737e-20	2.18124e-17
ENSG00000153292	2075.42	-3.37251	0.582576	-5.78896	7.08243e-09	1.51689e-07
ENSG00000153347	8.36407	-1.81034	0.787882	-2.29773	0.0215771	0.0531074
ENSG00000153802	6218.55	-1.60325	0.50249	-3.19062	0.0014197	0.00574958
ENSG00000153923	51.8075	-2.44021	0.534384	-4.56639	4.96198e-06	4.63296e-05
ENSG00000154175	836.205	-2.18377	0.48499	-4.50272	6.70901e-06	6.02932e-05
ENSG00000154198	5.92818	-2.07506	0.708574	-2.92851	0.00340595	0.0118767
ENSG00000154258	118.599	-1.82137	0.419983	-4.33678	1.44585e-05	0.000117565
ENSG00000154265	1058.77	-1.00312	0.234849	-4.27133	1.94309e-05	0.000151503
ENSG00000154330	195.1	-2.30864	0.383733	-6.01627	1.78483e-09	4.53547e-08
ENSG00000154358	3647.2	-2.87008	0.363509	-7.89549	2.89186e-15	2.83445e-13
ENSG00000154556	798.345	-3.1695	0.402157	-7.88126	3.24087e-15	3.14554e-13
ENSG00000154721	346.729	-1.13348	0.309557	-3.66163	0.000250615	0.001334
ENSG00000154975	3.10848	-2.32941	0.640128	-3.63897	0.00027373	0.0014397
ENSG00000155269	59.6478	-1.52186	0.514006	-2.96078	0.00306858	0.0109008
ENSG00000155324	968.271	-1.44925	0.243427	-5.95353	2.62428e-09	6.35221e-08
ENSG00000155761	475.055	-2.49913	0.436055	-5.73123	9.97078e-09	2.03059e-07
ENSG00000155792	660.782	-1.30352	0.431117	-3.02359	0.00249794	0.00920397
ENSG00000156049	112.187	-2.73801	0.346494	-7.90206	2.74327e-15	2.71556e-13
ENSG00000156219	47.6476	-3.55386	0.629943	-5.64156	1.68511e-08	3.23949e-07
ENSG00000156299	3566.62	-1.24895	0.292045	-4.27657	1.89794e-05	0.000148505
ENSG00000156453	4008.95	-2.15764	0.291853	-7.39289	1.43671e-13	9.49708e-12
ENSG00000156675	5273.58	-1.65407	0.395937	-4.1776	2.94603e-05	0.00021503
ENSG00000156959	10.0629	-1.60815	0.732421	-2.19566	0.028116	0.0656062
ENSG00000156966	873.657	-2.16086	0.375314	-5.75749	8.53761e-09	1.76951e-07
ENSG00000157087	36.2389	-3.40418	0.481634	-7.06799	1.57193e-12	8.0403e-11
ENSG00000157368	460.454	-1.35157	0.380961	-3.54779	0.000388476	0.00193819
ENSG00000157379	2330.39	-1.08543	0.310491	-3.49587	0.000472522	0.00227922
ENSG00000157388	58.7934	-1.16374	0.427291	-2.72352	0.00645896	0.0201275
ENSG00000157703	31.2516	-1.4057	0.450453	-3.12063	0.00180465	0.00700764
ENSG00000157765	2035.28	-1.67423	0.758131	-2.20836	0.0272192	0.0639334
ENSG00000158006	885.778	-1.10395	0.157276	-7.0192	2.23137e-12	1.10994e-10
ENSG00000158008	54.6353	-5.40348	0.547129	-9.87606	5.28693e-23	2.33765e-20
ENSG00000158014	7.76546	-1.7778	0.470385	-3.77946	0.000157171	0.000902778
ENSG00000158022	99.323	-2.27591	0.818695	-2.77993	0.00543705	0.0174514
ENSG00000158055	4635.68	-2.03822	0.365085	-5.58286	2.36599e-08	4.34682e-07
ENSG00000158125	1610.45	-1.1407	0.431128	-2.64585	0.0081486	0.0242025
ENSG00000158445	35.8115	-3.26779	0.535351	-6.104	1.03444e-09	2.78139e-08
ENSG00000158458	42.9692	-3.29219	0.402105	-8.18739	2.66945e-16	3.299e-14
ENSG00000158488	95.0579	-1.36181	0.43414	-3.13679	0.00170806	0.00669001
ENSG00000159263	392.646	-1.04742	0.38193	-2.74243	0.00609863	0.0191697
ENSG00000159314	3622.09	-1.38229	0.229087	-6.03391	1.60041e-09	4.13551e-08
ENSG00000159842	6481.37	-1.07827	0.155322	-6.94214	3.86211e-12	1.82528e-10
ENSG00000159921	1949.58	-1.97421	0.290836	-6.78807	1.13645e-11	4.77046e-10
ENSG00000160097	250.105	-4.98885	0.520497	-9.58479	9.26494e-22	2.9733e-19
ENSG00000160111	202.605	-1.37901	0.328692	-4.19544	2.72347e-05	0.000201419
ENSG00000160145	877.075	-2.32161	0.296415	-7.83231	4.78977e-15	4.49538e-13
ENSG00000160190	1053.43	-1.98218	0.258216	-7.67643	1.63584e-14	1.39095e-12
ENSG00000160678	623.567	-3.94198	0.540171	-7.29766	2.92817e-13	1.79267e-11
ENSG00000160685	6095	-1.20431	0.175548	-6.86029	6.87203e-12	3.04527e-10
ENSG00000160703	3902.61	-1.47849	0.286691	-5.15709	2.50819e-07	3.3629e-06
ENSG00000160808	164.943	-5.18974	0.71736	-7.2345	4.67257e-13	2.71842e-11
ENSG00000160862	2423.29	-2.87144	0.725582	-3.95744	7.57583e-05	0.000485463
ENSG00000160868	4.95969	-1.78751	0.518628	-3.44662	0.000567639	0.00265748
ENSG00000161533	4383.96	-1.21895	0.167531	-7.27596	3.43958e-13	2.06759e-11
ENSG00000161558	276.939	-1.21066	0.20418	-5.92938	3.04079e-09	7.24581e-08
ENSG00000161649	8.10849	-2.15468	0.478869	-4.49952	6.81072e-06	6.09869e-05
ENSG00000162174	207.34	-1.1915	0.420106	-2.83619	0.00456546	0.0151449
ENSG00000162390	1036.1	-1.06814	0.302299	-3.53339	0.000410262	0.00202807
ENSG00000162542	1094.56	-1.08974	0.178143	-6.1172	9.52352e-10	2.58659e-08
ENSG00000162545	1382.91	-1.20587	0.409001	-2.94833	0.00319491	0.0112646
ENSG00000162598	6.29408	-2.14759	0.92705	-2.31659	0.0205263	0.0511154
ENSG00000162599	1947.4	-1.23308	0.206781	-5.96319	2.47354e-09	6.03138e-08
ENSG00000162687	27.1597	-1.1379	0.382577	-2.9743	0.00293659	0.0105164
ENSG00000162688	2267.76	-1.30028	0.210895	-6.16553	7.02476e-10	1.99959e-08
ENSG00000162804	508.112	-1.07726	0.363734	-2.96167	0.00305971	0.0108751
ENSG00000162873	324.214	-1.44632	0.687186	-2.1047	0.0353171	0.0787192
ENSG00000162896	9943.24	-2.34088	0.830223	-2.81958	0.00480864	0.0158118
ENSG00000162989	1.91172	-2.45515	0.629169	-3.9022	9.53209e-05	0.000590841
ENSG00000163046	1.07151	-2.61706	0.762499	-3.43222	0.000598664	0.00278244
ENSG00000163050	1967.89	-1.37342	0.287785	-4.77237	1.82073e-06	1.94664e-05
ENSG00000163071	375.605	-2.15681	0.353748	-6.09702	1.08062e-09	2.88686e-08
ENSG00000163110	8820.52	-1.17595	0.185045	-6.35495	2.08488e-10	6.74518e-09
ENSG00000163126	63.8457	-1.12595	0.40354	-2.79019	0.00526777	0.0170372
ENSG00000163141	2088.12	-2.06218	0.401292	-5.13887	2.764e-07	3.66635e-06
ENSG00000163145	55.9719	-4.26829	0.430959	-9.90416	3.99293e-23	1.82195e-20
ENSG00000163209	87664.7	-3.54927	0.723024	-4.90893	9.15738e-07	1.06552e-05
ENSG00000163249	1634.7	-1.12904	0.222096	-5.08357	3.70399e-07	4.74555e-06
ENSG00000163293	1258.2	-1.62261	0.28014	-5.79214	6.94944e-09	1.49162e-07
ENSG00000163406	1332.39	-1.99084	0.367438	-5.41816	6.02139e-08	9.70888e-07
ENSG00000163412	915.417	-1.5061	0.215417	-6.99154	2.71884e-12	1.33572e-10
ENSG00000163435	12695.5	-1.78131	0.371583	-4.79383	1.63625e-06	1.77129e-05
ENSG00000163472	6105.31	-1.1832	0.343379	-3.44577	0.000569433	0.00266526
ENSG00000163491	46.6117	-3.07072	0.478717	-6.41448	1.41302e-10	4.7414e-09
ENSG00000163492	27.9578	-1.19624	0.471561	-2.53677	0.0111881	0.0313593
ENSG00000163590	1313.16	-1.05601	0.368816	-2.86323	0.00419351	0.0141517
ENSG00000163694	3887.9	-2.01706	0.237738	-8.48436	2.16904e-17	3.4252e-15
ENSG00000163710	308.144	-1.91285	0.575263	-3.32518	0.00088362	0.00385609
ENSG00000163815	346.397	-3.79798	0.375813	-10.106	5.19404e-24	3.07855e-21
ENSG00000163827	99.1406	-3.52164	0.610294	-5.77039	7.90863e-09	1.66479e-07
ENSG00000163873	21.4526	-2.03811	0.683588	-2.98149	0.00286853	0.010308
ENSG00000163884	84.0123	-2.19494	0.431478	-5.08704	3.63699e-07	4.66572e-06
ENSG00000163993	3917.03	-2.05669	0.549103	-3.74554	0.000180008	0.00101005
ENSG00000163995	1186.22	-1.6546	0.351021	-4.71368	2.43284e-06	2.52115e-05
ENSG00000164035	264.967	-1.04961	0.297739	-3.52525	0.000423087	0.00208061
ENSG00000164056	1274.22	-1.23023	0.231198	-5.3211	1.03142e-07	1.55706e-06
ENSG00000164068	1308.72	-1.1467	0.157466	-7.28219	3.28446e-13	1.99241e-11
ENSG00000164124	311.994	-1.1177	0.241035	-4.63708	3.53373e-06	3.47703e-05
ENSG00000164265	232.204	-6.25947	0.775144	-8.07524	6.73462e-16	7.52802e-14
ENSG00000164284	1680.45	-1.25321	0.223815	-5.5993	2.15216e-08	4.00201e-07
ENSG00000164309	3444.91	-5.08467	0.644435	-7.89012	3.019e-15	2.94456e-13
ENSG00000164330	337.467	-1.10781	0.319546	-3.46682	0.000526645	0.00249492
ENSG00000164342	513.932	-1.87447	0.350056	-5.35477	8.5666e-08	1.31621e-06
ENSG00000164385	3.62447	-1.46329	0.348075	-4.20394	2.6231e-05	0.000195037
ENSG00000164506	1568.11	-1.08208	0.193678	-5.58699	2.31042e-08	4.27235e-07
ENSG00000164520	815.82	-2.69087	0.508683	-5.28988	1.22397e-07	1.79996e-06
ENSG00000164530	231.247	-3.07232	0.621981	-4.93957	7.82936e-07	9.28926e-06
ENSG00000164588	3.04618	-3.2903	0.790222	-4.16377	3.13035e-05	0.000226737
ENSG00000164591	282.258	-5.42492	0.616111	-8.80511	1.3073e-18	2.55013e-16
ENSG00000164707	334.699	-1.79197	0.533506	-3.35886	0.00078266	0.00348926
ENSG00000164749	85.4896	-1.32205	0.52687	-2.50925	0.0120988	0.0333765
ENSG00000164776	88.8106	-2.54377	0.43151	-5.89504	3.746e-09	8.64667e-08
ENSG00000164855	2717.62	-1.59743	0.334527	-4.7752	1.79528e-06	1.92668e-05
ENSG00000164900	1.08381	-2.1657	0.670232	-3.23127	0.00123243	0.00510657
ENSG00000164972	32.0506	-1.31873	0.492457	-2.67785	0.00740961	0.02245
ENSG00000165028	56.9072	-2.08176	0.344189	-6.04829	1.4639e-09	3.81745e-08
ENSG00000165071	127.305	-1.58597	0.337121	-4.70444	2.54568e-06	2.62715e-05
ENSG00000165072	281.528	-2.78755	0.502228	-5.55037	2.85065e-08	5.06183e-07
ENSG00000165084	22.0971	-1.84134	0.431809	-4.26426	2.00569e-05	0.000155584
ENSG00000165091	28.5741	-1.48067	0.387814	-3.81799	0.000134546	0.000790157
ENSG00000165269	40.687	-3.48965	0.529509	-6.59035	4.38786e-11	1.64108e-09
ENSG00000165449	1454.39	-1.33478	0.429619	-3.1069	0.0018906	0.0072803
ENSG00000165475	765.336	-1.08568	0.230967	-4.70059	2.59414e-06	2.66609e-05
ENSG00000165495	98.8525	-2.05131	0.453349	-4.5248	6.04538e-06	5.52272e-05
ENSG00000165591	409.712	-1.27941	0.290894	-4.39822	1.09141e-05	9.1783e-05
ENSG00000165795	6969.09	-2.51922	0.338884	-7.43388	1.05461e-13	7.23569e-12
ENSG00000165813	1769.27	-1.11084	0.161621	-6.87311	6.28163e-12	2.82134e-10
ENSG00000165917	73.7449	-1.39768	0.653118	-2.14001	0.0323543	0.0733605
ENSG00000165929	2321.01	-1.22927	0.276025	-4.45347	8.44931e-06	7.34451e-05
ENSG00000166046	638.052	-1.82031	0.239775	-7.59172	3.15681e-14	2.48265e-12
ENSG00000166183	921.501	-2.02165	0.517858	-3.90387	9.46676e-05	0.000586975
ENSG00000166292	42.3767	-2.45591	0.450491	-5.45163	4.99103e-08	8.23276e-07
ENSG00000166348	2129	-1.44268	0.258623	-5.57832	2.42848e-08	4.44522e-07
ENSG00000166405	73.6806	-1.43403	0.481478	-2.9784	0.00289755	0.0103953
ENSG00000166482	2125.06	-1.60904	0.43345	-3.71216	0.000205498	0.00113044
ENSG00000166535	24361.3	-2.76481	0.503635	-5.4897	4.02618e-08	6.84692e-07
ENSG00000166573	2.49583	-1.52295	0.630584	-2.41514	0.0157291	0.0412597
ENSG00000166689	1766.12	-2.30581	0.298456	-7.72579	1.1116e-14	9.83001e-13
ENSG00000166960	8.2353	-2.96792	0.33496	-8.86052	7.96448e-19	1.61703e-16
ENSG00000167037	59.6864	-1.14036	0.458867	-2.48515	0.0129495	0.0351702
ENSG00000167046	28.522	-2.52462	0.526423	-4.7958	1.62028e-06	1.75783e-05
ENSG00000167306	4497.78	-1.90981	0.315423	-6.05477	1.40621e-09	3.69121e-08
ENSG00000167476	254.093	-1.21652	0.495105	-2.4571	0.0140065	0.0375147
ENSG00000167588	184.316	-4.34944	0.449609	-9.67383	3.89539e-22	1.38404e-19
ENSG00000167614	98.1974	-2.11775	0.419728	-5.04553	4.52271e-07	5.65965e-06
ENSG00000167653	3249.21	-3.36524	0.665868	-5.05391	4.32851e-07	5.44747e-06
ENSG00000167757	6501.89	-1.72519	0.460468	-3.7466	0.000179249	0.0010072
ENSG00000168026	117.91	-2.12012	0.250921	-8.44933	2.92967e-17	4.48398e-15
ENSG00000168216	1978.77	-1.02745	0.120168	-8.55005	1.23038e-17	2.09239e-15
ENSG00000168301	218.998	-1.39	0.158854	-8.75017	2.1303e-18	4.03681e-16
ENSG00000168306	93.2687	-1.8642	0.318506	-5.85294	4.8295e-09	1.07486e-07
ENSG00000168309	373.621	-3.2053	0.373275	-8.58696	8.92995e-18	1.57238e-15
ENSG00000168350	796.736	-1.2429	0.513274	-2.42152	0.0154557	0.0407205
ENSG00000168447	1630.34	-2.84937	0.463615	-6.14598	7.94691e-10	2.22391e-08
ENSG00000168530	2167.09	-4.87457	1.28785	-3.78506	0.000153673	0.000886271
ENSG00000168564	1493.05	-1.51125	0.17503	-8.63426	5.91098e-18	1.06919e-15
ENSG00000168658	25.7857	-1.09438	0.537086	-2.03762	0.0415879	0.0895922
ENSG00000168672	2717.66	-1.1241	0.231965	-4.84597	1.25993e-06	1.41712e-05
ENSG00000168874	130.582	-1.64254	0.353815	-4.64237	3.44432e-06	3.40954e-05
ENSG00000168916	365.275	-1.34922	0.372074	-3.6262	0.000287619	0.00149612
ENSG00000169083	269.323	-1.90503	0.466422	-4.08435	4.42005e-05	0.000305579
ENSG00000169247	148.565	-1.62312	0.367164	-4.42069	9.8384e-06	8.38709e-05
ENSG00000169282	105.803	-1.86673	0.237998	-7.84347	4.3827e-15	4.15251e-13
ENSG00000169347	952.452	-4.61278	1.25209	-3.68407	0.000229538	0.00123737
ENSG00000169583	2537.22	-2.26257	0.5393	-4.19538	2.72412e-05	0.000201419
ENSG00000169764	6046.99	-1.03747	0.144207	-7.19433	6.27704e-13	3.51463e-11
ENSG00000169862	7.34498	-1.08802	0.458879	-2.37104	0.017738	0.0454284
ENSG00000170011	49.32	-2.35539	0.420604	-5.60003	2.1432e-08	3.98907e-07
ENSG00000170248	7920.13	-1.24398	0.132966	-9.35566	8.30796e-21	2.26443e-18
ENSG00000170262	1.36103	-1.14249	0.475143	-2.40451	0.016194	0.0422462
ENSG00000170271	391.05	-1.11881	0.301382	-3.71227	0.000205411	0.00113027
ENSG00000170345	27052.4	-2.29065	0.416561	-5.49896	3.82048e-08	6.53059e-07
ENSG00000170381	59.881	-1.74275	0.661906	-2.63292	0.00846543	0.0249758
ENSG00000170417	381.781	-1.46688	0.273513	-5.36313	8.17911e-08	1.26351e-06
ENSG00000170423	10279.7	-5.01091	0.649094	-7.71986	1.16462e-14	1.02081e-12
ENSG00000170522	1208.83	-1.69864	0.288294	-5.89203	3.8147e-09	8.78485e-08
ENSG00000170871	2001.79	-1.2393	0.140282	-8.83435	1.00682e-18	2.02351e-16
ENSG00000170954	90.4846	-1.14598	0.372442	-3.07694	0.00209137	0.00792156
ENSG00000171060	18.6685	-1.62457	0.705376	-2.30312	0.0212721	0.0525059
ENSG00000171124	2508.19	-2.63955	0.443761	-5.94812	2.71232e-09	6.54939e-08
ENSG00000171195	141.029	-3.60236	1.20556	-2.98814	0.00280684	0.010136
ENSG00000171236	2296.67	-2.02365	0.442479	-4.57345	4.79758e-06	4.51336e-05
ENSG00000171401	325153	-4.6651	0.635729	-7.33819	2.165e-13	1.36752e-11
ENSG00000171428	246.628	-1.19974	0.220096	-5.451	5.00885e-08	8.25009e-07
ENSG00000171433	3.30663	-1.5495	0.547389	-2.8307	0.00464457	0.0153714
ENSG00000171476	7632.44	-3.29676	0.492826	-6.6895	2.23932e-11	8.87563e-10
ENSG00000171503	1063.26	-1.6369	0.150538	-10.8737	1.53889e-27	1.91371e-24
ENSG00000171604	1606.33	-1.22604	0.265744	-4.61363	3.95694e-06	3.8182e-05
ENSG00000171714	120.841	-3.74689	0.615952	-6.0831	1.17884e-09	3.11908e-08
ENSG00000171819	15.224	-2.21367	0.633073	-3.49671	0.000471039	0.00227482
ENSG00000171885	37.4868	-3.39459	0.762732	-4.45056	8.56448e-06	7.42516e-05
ENSG00000171916	214.171	-1.28815	0.56796	-2.26802	0.0233278	0.0565281
ENSG00000172005	15522.5	-6.01557	0.7139	-8.42635	3.56622e-17	5.33512e-15
ENSG00000172053	9018.46	-1.1258	0.122365	-9.20032	3.56901e-20	8.87658e-18
ENSG00000172159	91.3247	-1.25158	0.335735	-3.72787	0.000193103	0.00107503
ENSG00000172554	22.1631	-1.26305	0.419448	-3.01121	0.00260207	0.00951733
ENSG00000172819	8270.84	-1.05124	0.187973	-5.59248	2.23846e-08	4.15085e-07
ENSG00000172831	7011.21	-1.78491	0.283784	-6.28969	3.18104e-10	9.88955e-09
ENSG00000172915	261.775	-1.61427	0.468669	-3.44437	0.000572391	0.00267721
ENSG00000172927	1018.06	-1.28148	0.581993	-2.20189	0.0276733	0.0647951
ENSG00000173198	130.26	-1.75176	0.37572	-4.66241	3.12531e-06	3.13587e-05
ENSG00000173210	1193.88	-2.31594	0.391838	-5.91046	3.41153e-09	8.00461e-08
ENSG00000173212	295.809	-2.96205	0.512749	-5.7768	7.61362e-09	1.61501e-07
ENSG00000173376	91.1878	-1.98168	0.473465	-4.18549	2.8455e-05	0.000208534
ENSG00000173610	13.5342	-3.46343	0.987387	-3.50768	0.000452036	0.00219826
ENSG00000173702	264.332	-3.57329	0.73338	-4.87236	1.10276e-06	1.25812e-05
ENSG00000173898	7800.91	-1.35479	0.258418	-5.24261	1.58322e-07	2.25009e-06
ENSG00000173947	59.007	-1.15853	0.462435	-2.50528	0.0122354	0.0336394
ENSG00000174226	411.568	-3.56939	0.601821	-5.93098	3.01125e-09	7.18404e-08
ENSG00000174233	1082.6	-1.18466	0.234583	-5.05006	4.41679e-07	5.55154e-06
ENSG00000174348	854.008	-1.01177	0.436659	-2.31706	0.0205003	0.0510827
ENSG00000174407	16.5777	-3.64668	1.7003	-2.14473	0.0319745	0.0726916
ENSG00000174437	33823.5	-1.02182	0.201444	-5.07247	3.92695e-07	5.00863e-06
ENSG00000174611	41.7807	-1.38166	0.631538	-2.18777	0.028686	0.0666004
ENSG00000174776	84.9804	-1.63192	0.69184	-2.3588	0.0183339	0.0466649
ENSG00000174844	12.9905	-1.23168	0.574872	-2.14253	0.032151	0.0730345
ENSG00000175147	70.8297	-1.81162	0.349084	-5.18963	2.10715e-07	2.88151e-06
ENSG00000175155	1010.95	-1.01427	0.193644	-5.23778	1.62516e-07	2.29985e-06
ENSG00000175161	24.4894	-3.05741	0.571544	-5.34939	8.82509e-08	1.3528e-06
ENSG00000175164	1912.54	-2.02298	0.489329	-4.13419	3.56209e-05	0.000254214
ENSG00000175198	729.294	-1.06645	0.164786	-6.47172	9.68943e-11	3.34706e-09
ENSG00000175564	72.0947	-2.29194	0.361192	-6.34549	2.21721e-10	7.11547e-09
ENSG00000175662	6041.9	-1.35705	0.200011	-6.78491	1.16162e-11	4.86584e-10
ENSG00000175806	409.137	-1.15016	0.245829	-4.67868	2.88725e-06	2.93249e-05
ENSG00000175893	1235.76	-1.59149	0.244312	-6.51417	7.30904e-11	2.60157e-09
ENSG00000175984	2014.65	-1.71815	0.260014	-6.60792	3.89747e-11	1.48275e-09
ENSG00000176092	4469.83	-1.88462	0.335292	-5.62083	1.90039e-08	3.5773e-07
ENSG00000176194	133.954	-1.60624	0.786935	-2.04114	0.0412373	0.0889719
ENSG00000176716	0.641203	-1.57753	0.682327	-2.31198	0.0207788	0.0516342
ENSG00000176728	58.7692	-1.71992	0.728023	-2.36245	0.0181547	0.0463227
ENSG00000176920	2133.96	-1.61733	0.332673	-4.86162	1.16427e-06	1.32072e-05
ENSG00000176945	1609	-2.18895	0.51097	-4.28391	1.83641e-05	0.000144309
ENSG00000176986	3502.6	-1.12505	0.231582	-4.85809	1.18526e-06	1.34071e-05
ENSG00000177000	1572.01	-1.01343	0.179552	-5.64421	1.65938e-08	3.2024e-07
ENSG00000177042	741.252	-1.38648	0.212439	-6.5265	6.73265e-11	2.42129e-09
ENSG00000177054	2137.42	-1.72985	0.189025	-9.15142	5.61925e-20	1.36349e-17
ENSG00000177106	7302.1	-1.94814	0.226189	-8.61289	7.12424e-18	1.26563e-15
ENSG00000177112	15.0813	-1.29059	0.488011	-2.64458	0.00817915	0.0242824
ENSG00000177182	19.7591	-1.97273	0.462074	-4.26929	1.96096e-05	0.000152769
ENSG00000177191	996.029	-1.5725	0.360319	-4.36419	1.27596e-05	0.000105469
ENSG00000177354	158.059	-4.22936	1.19074	-3.55187	0.000382498	0.00191413
ENSG00000177427	671.38	-1.13491	0.148677	-7.6334	2.28649e-14	1.87219e-12
ENSG00000177981	1393.03	-1.05684	0.106072	-9.96345	2.20286e-23	1.12385e-20
ENSG00000177994	8.14633	-3.92311	0.677022	-5.79465	6.84623e-09	1.47156e-07
ENSG00000178038	2720.76	-1.57568	0.330866	-4.76229	1.91405e-06	2.03657e-05
ENSG00000178075	346.812	-1.45078	0.288321	-5.03182	4.85844e-07	6.02001e-06
ENSG00000178104	2512.32	-1.20937	0.300254	-4.02782	5.62953e-05	0.000376128
ENSG00000178457	2.13504	-8.22073	2.47571	-3.32055	0.000898408	0.00390724
ENSG00000178568	43.0879	-2.12733	0.586904	-3.62465	0.000289348	0.001502
ENSG00000178636	1.76018	-1.00128	0.44607	-2.24467	0.0247893	0.0593041
ENSG00000178734	2.51813	-2.63136	0.437987	-6.00784	1.88013e-09	4.72932e-08
ENSG00000178796	6.756	-3.77507	0.684421	-5.51572	3.47348e-08	5.9889e-07
ENSG00000178974	2718.41	-1.21579	0.168364	-7.22117	5.15412e-13	2.97251e-11
ENSG00000179152	830.207	-1.04403	0.137248	-7.60687	2.80812e-14	2.23493e-12
ENSG00000179178	398.312	-1.68502	0.395994	-4.25516	2.08904e-05	0.00016092
ENSG00000179299	168.659	-1.85146	0.375234	-4.93415	8.04997e-07	9.52828e-06
ENSG00000179388	885.271	-1.08782	0.425897	-2.55418	0.0106437	0.0301591
ENSG00000179796	1.48883	-2.50834	0.772334	-3.24774	0.00116325	0.00487883
ENSG00000179799	18.1079	-1.86861	0.607777	-3.0745	0.00210853	0.00797898
ENSG00000179818	557.863	-1.09076	0.190825	-5.71606	1.09025e-08	2.20007e-07
ENSG00000179914	11.906	-3.86361	0.710496	-5.4379	5.39115e-08	8.80687e-07
ENSG00000180155	8569.32	-1.17238	0.568444	-2.06243	0.0391666	0.0855056
ENSG00000180347	21.9613	-1.82195	0.808108	-2.25459	0.0241592	0.058055
ENSG00000180769	64.6252	-1.10806	0.223349	-4.96113	7.00856e-07	8.36529e-06
ENSG00000180861	343.693	-1.48279	0.645093	-2.29857	0.0215291	0.053022
ENSG00000181061	2227.2	-1.07874	0.19061	-5.65939	1.51908e-08	2.9543e-07
ENSG00000181143	2600.1	-1.73996	0.664565	-2.6182	0.00883953	0.0259046
ENSG00000181626	18.6981	-1.1088	0.525924	-2.10829	0.0350055	0.0781448
ENSG00000181885	7022.65	-1.6536	0.337751	-4.8959	9.78574e-07	1.13399e-05
ENSG00000182175	2929.41	-1.21813	0.405815	-3.0017	0.00268479	0.00976764
ENSG00000182389	109.281	-1.42472	0.495766	-2.87377	0.0040561	0.0137603
ENSG00000182533	41.0624	-2.65591	1.14632	-2.3169	0.020509	0.0510978
ENSG00000182557	38.8971	-1.27264	0.341164	-3.7303	0.000191251	0.00106657
ENSG00000182676	101.089	-2.8342	0.732859	-3.86732	0.000110038	0.000666089
ENSG00000182793	0.397701	-1.92813	0.920622	-2.09437	0.0362268	NA
ENSG00000182809	5410.49	-1.05241	0.305036	-3.45012	0.000560335	0.00263072
ENSG00000182983	103.105	-1.29364	0.390739	-3.31074	0.00093049	0.0040353
ENSG00000183032	46.1577	-1.21656	0.335105	-3.6304	0.000282983	0.00147821
ENSG00000183091	8392.26	-4.81513	0.692998	-6.94826	3.69824e-12	1.752e-10
ENSG00000183148	1.11286	-2.16502	0.488965	-4.42776	9.52164e-06	8.13797e-05
ENSG00000183154	5.66851	-1.27617	0.29698	-4.29715	1.73011e-05	0.000136874
ENSG00000183230	58.6587	-4.70941	0.781521	-6.02595	1.68117e-09	4.30504e-08
ENSG00000183273	93.9483	-3.30066	0.702252	-4.70011	2.60024e-06	2.67099e-05
ENSG00000183323	471.838	-1.37566	0.184809	-7.4437	9.79047e-14	6.81122e-12
ENSG00000183638	50.0745	-1.00582	0.37482	-2.68349	0.00728592	0.0221528
ENSG00000183690	96.1973	-1.7439	0.469882	-3.71135	0.000206153	0.00113216
ENSG00000183742	1495.95	-2.12408	0.407882	-5.20758	1.91315e-07	2.65268e-06
ENSG00000183778	524.65	-2.15631	0.715208	-3.01493	0.00257036	0.00942195
ENSG00000183784	15.0001	-2.1487	0.364724	-5.89131	3.8315e-09	8.80882e-08
ENSG00000183844	1109.22	-3.31217	0.605898	-5.46655	4.58874e-08	7.65957e-07
ENSG00000184012	1323.64	-2.67439	0.540516	-4.94785	7.50377e-07	8.92424e-06
ENSG00000184254	2187.29	-1.3696	0.366973	-3.73217	0.000189837	0.00106012
ENSG00000184347	1714.74	-1.09549	0.389412	-2.81319	0.00490521	0.0160763
ENSG00000184454	84.9967	-1.07035	0.524229	-2.04176	0.0411755	0.0888577
ENSG00000184481	851.048	-1.2646	0.183458	-6.89316	5.45674e-12	2.47318e-10
ENSG00000184530	1382.34	-4.55627	1.07779	-4.22743	2.36374e-05	0.00017842
ENSG00000184669	127.18	-2.5841	0.416235	-6.20829	5.35649e-10	1.56044e-08
ENSG00000184905	51.0941	-1.59567	0.547736	-2.91321	0.00357732	0.0123745
ENSG00000185008	257.522	-1.38416	0.58792	-2.35434	0.0185558	0.0471165
ENSG00000185015	383.957	-1.77433	0.301986	-5.87554	4.21477e-09	9.5514e-08
ENSG00000185046	16.8252	-1.6219	0.400041	-4.05432	5.02805e-05	0.000341444
ENSG00000185100	877.732	-1.38404	0.363423	-3.80833	0.00013991	0.00081732
ENSG00000185267	47.2447	-1.89983	0.276395	-6.8736	6.26012e-12	2.81805e-10
ENSG00000185345	86.0169	-2.02893	0.368454	-5.5066	3.6583e-08	6.27493e-07
ENSG00000185442	554.832	-1.1601	0.286328	-4.05166	5.08549e-05	0.000344522
ENSG00000185499	6428.04	-2.13371	0.414247	-5.15083	2.59337e-07	3.46078e-06
ENSG00000185630	2769.13	-1.02684	0.353036	-2.90861	0.00363044	0.0125234
ENSG00000185652	109.377	-1.48869	0.506332	-2.94015	0.00328051	0.01152
ENSG00000185681	6.37007	-1.97567	0.824559	-2.39603	0.0165739	0.0430566
ENSG00000185736	121.844	-1.68369	0.618187	-2.72359	0.00645769	0.0201275
ENSG00000185847	28.6449	-3.83906	0.690941	-5.55627	2.75597e-08	4.92763e-07
ENSG00000185863	1.50511	-1.68967	0.730952	-2.3116	0.0208	0.0516675
ENSG00000185909	1323.28	-1.07414	0.227855	-4.71413	2.42741e-06	2.51815e-05
ENSG00000186377	753.552	-1.86165	0.48489	-3.83932	0.000123376	0.000733048
ENSG00000186471	4.05978	-1.51836	0.764453	-1.98621	0.0470105	0.0986674
ENSG00000186479	17.5496	-1.27393	0.611847	-2.0821	0.0373332	0.0822339
ENSG00000186481	42.6361	-4.367	0.505873	-8.6326	5.99738e-18	1.07504e-15
ENSG00000186642	340.106	-1.16778	0.296783	-3.93481	8.32624e-05	0.000525094
ENSG00000186806	3162.5	-3.38154	0.486084	-6.9567	3.48332e-12	1.66605e-10
ENSG00000186815	2683.24	-1.71859	0.17595	-9.76748	1.55273e-22	6.05778e-20
ENSG00000186868	299.335	-3.48192	0.4573	-7.61408	2.65567e-14	2.13926e-12
ENSG00000186960	3.50301	-1.75843	0.700743	-2.50938	0.0120942	0.033371
ENSG00000187098	355.272	-1.5064	0.325825	-4.62334	3.7761e-06	3.67578e-05
ENSG00000187242	5.15362	-1.00853	0.486503	-2.07302	0.0381704	0.0837627
ENSG00000187446	8319.32	-1.17562	0.149873	-7.84409	4.36095e-15	4.15167e-13
ENSG00000187486	133.822	-1.65333	0.468001	-3.53274	0.000411271	0.00203154
ENSG00000187554	573.773	-1.19404	0.333638	-3.57885	0.000345112	0.00174858
ENSG00000187624	151.793	-1.22603	0.33734	-3.63441	0.000278618	0.00146078
ENSG00000187699	119.35	-1.44966	0.314089	-4.61545	3.92244e-06	3.79373e-05
ENSG00000187715	63.3476	-4.30904	0.776093	-5.55222	2.82071e-08	5.01988e-07
ENSG00000187720	3084.56	-2.06035	0.293626	-7.01693	2.26798e-12	1.12533e-10
ENSG00000187758	2.05116	-1.61248	0.528101	-3.05335	0.00226299	0.00847002
ENSG00000187824	175.932	-1.31329	0.282607	-4.64704	3.36738e-06	3.34669e-05
ENSG00000187889	14.5006	-2.6159	0.611463	-4.27809	1.88501e-05	0.000147662
ENSG00000187955	1940.56	-1.53605	0.370402	-4.14698	3.36888e-05	0.000242075
ENSG00000188001	1659.86	-2.36996	0.361145	-6.56236	5.29626e-11	1.9551e-09
ENSG00000188037	51.6854	-2.79777	0.399471	-7.00369	2.49305e-12	1.22783e-10
ENSG00000188175	14.1327	-2.2973	0.695633	-3.30245	0.000958426	0.00413035
ENSG00000188257	606.863	-2.62692	0.622915	-4.21714	2.47425e-05	0.000185424
ENSG00000188549	942.487	-1.78444	0.337541	-5.28661	1.24606e-07	1.82569e-06
ENSG00000188641	1877.11	-1.01808	0.316222	-3.21952	0.00128406	0.00528416
ENSG00000188643	39125	-1.28982	0.293239	-4.39852	1.08992e-05	9.1696e-05
ENSG00000188732	157.304	-1.42171	0.313806	-4.53055	5.883e-06	5.38675e-05
ENSG00000188761	85.9754	-3.03964	0.58298	-5.21396	1.84853e-07	2.57744e-06
ENSG00000188786	1978.09	-1.09436	0.16703	-6.55189	5.6815e-11	2.07803e-09
ENSG00000188906	383.72	-1.96089	0.358849	-5.46439	4.64509e-08	7.73417e-07
ENSG00000188959	167.736	-2.9388	0.629786	-4.66634	3.0661e-06	3.09126e-05
ENSG00000189056	112.079	-1.60123	0.461895	-3.46666	0.000526973	0.00249588
ENSG00000189143	17521.4	-2.00744	0.382275	-5.25129	1.51038e-07	2.16046e-06
ENSG00000189157	24.3771	-2.01384	0.386616	-5.20888	1.8998e-07	2.63784e-06
ENSG00000189195	16.6163	-1.08756	0.272145	-3.99623	6.43586e-05	0.000422622
ENSG00000189221	5037.05	-1.00178	0.335402	-2.98681	0.00281902	0.0101649
ENSG00000189283	80.5446	-1.26483	0.296055	-4.27229	1.93476e-05	0.000150964
ENSG00000189316	5.26145	-1.77237	0.489768	-3.61878	0.00029599	0.00152969
ENSG00000189334	41110.9	-1.76968	0.396146	-4.46724	7.92354e-06	6.94364e-05
ENSG00000189350	80.8064	-2.42216	0.436523	-5.54874	2.87732e-08	5.10249e-07
ENSG00000196091	2937.62	-4.23519	1.00751	-4.20364	2.62653e-05	0.000195163
ENSG00000196136	45.3765	-1.66565	0.645212	-2.58155	0.00983577	0.0282643
ENSG00000196177	1165.45	-1.3455	0.275932	-4.87618	1.08159e-06	1.23822e-05
ENSG00000196263	89.9685	-1.38308	0.396991	-3.48391	0.000494137	0.00236741
ENSG00000196296	3286.83	-6.44878	0.700432	-9.20686	3.35815e-20	8.45786e-18
ENSG00000196364	0.979102	-1.57396	0.568849	-2.76692	0.00565879	0.0180092
ENSG00000196482	76.2181	-2.81082	0.554786	-5.06649	4.05222e-07	5.14531e-06
ENSG00000196535	5868.35	-1.52096	0.190748	-7.97367	1.54028e-15	1.59619e-13
ENSG00000196705	986.88	-1.06349	0.255517	-4.16213	3.15299e-05	0.000228128
ENSG00000196872	640.423	-2.76905	0.333108	-8.31277	9.34914e-17	1.24845e-14
ENSG00000197168	51.0838	-2.48413	0.348016	-7.13798	9.47112e-13	5.16293e-11
ENSG00000197291	31.6726	-1.02176	0.421135	-2.4262	0.0152579	0.0402689
ENSG00000197321	9961.58	-1.28231	0.249503	-5.13946	2.75532e-07	3.65727e-06
ENSG00000197324	15355	-1.35815	0.186644	-7.27669	3.42113e-13	2.06759e-11
ENSG00000197385	127.081	-1.03913	0.289724	-3.58661	0.000335001	0.00170474
ENSG00000197496	692.381	-1.14768	0.332711	-3.44947	0.000561686	0.00263639
ENSG00000197563	1740.49	-1.05314	0.17721	-5.94288	2.80066e-09	6.73817e-08
ENSG00000197585	1.45097	-3.79402	0.715158	-5.30515	1.12579e-07	1.67663e-06
ENSG00000197601	4404.32	-1.0322	0.163084	-6.32927	2.46324e-10	7.81675e-09
ENSG00000197632	5100.65	-2.72842	0.533601	-5.11322	3.16705e-07	4.13212e-06
ENSG00000197776	55.2124	-1.07332	0.266519	-4.02719	5.64467e-05	0.000376886
ENSG00000197818	1454.3	-1.28107	0.170132	-7.52986	5.07944e-14	3.79946e-12
ENSG00000197822	511.054	-1.99263	0.359509	-5.54264	2.97947e-08	5.26021e-07
ENSG00000197889	12.7721	-1.31922	0.401878	-3.28265	0.00102836	0.00439085
ENSG00000197928	129.557	-1.52456	0.372763	-4.08989	4.31571e-05	0.000299615
ENSG00000197993	53.6626	-1.53791	0.66384	-2.31669	0.0205207	0.0511079
ENSG00000198099	10.9709	-4.09926	0.56974	-7.19497	6.24767e-13	3.51158e-11
ENSG00000198157	250.293	-1.35502	0.327749	-4.13433	3.55997e-05	0.000254154
ENSG00000198168	487.721	-1.25336	0.365583	-3.42838	0.00060719	0.00281352
ENSG00000198221	34.4735	-1.92778	0.307123	-6.27691	3.45358e-10	1.06043e-08
ENSG00000198300	66.8878	-2.24094	0.382014	-5.86613	4.46085e-09	1.00291e-07
ENSG00000198399	3389.88	-1.11051	0.170537	-6.51186	7.42264e-11	2.63259e-09
ENSG00000198416	23.7245	-1.14341	0.337225	-3.39064	0.000697296	0.00317122
ENSG00000198467	9405.43	-2.85522	0.442416	-6.45371	1.09145e-10	3.7297e-09
ENSG00000198624	1400.04	-1.52411	0.289671	-5.2615	1.42886e-07	2.05716e-06
ENSG00000198648	2548.32	-1.59679	0.211264	-7.55828	4.08426e-14	3.14979e-12
ENSG00000198722	2664.55	-1.45391	0.245673	-5.91807	3.25744e-09	7.69753e-08
ENSG00000198758	12.8579	-1.75389	0.808299	-2.16986	0.0300176	0.0690953
ENSG00000198797	2.86948	-1.72512	0.622415	-2.77165	0.00557734	0.0178097
ENSG00000198807	2982.74	-2.49908	0.401596	-6.22286	4.88166e-10	1.43049e-08
ENSG00000198838	293.864	-2.36232	0.517132	-4.56812	4.92114e-06	4.60781e-05
ENSG00000198842	177.91	-3.33869	1.01552	-3.28767	0.0010102	0.00432259
ENSG00000198947	940.55	-1.82108	0.422059	-4.31476	1.59774e-05	0.000128135
ENSG00000203688	470.899	-5.5145	0.685888	-8.03994	8.98801e-16	9.82028e-14
ENSG00000203867	109.305	-2.36547	0.428626	-5.51873	3.41468e-08	5.90845e-07
ENSG00000204049	1.14645	-1.19389	0.427083	-2.79546	0.00518262	0.0168252
ENSG00000204136	215.512	-1.80496	0.325949	-5.53753	3.06761e-08	5.40144e-07
ENSG00000204138	3820.85	-1.58032	0.149248	-10.5885	3.3679e-26	3.04596e-23
ENSG00000204323	441.141	-2.97691	0.44129	-6.74593	1.52051e-11	6.19949e-10
ENSG00000204385	1437.42	-2.25609	0.630838	-3.57634	0.000348435	0.00176317
ENSG00000204396	189.513	-1.05478	0.383504	-2.75038	0.00595266	0.0187673
ENSG00000204616	149.049	-2.49494	0.574192	-4.34513	1.39196e-05	0.000113694
ENSG00000204706	11.4021	-1.1327	0.379384	-2.98563	0.00282992	0.010195
ENSG00000204839	1855.81	-1.38362	0.386401	-3.58079	0.000342557	0.00173697
ENSG00000204947	139.09	-1.17757	0.233849	-5.0356	4.76358e-07	5.92011e-06
ENSG00000205018	2.22514	-1.49799	0.431258	-3.47353	0.000513668	0.00244333
ENSG00000205106	9.73936	-1.10574	0.470256	-2.35135	0.0187055	0.0474361
ENSG00000205363	397.812	-2.05309	0.46513	-4.41402	1.01469e-05	8.59486e-05
ENSG00000205403	1008.86	-1.05316	0.352425	-2.98833	0.00280509	0.0101331
ENSG00000205592	5.73301	-1.64651	0.731401	-2.25117	0.0243745	0.0584665
ENSG00000205678	6.87164	-3.28618	1.35255	-2.42962	0.0151147	0.0399638
ENSG00000205683	39.6178	-1.01796	0.366161	-2.78008	0.00543457	0.017449
ENSG00000205696	7.83342	-2.87509	0.703368	-4.0876	4.35854e-05	0.000301746
ENSG00000205890	98.3871	-1.71087	0.380537	-4.49594	6.92644e-06	6.18283e-05
ENSG00000205978	2373.91	-1.83529	0.370284	-4.95643	7.18012e-07	8.54954e-06
ENSG00000206072	846.966	-4.02028	0.728481	-5.51871	3.41495e-08	5.90845e-07
ENSG00000206113	4.04858	-1.86642	0.475944	-3.9215	8.80004e-05	0.000550958
ENSG00000206145	5.33917	-1.45216	0.596179	-2.43579	0.0148595	0.0394002
ENSG00000206561	58.4443	-1.20351	0.403412	-2.98334	0.00285121	0.0102605
ENSG00000211445	5200.72	-1.88996	0.379005	-4.98663	6.14412e-07	7.4679e-06
ENSG00000211448	3475.34	-1.97084	0.337014	-5.84794	4.97705e-09	1.10154e-07
ENSG00000211452	19.0751	-2.16876	0.509712	-4.25488	2.09158e-05	0.000160991
ENSG00000212939	2.18224	-1.3132	0.657233	-1.99808	0.0457085	0.0965253
ENSG00000214100	1.9444	-1.81932	0.628486	-2.89477	0.00379436	0.0129989
ENSG00000214145	66.4135	-1.72164	0.494935	-3.47852	0.000504188	0.00240577
ENSG00000214146	13.9437	-1.27014	0.418099	-3.03789	0.00238239	0.00884782
ENSG00000214289	2.66242	-1.17433	0.326907	-3.59224	0.000327848	0.00167218
ENSG00000214456	90.4915	-1.83521	0.432553	-4.24274	2.20807e-05	0.000168458
ENSG00000214553	5.252	-1.35667	0.432893	-3.13396	0.00172464	0.00674435
ENSG00000214614	1.3394	-4.09085	0.809222	-5.05528	4.29754e-07	5.4119e-06
ENSG00000214708	12.1255	-1.74353	0.360133	-4.84136	1.28955e-06	1.44066e-05
ENSG00000214797	6.27221	-1.88739	0.833763	-2.2637	0.0235929	0.0570108
ENSG00000215187	57.3631	-3.58914	0.480022	-7.47704	7.60155e-14	5.48e-12
ENSG00000215559	41.4111	-3.84733	0.534589	-7.1968	6.16406e-13	3.4744e-11
ENSG00000215834	60.5706	-3.18814	0.697244	-4.57249	4.81958e-06	4.52977e-05
ENSG00000215861	111.132	-1.88943	0.558252	-3.38455	0.000712942	0.00323091
ENSG00000218357	23.6081	-1.88804	0.654015	-2.88685	0.00389122	0.013287
ENSG00000218416	145.673	-3.3418	0.486691	-6.86637	6.58584e-12	2.93151e-10
ENSG00000220586	0.976226	-1.42623	0.605275	-2.35633	0.0184564	0.0469179
ENSG00000221914	4256.69	-1.10365	0.158361	-6.96919	3.1877e-12	1.53202e-10
ENSG00000221923	190.973	-1.01528	0.368324	-2.75648	0.00584265	0.0185025
ENSG00000223345	1.89984	-1.20207	0.450919	-2.66582	0.0076801	0.0231096
ENSG00000223373	0.520169	-2.42528	0.526092	-4.60999	4.0268e-06	3.87059e-05
ENSG00000223382	0.976469	-1.90164	0.536624	-3.54372	0.000394526	0.00196345
ENSG00000223392	5.54109	-2.83546	0.851888	-3.32844	0.000873326	0.00382071
ENSG00000223458	1.15828	-2.66251	0.59671	-4.46198	8.12053e-06	7.10216e-05
ENSG00000223572	659.52	-1.09516	0.360225	-3.0402	0.00236418	0.00878597
ENSG00000223701	3.84604	-2.04887	0.485443	-4.22061	2.43637e-05	0.000182861
ENSG00000223764	38.6738	-1.94675	0.409732	-4.75126	2.02151e-06	2.13266e-05
ENSG00000223783	19.0483	-3.31432	0.699165	-4.7404	2.13298e-06	2.23957e-05
ENSG00000223839	2.19667	-1.73037	0.637279	-2.71525	0.00662267	0.0205443
ENSG00000223914	2.82177	-4.5673	0.745801	-6.12402	9.12429e-10	2.4881e-08
ENSG00000224090	1.02311	-1.74984	0.743232	-2.35437	0.0185541	0.0471165
ENSG00000224186	130.846	-1.49496	0.290197	-5.15155	2.58345e-07	3.45218e-06
ENSG00000224307	23.8326	-2.19424	0.353122	-6.21383	5.17072e-10	1.50853e-08
ENSG00000224479	5.97271	-1.81032	0.389035	-4.65336	3.26572e-06	3.25868e-05
ENSG00000224513	1.32231	-1.72096	0.641428	-2.68301	0.0072963	0.0221776
ENSG00000224609	1.44594	-1.52543	0.593374	-2.57077	0.0101472	0.028975
ENSG00000224621	12.8474	-2.02943	0.34022	-5.96506	2.44548e-09	5.97027e-08
ENSG00000224743	5.87832	-1.50156	0.446524	-3.36278	0.000771619	0.00344622
ENSG00000224746	3.91451	-1.61928	0.312001	-5.19	2.10299e-07	2.8778e-06
ENSG00000224905	23.1291	-2.41662	0.363279	-6.65224	2.88669e-11	1.12181e-09
ENSG00000224957	3.04842	-1.46214	0.578186	-2.52884	0.0114439	0.031913
ENSG00000224958	1.59942	-2.36806	0.676248	-3.50176	0.000462197	0.00223918
ENSG00000225028	2.46075	-2.40783	0.73455	-3.27797	0.00104558	0.004451
ENSG00000225190	3529.24	-1.20423	0.232004	-5.19058	2.09645e-07	2.87082e-06
ENSG00000225243	4.18172	-2.21148	0.732627	-3.01856	0.00253978	0.00933741
ENSG00000225342	10.6403	-1.62838	0.391985	-4.15419	3.26448e-05	0.000235168
ENSG00000225431	30.078	-1.10674	0.527372	-2.09859	0.0358534	0.0796702
ENSG00000225472	3.37611	-2.08729	0.592851	-3.52077	0.000430303	0.00210776
ENSG00000225526	77.9876	-2.49255	0.36803	-6.77267	1.26425e-11	5.22968e-10
ENSG00000225549	1.81621	-1.93308	0.680662	-2.83999	0.00451148	0.0150134
ENSG00000225588	0.689507	-1.96691	0.701935	-2.80212	0.0050768	0.0165704
ENSG00000225649	2.40262	-1.23618	0.468542	-2.63836	0.00833074	0.0246625
ENSG00000225670	15.7398	-1.83174	0.495134	-3.69949	0.000216034	0.00117604
ENSG00000225731	1.21257	-1.53548	0.527965	-2.90829	0.00363412	0.0125317
ENSG00000225742	16.2751	-2.93239	0.500082	-5.86382	4.52343e-09	1.01341e-07
ENSG00000225833	1.06684	-1.80598	0.715312	-2.52475	0.0115782	0.0322198
ENSG00000225969	43.3399	-2.58528	0.391805	-6.59838	4.15671e-11	1.56344e-09
ENSG00000226051	102.289	-2.50958	0.589792	-4.25503	2.09022e-05	0.000160948
ENSG00000226070	0.738891	-3.53505	0.607344	-5.8205	5.86709e-09	1.27722e-07
ENSG00000226087	0.665712	-1.97068	0.826615	-2.38404	0.0171238	0.0441395
ENSG00000226272	3.11848	-1.73069	0.561037	-3.0848	0.00203691	0.00774477
ENSG00000226306	47.0038	-5.27005	0.859452	-6.13188	8.68485e-10	2.38654e-08
ENSG00000226308	12.7407	-1.19225	0.516209	-2.30963	0.0209086	0.0518532
ENSG00000226330	9.35191	-3.65925	0.477276	-7.66695	1.76131e-14	1.48495e-12
ENSG00000226496	5.73149	-1.0596	0.363074	-2.91842	0.00351806	0.0121992
ENSG00000226519	0.416767	-2.09138	0.858192	-2.43696	0.0148115	NA
ENSG00000226594	0.417506	-2.41299	1.13357	-2.12866	0.0332825	NA
ENSG00000226601	8.29822	-2.15553	0.65007	-3.31584	0.000913684	0.00396847
ENSG00000226622	1.27868	-2.26104	0.680715	-3.32157	0.000895138	0.00389642
ENSG00000226644	28.3276	-1.68192	0.437917	-3.84073	0.000122668	0.000730756
ENSG00000226819	2.66583	-2.26581	0.426087	-5.31771	1.05081e-07	1.58194e-06
ENSG00000226872	0.794173	-2.144	0.637504	-3.36312	0.00077068	0.0034428
ENSG00000226889	1.6662	-1.2276	0.38712	-3.17111	0.0015186	0.00606859
ENSG00000227028	52.7661	-6.04406	0.415901	-14.5325	7.54512e-48	1.50125e-43
ENSG00000227038	48.3315	-1.46487	0.540517	-2.71012	0.00672585	0.0208019
ENSG00000227121	1.05718	-2.52515	1.15209	-2.1918	0.0283941	0.0660846
ENSG00000227124	108.14	-1.06247	0.355834	-2.98585	0.00282789	0.0101895
ENSG00000227220	1.7204	-1.4704	0.45631	-3.22236	0.00127139	0.00524396
ENSG00000227245	0.774383	-1.26841	0.548762	-2.3114	0.0208109	0.0516787
ENSG00000227260	1.68271	-1.5664	0.62934	-2.48897	0.0128115	0.0348668
ENSG00000227630	35.2585	-1.15096	0.316462	-3.63697	0.000275866	0.00144902
ENSG00000227640	551.656	-1.15122	0.393415	-2.92622	0.00343111	0.0119461
ENSG00000227695	15.5112	-2.06157	0.409635	-5.0327	4.83621e-07	6.00287e-06
ENSG00000227702	2.78916	-1.04518	0.516685	-2.02286	0.0430872	0.0921834
ENSG00000227959	38.2414	-1.27136	0.322355	-3.94398	8.01389e-05	0.000508782
ENSG00000228035	2.42717	-4.0261	0.631759	-6.37284	1.85556e-10	6.07238e-09
ENSG00000228058	0.723325	-1.67903	0.605496	-2.77299	0.00555437	0.0177592
ENSG00000228126	40.7505	-4.16445	0.562731	-7.40043	1.35748e-13	9.00329e-12
ENSG00000228127	1.33481	-2.12892	0.645912	-3.29599	0.000980753	0.00421288
ENSG00000228172	34.0512	-1.1943	0.221168	-5.39997	6.66538e-08	1.05927e-06
ENSG00000228283	2.50781	-1.10149	0.296934	-3.70955	0.00020763	0.00113872
ENSG00000228314	201.255	-4.86605	0.654942	-7.42973	1.08817e-13	7.44035e-12
ENSG00000228353	1.21649	-1.53996	0.567913	-2.71162	0.00669555	0.0207252
ENSG00000228412	14.1232	-1.74384	0.506472	-3.44312	0.000575046	0.002689
ENSG00000228484	0.697476	-1.65565	0.674462	-2.45478	0.0140973	0.0377301
ENSG00000228522	0.914962	-1.78225	0.632387	-2.81829	0.00482804	0.0158647
ENSG00000228541	22.1132	-1.74303	0.598491	-2.91238	0.00358685	0.012401
ENSG00000228544	71.9775	-1.02094	0.252294	-4.04662	5.1962e-05	0.000350233
ENSG00000228648	0.470241	-3.14943	1.1196	-2.813	0.0049081	0.0160787
ENSG00000228692	1.04601	-2.78415	0.616159	-4.51857	6.22596e-06	5.65911e-05
ENSG00000228789	144.274	-6.18693	0.628622	-9.84205	7.41855e-23	3.20885e-20
ENSG00000229019	0.362696	-2.1054	0.965763	-2.18004	0.0292546	NA
ENSG00000229028	1.86903	-3.62772	0.581095	-6.24291	4.29514e-10	1.28197e-08
ENSG00000229108	1.93846	-1.62909	0.707822	-2.30156	0.0213601	0.0526529
ENSG00000229155	8.01071	-2.15744	0.66161	-3.2609	0.00111059	0.00468465
ENSG00000229212	6.45865	-1.11155	0.302257	-3.67748	0.000235545	0.00126359
ENSG00000229267	13.8817	-1.23577	0.363221	-3.40227	0.000668295	0.0030568
ENSG00000229380	2.95876	-2.15392	0.902159	-2.38752	0.0169626	0.0437808
ENSG00000229415	4.02078	-3.89382	0.944632	-4.12205	3.75511e-05	0.000265728
ENSG00000229425	3.85089	-1.10688	0.504325	-2.19476	0.0281805	0.0657336
ENSG00000229444	5.60158	-1.74082	0.722311	-2.41007	0.0159493	0.0417338
ENSG00000229498	0.839333	-1.48051	0.743537	-1.99117	0.0464618	0.0977427
ENSG00000229660	13.8161	-1.31533	0.378101	-3.47878	0.000503702	0.00240455
ENSG00000229666	37.1801	-1.00759	0.317673	-3.17178	0.00151508	0.00606184
ENSG00000229782	4.03429	-2.62878	0.566198	-4.64287	3.43602e-06	3.40301e-05
ENSG00000229891	87.3133	-1.21382	0.423708	-2.86475	0.00417336	0.0141028
ENSG00000230084	6.57976	-1.03704	0.302413	-3.42921	0.000605336	0.0028082
ENSG00000230102	20.974	-2.71058	0.478653	-5.66292	1.48818e-08	2.90013e-07
ENSG00000230156	3.56528	-5.22238	0.711227	-7.34278	2.09199e-13	1.32562e-11
ENSG00000230368	1.94623	-2.02127	0.974673	-2.07379	0.0380986	0.0836327
ENSG00000230438	65.7663	-1.66843	0.390449	-4.27311	1.92768e-05	0.000150648
ENSG00000230490	4.4606	-1.60127	0.449126	-3.56529	0.000363455	0.00182941
ENSG00000230749	2.04621	-1.25352	0.479298	-2.61531	0.00891453	0.026088
ENSG00000230790	1.59399	-1.77524	0.598785	-2.96473	0.00302947	0.0107908
ENSG00000230825	37.5047	-4.7348	0.545653	-8.67731	4.05252e-18	7.53579e-16
ENSG00000230910	2.48156	-1.2022	0.548043	-2.19362	0.0282624	0.0658581
ENSG00000230970	1.46752	-3.60381	0.950528	-3.79138	0.000149815	0.000866785
ENSG00000230978	4.40716	-1.17011	0.540974	-2.16297	0.0305438	0.0700635
ENSG00000231013	1.20201	-3.42813	0.825538	-4.1526	3.2872e-05	0.000236618
ENSG00000231028	9.40143	-1.05751	0.287812	-3.67432	0.000238488	0.00127731
ENSG00000231062	15.357	-5.02609	0.83482	-6.02057	1.73808e-09	4.43934e-08
ENSG00000231170	1.12325	-1.8133	0.523812	-3.46174	0.000536693	0.00253648
ENSG00000231246	2.91939	-2.54828	0.41211	-6.1835	6.26939e-10	1.80263e-08
ENSG00000231412	182.635	-3.44298	0.593513	-5.80102	6.59142e-09	1.4209e-07
ENSG00000231419	5.91508	-3.02398	0.457696	-6.60696	3.92286e-11	1.48956e-09
ENSG00000231535	21.3877	-2.0207	0.685453	-2.94797	0.00319866	0.0112724
ENSG00000231621	4.29241	-1.22317	0.590944	-2.06985	0.0384661	0.0842536
ENSG00000231651	1.9906	-1.15511	0.489611	-2.35924	0.0183126	0.0466298
ENSG00000231691	0.505497	-1.85991	0.881015	-2.1111	0.034764	0.0777452
ENSG00000231720	1.10835	-2.96636	1.17497	-2.52464	0.0115818	0.0322208
ENSG00000231769	4.57754	-3.47978	0.642053	-5.41977	5.9676e-08	9.62995e-07
ENSG00000231863	9.60276	-2.66838	0.728924	-3.66072	0.000251512	0.00133786
ENSG00000231887	522.753	-5.40976	0.826155	-6.54811	5.82693e-11	2.12341e-09
ENSG00000231901	9.75947	-1.96941	0.758961	-2.59487	0.0094626	0.0274017
ENSG00000231943	0.566974	-2.28207	0.75803	-3.01053	0.00260789	0.00952968
ENSG00000231993	18.6639	-1.50206	0.29188	-5.14614	2.65897e-07	3.54119e-06
ENSG00000232046	3.55244	-1.78781	0.379901	-4.70599	2.5264e-06	2.60996e-05
ENSG00000232079	44.6953	-2.38315	0.714602	-3.33494	0.000853189	0.00375075
ENSG00000232110	2.98583	-1.88158	0.489831	-3.84128	0.000122397	0.000729577
ENSG00000232121	0.396642	-2.62552	1.13143	-2.32053	0.0203122	NA
ENSG00000232287	0.739863	-2.70304	0.643774	-4.19874	2.68408e-05	0.00019905
ENSG00000232328	6.14346	-3.60911	0.471016	-7.66239	1.82509e-14	1.52579e-12
ENSG00000232451	0.802923	-4.20625	0.978221	-4.2999	1.70874e-05	0.000135615
ENSG00000232656	7.24877	-1.82493	0.431468	-4.22959	2.34117e-05	0.000177052
ENSG00000232680	14.1373	-1.7774	0.576336	-3.08397	0.00204259	0.0077649
ENSG00000232803	38.8277	-1.0648	0.472064	-2.25563	0.0240936	0.0579604
ENSG00000232806	2.07195	-1.92358	0.794813	-2.42017	0.0155133	0.0408288
ENSG00000232876	2.35819	-1.12714	0.366001	-3.07961	0.00207269	0.00786277
ENSG00000232938	12.309	-1.31154	0.472224	-2.77736	0.00548021	0.0175587
ENSG00000232977	12.0455	-1.38163	0.380717	-3.62901	0.000284512	0.00148451
ENSG00000233052	11.8477	-1.53492	0.761798	-2.01487	0.0439183	0.0935592
ENSG00000233070	12.6317	-1.74347	0.777675	-2.24191	0.0249675	0.0596033
ENSG00000233093	7.51136	-1.14373	0.430205	-2.65858	0.00784711	0.0234894
ENSG00000233110	4.03778	-1.46187	0.511115	-2.86015	0.00423436	0.0142677
ENSG00000233220	1.93808	-1.22957	0.366266	-3.35704	0.000787814	0.00350831
ENSG00000233256	0.711694	-1.78941	0.741195	-2.41422	0.0157689	0.0413431
ENSG00000233342	12.3431	-3.50458	0.633394	-5.53301	3.1478e-08	5.52308e-07
ENSG00000233452	79.5672	-1.63049	0.423974	-3.84574	0.00012019	0.000717496
ENSG00000233517	8.44942	-2.62338	0.639307	-4.10347	4.07001e-05	0.000284244
ENSG00000233529	0.769422	-1.24436	0.623614	-1.99541	0.0459987	0.0970043
ENSG00000233554	38.4836	-1.2805	0.261212	-4.90215	9.47916e-07	1.10039e-05
ENSG00000233622	58.4156	-1.04704	0.329475	-3.1779	0.00148347	0.00595814
ENSG00000233639	1.70518	-1.52207	0.629988	-2.41604	0.0156905	0.0411801
ENSG00000233725	21.8297	-2.50155	0.733857	-3.40877	0.000652562	0.00299862
ENSG00000233760	3.42729	-1.40009	0.617392	-2.26774	0.0233449	0.056549
ENSG00000233834	65.7595	-1.45813	0.375584	-3.88229	0.000103478	0.000632922
ENSG00000233836	42.2765	-1.84945	0.575484	-3.21373	0.00131023	0.00536856
ENSG00000233850	10.6629	-4.11087	0.752651	-5.46186	4.71181e-08	7.82562e-07
ENSG00000233893	1.22469	-1.35498	0.501971	-2.69932	0.00694821	0.0213215
ENSG00000233967	13.8462	-1.60873	0.397303	-4.04913	5.14075e-05	0.000347201
ENSG00000234132	1.64154	-2.43831	0.845232	-2.88479	0.0039168	0.0133538
ENSG00000234141	1.91125	-1.08791	0.443376	-2.4537	0.0141396	0.037814
ENSG00000234286	4.6567	-1.61604	0.515972	-3.13204	0.00173599	0.00677937
ENSG00000234477	9.81364	-1.24061	0.481078	-2.57881	0.00991402	0.0284522
ENSG00000234478	37.8844	-2.57896	0.383616	-6.72276	1.78318e-11	7.15321e-10
ENSG00000234535	1.68504	-1.27065	0.543964	-2.33591	0.0194957	0.0490834
ENSG00000234810	1.37936	-1.66356	0.604687	-2.7511	0.00593948	0.0187346
ENSG00000234899	38.5021	-1.02751	0.446161	-2.303	0.0212786	0.0525155
ENSG00000235077	1.71655	-1.79183	0.453009	-3.95539	7.64109e-05	0.000488701
ENSG00000235097	27.8861	-5.23188	0.647478	-8.0804	6.4556e-16	7.2569e-14
ENSG00000235099	0.277084	-2.17387	1.06494	-2.04131	0.0412201	NA
ENSG00000235285	0.55402	-1.4921	0.746375	-1.99913	0.0455941	0.0963963
ENSG00000235314	100.486	-1.00115	0.266701	-3.75385	0.00017414	0.000982103
ENSG00000235321	1.22286	-2.48182	0.651013	-3.81224	0.000137714	0.000806623
ENSG00000235407	0.702718	-1.7504	0.701137	-2.49651	0.0125421	0.0342823
ENSG00000235491	9.39916	-4.13612	1.04835	-3.94537	7.96777e-05	0.000506177
ENSG00000235527	6.02337	-1.18379	0.355225	-3.33252	0.000860638	0.00377599
ENSG00000235725	13.1012	-1.43408	0.541183	-2.64989	0.00805173	0.0239828
ENSG00000235772	3.82419	-1.34227	0.416778	-3.22059	0.00127929	0.00526998
ENSG00000235830	0.552	-2.30463	0.823114	-2.79989	0.00511202	0.0166662
ENSG00000235831	51.7873	-1.18028	0.252236	-4.67926	2.87915e-06	2.92576e-05
ENSG00000235863	860.498	-1.0212	0.229843	-4.44301	8.87101e-06	7.65423e-05
ENSG00000235902	1.35312	-3.22759	0.576895	-5.59477	2.20918e-08	4.10038e-07
ENSG00000235904	7.81426	-1.48855	0.548889	-2.71193	0.00668927	0.0207089
ENSG00000235978	32.6472	-1.13811	0.348066	-3.26981	0.0010762	0.00456278
ENSG00000236091	2.08291	-2.24611	0.4982	-4.50845	6.53039e-06	5.89008e-05
ENSG00000236155	5.68334	-1.10635	0.434277	-2.54756	0.010848	0.0306378
ENSG00000236166	1.29582	-1.12191	0.454986	-2.4658	0.0136706	0.0367871
ENSG00000236208	7.2932	-5.14704	1.41642	-3.63382	0.000279253	0.00146372
ENSG00000236393	4.04202	-1.62011	0.395845	-4.09278	4.2624e-05	0.000296328
ENSG00000236409	9.59837	-1.0126	0.369432	-2.74095	0.00612614	0.019241
ENSG00000236427	12.8649	-1.4031	0.561768	-2.49765	0.0125019	0.0341931
ENSG00000236508	1.27184	-1.98824	0.660281	-3.01121	0.00260212	0.00951733
ENSG00000236780	10.7162	-3.10157	0.664155	-4.66995	3.01279e-06	3.0491e-05
ENSG00000236915	6.55001	-3.12203	0.613354	-5.09009	3.57893e-07	4.60906e-06
ENSG00000237125	9.56881	-1.74743	0.601683	-2.90424	0.00368144	0.0126686
ENSG00000237238	36.3212	-2.4248	0.430328	-5.63478	1.75282e-08	3.33979e-07
ENSG00000237276	307.999	-1.79165	0.320066	-5.59776	2.17143e-08	4.03408e-07
ENSG00000237311	7.10966	-2.65734	0.644864	-4.12078	3.77587e-05	0.000266887
ENSG00000237328	1.00684	-1.34495	0.598611	-2.24678	0.0246539	0.0590511
ENSG00000237352	5.99995	-1.92263	0.5881	-3.26922	0.00107843	0.00457029
ENSG00000237413	1.07995	-1.35905	0.61213	-2.22019	0.0264057	0.0623465
ENSG00000237453	3.44963	-1.50786	0.449162	-3.35706	0.00078777	0.00350831
ENSG00000237560	2.69761	-4.62556	0.774734	-5.97052	2.36504e-09	5.80236e-08
ENSG00000237949	0.924867	-4.04782	0.802602	-5.04337	4.57409e-07	5.71675e-06
ENSG00000237975	101.329	-1.75162	0.464127	-3.77401	0.000160645	0.00091955
ENSG00000238078	3.94886	-1.6391	0.518705	-3.15997	0.00157783	0.00627505
ENSG00000238099	1.93253	-2.0056	0.622582	-3.22143	0.00127552	0.00525773
ENSG00000239268	0.602376	-3.55153	0.713127	-4.98022	6.35134e-07	7.68222e-06
ENSG00000239474	1677.68	-5.10595	0.935674	-5.45697	4.84329e-08	8.01722e-07
ENSG00000239552	12.823	-1.67437	0.481591	-3.47674	0.000507552	0.00241887
ENSG00000239801	1.07822	-1.18419	0.467141	-2.53498	0.0112454	0.0314839
ENSG00000240040	38.2823	-1.70396	0.509248	-3.34603	0.00081977	0.00362869
ENSG00000240063	10.8199	-1.25757	0.63815	-1.97065	0.0487635	0.101511
ENSG00000240095	1.59286	-1.85959	0.79828	-2.3295	0.0198326	0.0497427
ENSG00000240194	0.960617	-2.3963	0.810726	-2.95575	0.00311911	0.0110468
ENSG00000240240	6.43597	-2.40449	0.519044	-4.63254	3.61206e-06	3.53861e-05
ENSG00000240859	107.573	-1.01288	0.339629	-2.98232	0.00286074	0.0102837
ENSG00000241158	11.3024	-2.55704	0.433413	-5.89979	3.63965e-09	8.44751e-08
ENSG00000241479	14.6657	-3.52496	0.49679	-7.09548	1.28906e-12	6.6967e-11
ENSG00000241684	9.45072	-1.26285	0.344727	-3.66333	0.000248959	0.0013266
ENSG00000242107	0.74645	-3.97038	0.891386	-4.45417	8.42183e-06	7.32703e-05
ENSG00000242136	22.1135	-1.67456	0.478239	-3.5015	0.000462642	0.00224079
ENSG00000242317	7.20629	-4.09892	0.872215	-4.69944	2.60879e-06	2.67838e-05
ENSG00000242770	5.98024	-2.84122	0.785209	-3.61842	0.000296403	0.00153143
ENSG00000242948	2.15319	-1.66758	0.615753	-2.70819	0.00676504	0.0208844
ENSG00000243004	9.14099	-1.97286	0.457995	-4.3076	1.65034e-05	0.000131927
ENSG00000243384	0.910649	-2.86583	0.568279	-5.043	4.58297e-07	5.72425e-06
ENSG00000243422	6.9367	-1.97075	0.373568	-5.27547	1.32418e-07	1.92597e-06
ENSG00000244040	22.3214	-4.79853	0.356174	-13.4724	2.2729e-41	1.50746e-37
ENSG00000244358	2.1629	-1.79467	0.858087	-2.09147	0.0364856	0.0808323
ENSG00000244383	1.76921	-2.05293	0.573185	-3.58161	0.000341484	0.00173197
ENSG00000245281	12.8567	-1.71129	0.243247	-7.03519	1.98989e-12	9.99817e-11
ENSG00000245293	2.5745	-1.39924	0.414061	-3.3793	0.00072671	0.00328249
ENSG00000245466	19.2593	-2.39896	0.535103	-4.48318	7.35385e-06	6.52338e-05
ENSG00000245857	5.79094	-1.23653	0.514914	-2.40144	0.0163309	0.0425476
ENSG00000245864	0.383306	-2.66073	1.06838	-2.49044	0.0127585	NA
ENSG00000246022	4.4929	-2.59177	0.618231	-4.19224	2.76219e-05	0.000203779
ENSG00000246100	71.0318	-2.23195	0.425445	-5.24616	1.55304e-07	2.21353e-06
ENSG00000246375	5.89982	-2.49117	0.386033	-6.45326	1.09466e-10	3.7297e-09
ENSG00000246430	21.5408	-1.07398	0.511123	-2.10122	0.0356215	0.0792584
ENSG00000247011	1.73199	-1.71601	0.600484	-2.85771	0.00426714	0.0143612
ENSG00000248050	1.79043	-2.05236	0.680319	-3.01676	0.00255488	0.00938079
ENSG00000248473	0.681396	-1.3705	0.668118	-2.05129	0.0402385	0.0872901
ENSG00000248576	1.6147	-1.39782	0.457105	-3.05798	0.00222838	0.00835779
ENSG00000248753	0.593322	-3.23023	0.590112	-5.47393	4.40158e-08	7.38433e-07
ENSG00000248801	7.11179	-3.19565	0.822831	-3.88373	0.000102867	0.000629963
ENSG00000248869	0.824174	-3.12371	0.970384	-3.21904	0.00128619	0.00529075
ENSG00000248905	440.36	-1.36674	0.320411	-4.26558	1.99387e-05	0.000154908
ENSG00000248925	4.973	-1.38138	0.299618	-4.61046	4.01773e-06	3.86561e-05
ENSG00000249082	175.088	-2.16087	0.533638	-4.04932	5.13662e-05	0.00034704
ENSG00000249085	1.1096	-1.23789	0.552867	-2.23904	0.0251532	0.059937
ENSG00000249094	3.52819	-1.45508	0.403693	-3.60443	0.000312843	0.0016076
ENSG00000249464	28.0755	-1.92667	0.425067	-4.53263	5.8253e-06	5.34375e-05
ENSG00000249494	1.21192	-1.00568	0.372241	-2.70169	0.00689884	0.0211929
ENSG00000249631	4.49517	-2.21779	0.571979	-3.8774	0.000105577	0.000643588
ENSG00000249743	4.58479	-3.992	0.580349	-6.87861	6.04396e-12	2.72691e-10
ENSG00000249776	0.803226	-1.95134	0.90774	-2.14967	0.0315816	0.071971
ENSG00000249797	2.97296	-2.75885	0.561628	-4.91224	9.00429e-07	1.05202e-05
ENSG00000249926	0.688137	-1.48823	0.714284	-2.08353	0.0372034	0.0820205
ENSG00000250026	235.519	-3.05363	0.75766	-4.03034	5.56951e-05	0.000372994
ENSG00000250073	18.5182	-2.88056	0.288402	-9.98801	1.71995e-23	9.05458e-21
ENSG00000250258	1.22911	-1.23865	0.509399	-2.43159	0.0150328	0.0397907
ENSG00000250266	2.09804	-2.43103	0.942977	-2.57803	0.00993649	0.0284962
ENSG00000250305	109.087	-2.37586	0.468919	-5.06666	4.04851e-07	5.14531e-06
ENSG00000250328	8.03483	-1.16839	0.484289	-2.41258	0.0158401	0.041508
ENSG00000250343	0.541091	-1.38369	0.682124	-2.0285	0.0425093	0.0911135
ENSG00000250360	2.63201	-1.76632	0.765066	-2.30871	0.0209595	0.0519212
ENSG00000250426	24.9178	-2.77271	0.696066	-3.9834	6.79353e-05	0.000442313
ENSG00000250508	23.6796	-1.00337	0.479914	-2.09072	0.0365529	0.0809251
ENSG00000250596	3.46865	-3.05948	0.575608	-5.31522	1.06531e-07	1.59973e-06
ENSG00000250626	0.3352	-2.22488	0.887704	-2.50633	0.012199	NA
ENSG00000250878	22.7443	-5.94396	0.54763	-10.854	1.90925e-27	2.23461e-24
ENSG00000250961	0.583759	-2.46672	0.557074	-4.428	9.5113e-06	8.13263e-05
ENSG00000251027	0.437052	-2.8554	1.22981	-2.32183	0.0202422	NA
ENSG00000251076	3.71342	-2.47467	0.867773	-2.85175	0.00434791	0.0145812
ENSG00000251152	14.6667	-3.0069	0.58771	-5.1163	3.11579e-07	4.08611e-06
ENSG00000251191	9.12349	-1.21902	0.475744	-2.56235	0.0103966	0.0295686
ENSG00000251325	0.33801	-2.40752	1.01076	-2.38188	0.0172244	NA
ENSG00000251370	0.417205	-1.77691	0.824706	-2.1546	0.0311934	NA
ENSG00000251573	1.01312	-2.26671	0.948478	-2.38984	0.0168558	0.0435549
ENSG00000251584	0.912936	-1.60097	0.713985	-2.2423	0.0249419	0.0595665
ENSG00000251586	2.00355	-2.44088	0.468029	-5.21523	1.83589e-07	2.56702e-06
ENSG00000251615	160.931	-2.07836	0.249065	-8.34462	7.14414e-17	9.80324e-15
ENSG00000251632	1.17395	-1.19814	0.56178	-2.13276	0.032944	0.0744244
ENSG00000251665	0.476535	-2.89682	1.01959	-2.84116	0.00449498	0.014976
ENSG00000253115	1.76466	-3.90304	0.891134	-4.37986	1.18758e-05	9.89503e-05
ENSG00000253177	0.938948	-1.88676	0.657971	-2.86754	0.00413671	0.0139957
ENSG00000253181	2.73834	-2.21673	0.925223	-2.39589	0.01658	0.0430613
ENSG00000253196	22.7546	-1.288	0.611567	-2.10607	0.0351979	0.0785215
ENSG00000253348	6.02748	-1.01803	0.491469	-2.07141	0.0383206	0.0840183
ENSG00000253474	6.93792	-2.95635	1.18558	-2.4936	0.0126456	0.0345097
ENSG00000253490	20.6664	-2.62354	0.402907	-6.51153	7.43877e-11	2.63362e-09
ENSG00000253552	202.793	-1.48717	0.315875	-4.70809	2.5005e-06	2.58723e-05
ENSG00000253632	1.17563	-1.0801	0.518883	-2.08159	0.0373801	0.0823282
ENSG00000253644	0.506208	-1.44638	0.706638	-2.04685	0.0406729	0.0880757
ENSG00000253711	0.724985	-2.80868	0.879431	-3.19374	0.00140442	0.00570047
ENSG00000253807	4.70218	-2.91047	0.623693	-4.66651	3.06353e-06	3.09103e-05
ENSG00000254024	53.3293	-1.8258	0.484094	-3.77157	0.000162224	0.000926719
ENSG00000254038	2.36723	-1.71374	0.628904	-2.72496	0.00643083	0.0200596
ENSG00000254109	30.57	-1.42694	0.447733	-3.18704	0.00143735	0.00580572
ENSG00000254143	1.5482	-1.77639	0.707728	-2.50999	0.0120735	0.0333188
ENSG00000254153	10.6039	-1.46621	0.537914	-2.72573	0.00641588	0.0200246
ENSG00000254204	3.29943	-1.15094	0.524834	-2.19297	0.0283098	0.0659346
ENSG00000254290	2.87165	-2.66869	0.729373	-3.65888	0.000253321	0.00134624
ENSG00000254333	2.6511	-2.29432	0.503504	-4.55671	5.19619e-06	4.81773e-05
ENSG00000254343	61.5444	-1.78709	0.422932	-4.22549	2.38426e-05	0.000179628
ENSG00000254429	1.18544	-1.42981	0.405638	-3.52485	0.000423729	0.00208223
ENSG00000254533	1.66171	-1.67076	0.480045	-3.48042	0.000500632	0.00239328
ENSG00000254561	2.18545	-1.05014	0.484705	-2.16655	0.0302694	0.0695462
ENSG00000254689	0.592462	-1.39104	0.643757	-2.16082	0.0307094	0.0703459
ENSG00000254731	1.32572	-2.51866	0.613307	-4.10669	4.01363e-05	0.000280997
ENSG00000254814	5.87536	-1.99445	0.550061	-3.62587	0.000287986	0.00149697
ENSG00000254905	1.40503	-1.13438	0.439098	-2.58343	0.00978223	0.0281389
ENSG00000254911	6.04816	-1.02597	0.280024	-3.66386	0.000248446	0.00132422
ENSG00000254988	8.88063	-3.01063	0.526235	-5.72108	1.05847e-08	2.14246e-07
ENSG00000255007	2.18706	-2.30618	0.911039	-2.53137	0.0113617	0.03175
ENSG00000255027	0.542942	-3.36568	0.945943	-3.55802	0.000373666	0.00187464
ENSG00000255084	0.659743	-2.03146	0.736403	-2.75862	0.00580457	0.0183995
ENSG00000255085	4.21452	-1.17665	0.50921	-2.31075	0.0208469	0.051739
ENSG00000255159	1.58074	-1.70615	0.489188	-3.48771	0.000487171	0.00233709
ENSG00000255202	16.6507	-1.26979	0.479303	-2.64925	0.00806716	0.0240144
ENSG00000255308	1.86083	-2.59044	0.520045	-4.98118	6.31976e-07	7.658e-06
ENSG00000255311	0.431508	-1.82427	0.823897	-2.2142	0.0268153	NA
ENSG00000255325	22.3581	-1.28312	0.513301	-2.49974	0.0124283	0.0340428
ENSG00000255364	30.5955	-1.91499	0.449304	-4.26213	2.02484e-05	0.000156545
ENSG00000255471	10.2662	-1.83453	0.331246	-5.53826	3.05497e-08	5.38394e-07
ENSG00000255480	0.368157	-2.0873	0.960318	-2.17355	0.0297389	NA
ENSG00000255495	9.10673	-1.19582	0.33789	-3.5391	0.000401501	0.00199517
ENSG00000255507	7.09634	-1.55555	0.357091	-4.35617	1.32356e-05	0.000108822
ENSG00000255727	0.661723	-2.69023	0.702732	-3.82824	0.000129061	0.000762277
ENSG00000255774	4.71955	-2.19583	0.702936	-3.1238	0.00178533	0.00694755
ENSG00000255986	1.55852	-2.59172	0.63814	-4.06136	4.87874e-05	0.000332781
ENSG00000256185	11.6107	-1.08404	0.266913	-4.06141	4.87765e-05	0.000332781
ENSG00000256609	3.04016	-1.3178	0.544507	-2.42018	0.0155129	0.0408288
ENSG00000256612	130.123	-3.3504	0.687924	-4.87031	1.11423e-06	1.26975e-05
ENSG00000256733	4.04394	-1.4464	0.454326	-3.18362	0.00145445	0.00585931
ENSG00000256751	61.3112	-2.03991	0.355071	-5.74509	9.18724e-09	1.88841e-07
ENSG00000256884	0.777641	-1.48766	0.611701	-2.432	0.0150157	0.0397588
ENSG00000257052	7.70938	-1.05945	0.300902	-3.52091	0.000430076	0.00210769
ENSG00000257512	5.7472	-2.80152	0.709788	-3.94697	7.91451e-05	0.000504081
ENSG00000257542	23.9695	-2.39448	0.472601	-5.0666	4.04978e-07	5.14531e-06
ENSG00000257551	1.6286	-1.43495	0.683295	-2.10004	0.0357252	0.079404
ENSG00000257588	38.5693	-3.8198	0.764122	-4.99894	5.76468e-07	7.04977e-06
ENSG00000257647	2.93092	-1.30569	0.56834	-2.29738	0.0215972	0.0531371
ENSG00000257771	2.00323	-3.25217	0.796354	-4.08383	4.42992e-05	0.000306049
ENSG00000258077	29.5541	-1.22193	0.518201	-2.35803	0.0183723	0.0467439
ENSG00000258231	2.54693	-2.27264	0.901434	-2.52114	0.0116976	0.0324748
ENSG00000258232	0.525946	-1.25702	0.599546	-2.09662	0.0360273	0.080001
ENSG00000258249	0.684476	-1.45005	0.646103	-2.2443	0.0248128	0.0593533
ENSG00000258413	2.93897	-1.63864	0.321312	-5.09985	3.39918e-07	4.40035e-06
ENSG00000258551	1.71032	-2.21342	0.607697	-3.64231	0.000270201	0.00142453
ENSG00000258560	0.508182	-1.50609	0.751656	-2.0037	0.0451027	0.0955402
ENSG00000258603	2.10524	-2.26312	0.621398	-3.64198	0.000270544	0.00142526
ENSG00000258604	4.94831	-3.08784	0.506854	-6.09216	1.11394e-09	2.95916e-08
ENSG00000258616	44.3254	-8.02082	0.888515	-9.02722	1.76092e-19	3.80838e-17
ENSG00000258661	84.2932	-1.9827	0.517713	-3.82974	0.00012828	0.000758062
ENSG00000258689	82.1335	-2.82066	0.505959	-5.57487	2.4772e-08	4.51363e-07
ENSG00000258699	0.598344	-1.49207	0.714298	-2.08886	0.0367206	0.0812083
ENSG00000258752	7.73314	-1.4751	0.721443	-2.04465	0.0408896	0.0884039
ENSG00000258766	2.28978	-3.919	0.592579	-6.61346	3.75437e-11	1.43379e-09
ENSG00000258837	3.09528	-1.90841	0.821021	-2.32443	0.0201024	0.0502611
ENSG00000258933	1.01492	-3.35054	1.11218	-3.0126	0.00259022	0.00948335
ENSG00000259093	2.64148	-1.39992	0.49412	-2.83315	0.00460917	0.0152721
ENSG00000259115	1.57939	-2.5175	0.842747	-2.98726	0.00281494	0.0101528
ENSG00000259153	250.462	-1.24325	0.372298	-3.33938	0.000839646	0.00370185
ENSG00000259275	11.727	-1.84976	0.373547	-4.9519	7.3494e-07	8.74587e-06
ENSG00000259291	213.464	-1.9967	0.286333	-6.97335	3.09492e-12	1.49829e-10
ENSG00000259319	51.3935	-1.13907	0.29565	-3.85275	0.000116797	0.00069955
ENSG00000259342	7.98085	-1.64179	0.470739	-3.4877	0.000487201	0.00233709
ENSG00000259459	31.1423	-1.03889	0.529961	-1.9603	0.0499603	0.103505
ENSG00000259473	0.584879	-2.37262	0.875495	-2.71003	0.00672765	0.0208019
ENSG00000259523	29.8457	-1.49079	0.279221	-5.33911	9.34044e-08	1.42411e-06
ENSG00000259542	0.722796	-1.20419	0.583053	-2.06532	0.0388931	0.0850298
ENSG00000259616	0.806634	-2.87287	0.76393	-3.76065	0.000169472	0.00096095
ENSG00000259663	26.3833	-2.16737	0.533785	-4.06038	4.89939e-05	0.000333847
ENSG00000259685	1.40142	-1.40797	0.542612	-2.5948	0.00946464	0.0274036
ENSG00000259840	6.34428	-2.52174	0.411947	-6.12152	9.2689e-10	2.52289e-08
ENSG00000259883	3.02967	-1.37749	0.34595	-3.98178	6.84022e-05	0.000444916
ENSG00000259925	7.36335	-3.55504	0.770092	-4.61638	3.90487e-06	3.78263e-05
ENSG00000259935	1.84932	-1.09573	0.3885	-2.8204	0.00479636	0.0157741
ENSG00000259969	21.3955	-1.00767	0.381906	-2.63852	0.00832684	0.0246546
ENSG00000260015	3.21691	-2.35276	0.607417	-3.87338	0.000107334	0.000652138
ENSG00000260228	45.2854	-2.63684	0.344218	-7.66038	1.85379e-14	1.5433e-12
ENSG00000260339	14.376	-1.75121	0.301566	-5.80705	6.35828e-09	1.37661e-07
ENSG00000260372	11.1607	-2.65847	0.704987	-3.77095	0.000162627	0.000928224
ENSG00000260386	2.61477	-2.55271	0.606364	-4.20987	2.55516e-05	0.000190626
ENSG00000260398	17.3496	-2.90029	0.516611	-5.61407	1.97624e-08	3.70606e-07
ENSG00000260401	1415.01	-2.03707	0.334129	-6.09668	1.08295e-09	2.88841e-08
ENSG00000260402	5.93136	-3.69946	0.849024	-4.3573	1.31674e-05	0.000108396
ENSG00000260461	120.403	-1.09223	0.188777	-5.78582	7.21578e-09	1.54379e-07
ENSG00000260466	2.28467	-2.26246	0.546887	-4.13697	3.51916e-05	0.000251512
ENSG00000260469	12.159	-2.4087	0.692505	-3.47824	0.00050471	0.00240705
ENSG00000260541	3.40275	-1.06373	0.335433	-3.17121	0.00151806	0.00606859
ENSG00000260583	4.9278	-1.18887	0.36446	-3.262	0.00110631	0.00466856
ENSG00000260592	2.78448	-2.59297	0.503115	-5.15384	2.55201e-07	3.41934e-06
ENSG00000260691	2.53549	-2.30881	0.585623	-3.94249	8.06412e-05	0.000511319
ENSG00000260711	73.1891	-1.15601	0.349987	-3.30302	0.000956499	0.00412472
ENSG00000260871	1.97554	-1.48038	0.359795	-4.11451	3.88008e-05	0.000273088
ENSG00000261026	18.275	-1.24273	0.52961	-2.34651	0.0189504	0.047947
ENSG00000261068	986.045	-2.94171	0.360222	-8.1664	3.17733e-16	3.87849e-14
ENSG00000261069	6.62627	-1.04739	0.487861	-2.14691	0.0318006	0.0723542
ENSG00000261101	8.4245	-1.23605	0.403976	-3.05971	0.00221549	0.00831756
ENSG00000261104	63.5269	-1.20453	0.564305	-2.13454	0.0327984	0.0741326
ENSG00000261168	16.0721	-1.44238	0.514086	-2.80572	0.00502043	0.0164025
ENSG00000261175	115.983	-1.20821	0.52245	-2.31259	0.0207454	0.0515707
ENSG00000261193	0.730133	-1.62726	0.651336	-2.49835	0.0124774	0.0341584
ENSG00000261195	0.98887	-2.49363	0.537438	-4.63985	3.48663e-06	3.44456e-05
ENSG00000261253	12.2867	-1.20692	0.345283	-3.49544	0.000473278	0.00228176
ENSG00000261267	11.0695	-1.4609	0.332569	-4.39276	1.11921e-05	9.38432e-05
ENSG00000261268	32.8686	-2.44157	0.511596	-4.77245	1.82e-06	1.94664e-05
ENSG00000261338	97.7405	-1.20655	0.232153	-5.19723	2.02285e-07	2.78537e-06
ENSG00000261434	12.1834	-3.38307	0.711372	-4.7557	1.97762e-06	2.09412e-05
ENSG00000261447	1.42573	-1.02087	0.432947	-2.35795	0.0183762	0.0467439
ENSG00000261472	0.481338	-3.30888	0.955266	-3.46383	0.000532545	0.00251987
ENSG00000261489	0.489951	-2.03387	1.01949	-1.99499	0.046044	0.0970548
ENSG00000261520	31.8038	-1.89052	0.925479	-2.04275	0.0410776	0.0887139
ENSG00000261553	92.0035	-1.34974	0.233906	-5.77044	7.90666e-09	1.66479e-07
ENSG00000261600	12.2668	-3.38402	0.676643	-5.00119	5.69767e-07	6.9764e-06
ENSG00000261659	66.9767	-1.06582	0.270323	-3.94277	8.05457e-05	0.000510876
ENSG00000261664	6.30378	-2.26808	0.457036	-4.96258	6.95626e-07	8.31284e-06
ENSG00000261671	3.14861	-1.03272	0.397758	-2.59636	0.00942183	0.0273035
ENSG00000261795	2.79657	-1.46676	0.555209	-2.64182	0.00824607	0.0244519
ENSG00000261863	3.45484	-2.36432	0.874354	-2.70408	0.00684936	0.0210856
ENSG00000261888	147.171	-1.88304	0.41687	-4.5171	6.26937e-06	5.68817e-05
ENSG00000262061	9.88384	-1.65895	0.50919	-3.25801	0.00112198	0.00472767
ENSG00000262185	8.2447	-1.14754	0.314787	-3.64545	0.000266928	0.00140883
ENSG00000262188	7.66412	-1.75057	0.498288	-3.51317	0.000442794	0.00215885
ENSG00000262583	7.0108	-1.33606	0.441637	-3.02524	0.00248438	0.00916079
ENSG00000262823	12.3449	-1.5281	0.374421	-4.08122	4.47995e-05	0.000308862
ENSG00000262884	5.95588	-1.20217	0.51567	-2.33127	0.019739	0.0495518
ENSG00000262921	3.33322	-3.76705	0.554798	-6.78995	1.12169e-11	4.72844e-10
ENSG00000262966	11.9462	-1.65984	0.458268	-3.62199	0.000292345	0.00151479
ENSG00000263167	2.80014	-1.54146	0.453282	-3.40066	0.000672244	0.00307063
ENSG00000263325	9.74741	-1.03753	0.480047	-2.1613	0.0306718	0.0702761
ENSG00000263400	19.0561	-1.70041	0.328979	-5.16875	2.35659e-07	3.1854e-06
ENSG00000263429	45.2062	-2.85337	0.69653	-4.09654	4.19369e-05	0.000292061
ENSG00000263489	1.70253	-2.71766	1.31723	-2.06317	0.0390965	0.0853805
ENSG00000263508	2.40902	-3.34917	0.528488	-6.33728	2.33856e-10	7.44485e-09
ENSG00000263586	2.7364	-1.12485	0.415964	-2.7042	0.00684698	0.0210828
ENSG00000264016	5.52165	-1.86588	0.348335	-5.35658	8.481e-08	1.30407e-06
ENSG00000264785	23.4717	-1.62123	0.68688	-2.36029	0.0182609	0.046528
ENSG00000265142	67.25	-5.6417	0.952466	-5.92325	3.15633e-09	7.50316e-08
ENSG00000265158	14.8747	-3.4569	0.493425	-7.00594	2.4534e-12	1.2113e-10
ENSG00000265356	4.04893	-2.68235	0.894105	-3.00005	0.0026994	0.0098154
ENSG00000265369	4.16565	-1.67967	0.850066	-1.97593	0.0481625	0.100523
ENSG00000265374	1.78577	-3.41571	0.842273	-4.05534	5.00604e-05	0.000340182
ENSG00000265408	1.15393	-1.36335	0.668792	-2.03852	0.0414981	0.0894376
ENSG00000265485	3.29343	-1.33189	0.467283	-2.8503	0.00436782	0.0146307
ENSG00000265751	8.15366	-4.76027	1.56216	-3.04725	0.00230949	0.00861814
ENSG00000265778	44.143	-1.1328	0.200444	-5.65144	1.59107e-08	3.07952e-07
ENSG00000265787	17.3758	-4.25883	0.576945	-7.3817	1.56284e-13	1.0162e-11
ENSG00000266588	1.70468	-1.90646	0.510536	-3.73423	0.000188287	0.00105205
ENSG00000266729	111.36	-2.00799	0.439846	-4.56521	4.98993e-06	4.65252e-05
ENSG00000266936	2.82206	-1.71859	0.336727	-5.10382	3.3287e-07	4.31192e-06
ENSG00000267038	1.83922	-3.15453	1.20325	-2.62167	0.00875005	0.0256709
ENSG00000267097	0.530944	-2.0076	0.623074	-3.22208	0.00127262	0.00524685
ENSG00000267112	1.36135	-1.07478	0.514378	-2.08947	0.0366654	0.0811041
ENSG00000267206	6.08211	-1.57343	0.422087	-3.72773	0.000193212	0.00107534
ENSG00000267246	3.42562	-1.21728	0.442412	-2.75147	0.00593291	0.0187198
ENSG00000267262	0.752292	-1.30793	0.572164	-2.28593	0.0222584	0.0544808
ENSG00000267275	0.899801	-2.10758	0.781199	-2.69788	0.00697819	0.0213805
ENSG00000267299	0.701256	-1.27953	0.601359	-2.12773	0.0333594	0.0751277
ENSG00000267328	4.83582	-5.01766	0.752272	-6.67001	2.55789e-11	1.00383e-09
ENSG00000267417	0.896954	-3.99846	0.776526	-5.14917	2.61648e-07	3.48929e-06
ENSG00000267454	14.9927	-1.21683	0.338626	-3.59342	0.000326361	0.00166631
ENSG00000267484	7.81153	-1.03525	0.28932	-3.57823	0.000345935	0.00175186
ENSG00000267498	4.45797	-1.0383	0.37853	-2.74296	0.00608872	0.0191537
ENSG00000267581	1.75075	-1.08013	0.460377	-2.34618	0.0189672	0.0479651
ENSG00000267603	3.94039	-5.4375	0.975148	-5.57608	2.45997e-08	4.48634e-07
ENSG00000267626	0.502114	-1.79542	0.792144	-2.26653	0.023419	0.0566803
ENSG00000267653	1.48408	-3.93446	0.680531	-5.78146	7.40532e-09	1.57755e-07
ENSG00000267690	0.998918	-1.97479	0.507159	-3.89383	9.86749e-05	0.00060822
ENSG00000267709	34.6479	-3.2804	0.515303	-6.36596	1.94076e-10	6.32002e-09
ENSG00000268055	0.438035	-2.22137	1.06189	-2.09191	0.0364465	NA
ENSG00000268104	1622.75	-1.39429	0.608959	-2.28963	0.0220426	0.054039
ENSG00000268307	211.34	-1.8371	0.453214	-4.05349	5.04602e-05	0.000342197
ENSG00000268355	5.62596	-1.30253	0.389687	-3.3425	0.000830281	0.00366869
ENSG00000268555	4.93308	-2.08163	0.792851	-2.6255	0.00865222	0.0254326
ENSG00000268628	122.929	-1.80896	0.535031	-3.38104	0.000722127	0.00326622
ENSG00000268833	3.50922	-1.93173	0.523088	-3.69293	0.000221685	0.00120089
ENSG00000269058	1.34526	-1.04632	0.446623	-2.34273	0.0191431	0.0483364
ENSG00000269313	160.887	-1.0109	0.240197	-4.20862	2.5694e-05	0.000191545
ENSG00000269318	32.8747	-1.5846	0.242928	-6.52292	6.89537e-11	2.46315e-09
ENSG00000269915	6.40645	-1.03785	0.427848	-2.42575	0.015277	0.0403031
ENSG00000269985	16.2297	-2.78532	0.630329	-4.41883	9.92376e-06	8.44538e-05
ENSG00000270112	1.15704	-2.18876	0.730081	-2.99797	0.00271785	0.00986988
ENSG00000270177	23.1216	-1.12994	0.207403	-5.44805	5.09261e-08	8.33973e-07
ENSG00000270210	41.8499	-1.32482	0.328747	-4.02989	5.58031e-05	0.000373512
ENSG00000270332	11.3349	-1.66057	0.464964	-3.57139	0.000355092	0.00179139
ENSG00000270659	23.4369	-1.40423	0.365761	-3.8392	0.000123438	0.000733147
ENSG00000271360	0.297358	-1.91988	0.971529	-1.97614	0.0481388	NA
ENSG00000271420	11.7746	-1.17564	0.389495	-3.01836	0.00254146	0.00934012
ENSG00000271579	4.0586	-2.03721	0.608545	-3.34768	0.000814917	0.00361123
ENSG00000271774	1.59051	-1.05028	0.425013	-2.47116	0.0134674	0.0363188
ENSG00000271843	7.19188	-1.16408	0.212162	-5.48675	4.09393e-08	6.95619e-07
ENSG00000271849	6.56131	-1.14471	0.282644	-4.05001	5.12163e-05	0.000346263
ENSG00000271850	0.548652	-2.14417	0.893801	-2.39893	0.016443	0.0427668
ENSG00000271926	10.9485	-3.32132	0.263424	-12.6083	1.90141e-36	6.3054e-33
ENSG00000272081	25.4102	-3.11244	0.237877	-13.0842	4.05271e-39	2.01592e-35
ENSG00000272274	7.22939	-3.82989	0.545031	-7.02691	2.11153e-12	1.05827e-10
ENSG00000272360	3.21574	-1.39257	0.349304	-3.98669	6.70011e-05	0.000437807
ENSG00000272398	24192.8	-2.07289	0.371735	-5.57626	2.45751e-08	4.48597e-07
ENSG00000272411	4.29908	-1.94675	0.50582	-3.8487	0.000118747	0.000710313
ENSG00000272482	21.6429	-2.28336	0.372403	-6.13142	8.70971e-10	2.38701e-08
ENSG00000272491	2.99301	-1.36264	0.455161	-2.99375	0.00275571	0.00998368
ENSG00000272502	15.8164	-1.51304	0.312617	-4.83991	1.29895e-06	1.44791e-05
ENSG00000272519	0.334307	-2.24463	1.02291	-2.19436	0.0282096	NA
ENSG00000272549	34.4317	-5.21073	0.657024	-7.93081	2.17728e-15	2.18794e-13
ENSG00000272568	10.0382	-1.47042	0.520357	-2.82579	0.00471648	0.0155707
ENSG00000272636	3298.18	-1.48848	0.36534	-4.07424	4.61653e-05	0.000316828
ENSG00000272795	1.18802	-1.21196	0.48202	-2.51434	0.0119255	0.032965
ENSG00000272817	2.73747	-1.10301	0.368188	-2.99578	0.00273747	0.00993208
ENSG00000272823	2.27361	-1.07447	0.501884	-2.14087	0.0322842	0.0732282
ENSG00000272861	5.43576	-1.00511	0.343715	-2.92424	0.00345294	0.0120069
ENSG00000272975	15.1551	-1.42331	0.556655	-2.5569	0.0105611	0.0299549
ENSG00000273062	7.36847	-1.51465	0.333749	-4.53828	5.67142e-06	5.22185e-05
ENSG00000273077	0.530447	-1.90648	0.796731	-2.39288	0.0167168	0.0433147
ENSG00000273132	61.0959	-2.29359	0.519602	-4.41412	1.01421e-05	8.59442e-05
ENSG00000273257	5.09129	-1.58986	0.36484	-4.35769	1.31444e-05	0.00010827
ENSG00000273267	3.23177	-1.59222	0.446968	-3.56227	0.000367664	0.00184826
ENSG00000273650	2.29047	-1.37385	0.496273	-2.76834	0.00563418	0.0179541
ENSG00000273771	3.01425	-1.32894	0.372906	-3.56374	0.000365608	0.00183839
ENSG00000273906	48.0998	-1.89619	0.862654	-2.19809	0.0279427	0.0652938
ENSG00000273958	5.34807	-1.4823	0.42441	-3.49262	0.000478302	0.00230269
ENSG00000273972	5.78092	-1.11606	0.441679	-2.52686	0.0115086	0.0320619
ENSG00000274370	37.571	-1.63856	0.366728	-4.46806	7.89328e-06	6.92472e-05
ENSG00000274956	5.97242	-1.16848	0.542181	-2.15514	0.0311506	0.07116
ENSG00000275120	4.10015	-1.01192	0.356398	-2.83931	0.00452107	0.0150302
ENSG00000275131	130.417	-1.67136	0.370265	-4.51396	6.36284e-06	5.76041e-05
ENSG00000275178	2.875	-1.60105	0.497391	-3.21889	0.00128687	0.00529137
ENSG00000275322	6.256	-1.0307	0.306001	-3.36831	0.000756308	0.0033946
ENSG00000275325	6.64685	-1.45587	0.569129	-2.55807	0.0105256	0.0298757
ENSG00000275395	6163.5	-1.25064	0.542749	-2.30428	0.021207	0.0523973
ENSG00000276203	0.324219	-2.28599	0.896467	-2.55	0.0107723	NA
ENSG00000276251	1.39184	-1.1318	0.571415	-1.98069	0.0476259	0.0996857
ENSG00000276308	0.51645	-2.17401	0.966065	-2.25038	0.024425	0.0585806
ENSG00000276317	44.2987	-2.99731	0.354149	-8.46342	2.59645e-17	4.03607e-15
ENSG00000276527	3.38411	-2.58611	0.477338	-5.41778	6.03436e-08	9.71406e-07
ENSG00000276772	1.78216	-1.67439	0.611933	-2.73623	0.00621474	0.019467
ENSG00000276842	6.20381	-1.5201	0.675148	-2.2515	0.0243538	0.0584238
ENSG00000276853	11.022	-1.2048	0.389835	-3.09054	0.00199795	0.00763861
ENSG00000276855	78.8815	-1.03403	0.321476	-3.21651	0.00129762	0.00533004
ENSG00000276863	1.8902	-1.03223	0.482356	-2.13997	0.0323572	0.0733605
ENSG00000277496	196.047	-2.61214	0.356089	-7.33563	2.20674e-13	1.38526e-11
ENSG00000277619	24.0075	-1.8473	0.4676	-3.95059	7.79575e-05	0.000497792
ENSG00000277639	355.706	-2.573	0.54529	-4.71859	2.37488e-06	2.47268e-05
ENSG00000277782	66.1708	-1.2358	0.255865	-4.82987	1.36619e-06	1.51522e-05
ENSG00000278035	9.92176	-1.37326	0.424907	-3.23191	0.00122965	0.00509943
ENSG00000278224	19.7117	-1.95629	0.389084	-5.02793	4.95815e-07	6.12367e-06
ENSG00000278396	18.4252	-1.23036	0.269931	-4.55805	5.16307e-06	4.79149e-05
ENSG00000278408	1.38485	-2.80474	0.564671	-4.96703	6.79869e-07	8.14901e-06
ENSG00000278445	1.21632	-2.17147	1.05421	-2.0598	0.0394172	0.0859396
ENSG00000278484	5.32993	-2.30314	0.897039	-2.56749	0.0102436	0.029196
ENSG00000278518	21.0352	-2.54764	0.638765	-3.98839	6.65235e-05	0.000435115
ENSG00000278921	42.9434	-1.76773	0.272661	-6.48325	8.97653e-11	3.12035e-09
ENSG00000278925	1.60319	-2.22783	0.435873	-5.1112	3.20121e-07	4.169e-06
ENSG00000280109	32.5936	-1.24455	0.49766	-2.5008	0.0123914	0.0339508
ENSG00000280213	54.8143	-2.14321	0.324185	-6.61109	3.81502e-11	1.45417e-09
ENSG00000280350	5.4075	-2.72944	0.973461	-2.80385	0.00504958	0.0164897
ENSG00000280693	752.226	-1.55896	0.391927	-3.97768	6.95914e-05	0.000451471
ENSG00000280924	2.32421	-1.95374	0.489966	-3.9875	6.67739e-05	0.000436609
ENSG00000281097	17.4928	-2.69389	0.522804	-5.15278	2.56658e-07	3.43424e-06
ENSG00000281386	9.83262	-3.93118	0.551033	-7.1342	9.73547e-13	5.27811e-11
