# Supplementary material for: Identification of a seven-lncRNAs panel that serves as a prognosis predictor and contributes to the malignant progression of laryngeal squamous cell carcinoma
Source: Front Oncol. 2023 May 2;13:1106249. doi: 10.3389/fonc.2023.1106249 (PMC10188209; doi:10.3389/fonc.2023.1106249)
Supplement: Supplementary file 5 [file Table_5.xls]

## Sheet: p.value_0.05&cor>=|0.4|
lncRNA	protein_coding_Symbol	protein_coding_Ensembl	protein_coding_GeneID	correlation_coefficient	p.value
ENSG233397	ATP2B3	ENSG00000067842	492	0.475434	1.34239e-07
ENSG233397	CD58	ENSG00000116815	965	0.435413	1.78864e-06
ENSG233397	DPP4	ENSG00000197635	1803	0.771229	4.08096e-23
ENSG233397	EPO	ENSG00000130427	2056	0.574473	4.32277e-11
ENSG233397	NR5A1	ENSG00000136931	2516	0.406821	9.38804e-06
ENSG233397	FFAR1	ENSG00000126266	2864	0.702711	8.25988e-18
ENSG233397	HLA-G	ENSG00000204632	3135	0.542161	7.96323e-10
ENSG233397	IL3	ENSG00000164399	3562	0.525935	3.07233e-09
ENSG233397	IL12RB2	ENSG00000081985	3595	0.459556	3.9018e-07
ENSG233397	LDHA	ENSG00000134333	3939	0.405689	9.99419e-06
ENSG233397	POU4F1	ENSG00000152192	5457	0.453639	5.72878e-07
ENSG233397	PPARD	ENSG00000112033	5467	0.526718	2.88336e-09
ENSG233397	PTGER1	ENSG00000160951	5731	0.464524	2.81057e-07
ENSG233397	RTKN	ENSG00000114993	6242	0.450934	6.81208e-07
ENSG233397	ZAN	ENSG00000146839	7455	0.574006	4.51862e-11
ENSG233397	GATD3A	ENSG00000160221	8209	0.483421	7.68684e-08
ENSG233397	OR6A2	ENSG00000184933	8590	0.413558	6.43846e-06
ENSG233397	MMP20	ENSG00000137674	9313	0.545096	6.18932e-10
ENSG233397	LYVE1	ENSG00000133800	10894	0.652825	8.23326e-15
ENSG233397	ZP1	ENSG00000149506	22917	0.415252	5.84844e-06
ENSG233397	CLDN14	ENSG00000159261	23562	0.567786	8.10748e-11
ENSG233397	AIPL1	ENSG00000129221	23746	0.405321	1.01987e-05
ENSG233397	OR12D2	ENSG00000280236	26529	0.513324	8.36291e-09
ENSG233397	ZMAT5	ENSG00000100319	55954	0.442093	1.18743e-06
ENSG233397	MYO1G	ENSG00000136286	64005	0.510576	1.03466e-08
ENSG233397	SUGCT	ENSG00000175600	79783	0.56374	1.17813e-10
ENSG233397	IL1F10	ENSG00000136697	84639	0.45847	4.18914e-07
ENSG233397	KRTAP4-3	ENSG00000196156	85290	0.743518	9.10224e-21
ENSG233397	OR2D2	ENSG00000166368	120776	0.422341	3.88953e-06
ENSG233397	C6orf141	ENSG00000197261	135398	0.458232	4.25459e-07
ENSG233397	C7orf57	ENSG00000164746	136288	0.424086	3.51294e-06
ENSG233397	GATA5	ENSG00000130700	140628	0.664385	1.86928e-15
ENSG233397	PRR35	ENSG00000161992	146325	0.524811	3.36489e-09
ENSG233397	LELP1	ENSG00000203784	149018	0.441905	1.20135e-06
ENSG233397	PPP1R1C	ENSG00000150722	151242	0.550444	3.88617e-10
ENSG233397	FAM43B	ENSG00000183114	163933	0.732521	6.44754e-20
ENSG233397	CT62	ENSG00000225362	196993	0.421108	4.17818e-06
ENSG233397	C3orf67	ENSG00000163689	200844	0.472882	1.59933e-07
ENSG233397	LVRN	ENSG00000172901	206338	0.533457	1.65769e-09
ENSG233397	SUN3	ENSG00000164744	256979	0.460058	3.77542e-07
ENSG233397	TMEM114	ENSG00000232258	283953	0.538527	1.08425e-09
ENSG233397	OR52E8	ENSG00000183269	390079	0.500826	2.16907e-08
ENSG233397	ARL14EPL	ENSG00000268223	644100	0.442974	1.12428e-06
ENSG233397	NPIPA8	ENSG00000214940	101059953	0.437489	1.57631e-06
ENSG233397	AC018709.1	ENSG00000272297	#N/A	0.700076	1.23237e-17
LINC02893	CEBPB	ENSG00000172216	1051	0.404634	1.05919e-05
LINC02893	CRYBA2	ENSG00000163499	1412	0.446267	9.15184e-07
LINC02893	DRD5	ENSG00000169676	1816	0.498205	2.63623e-08
LINC02893	EPHB3	ENSG00000182580	2049	0.407256	9.16413e-06
LINC02893	FOXL1	ENSG00000176678	2300	0.4696	1.99925e-07
LINC02893	HMGA1	ENSG00000137309	3159	-0.418693	4.80337e-06
LINC02893	HOXC11	ENSG00000123388	3227	0.422949	3.75405e-06
LINC02893	LGALS7	ENSG00000205076	3963	0.410898	7.47952e-06
LINC02893	LMX1B	ENSG00000136944	4010	0.409423	8.12332e-06
LINC02893	MATN1	ENSG00000162510	4146	0.434667	1.87139e-06
LINC02893	MYO7B	ENSG00000169994	4648	0.432284	2.16055e-06
LINC02893	NFIL3	ENSG00000165030	4783	0.408451	8.57537e-06
LINC02893	GPR143	ENSG00000101850	4935	-0.401134	1.28257e-05
LINC02893	PSMD8	ENSG00000099341	5714	0.432608	2.11883e-06
LINC02893	RRAS	ENSG00000126458	6237	0.403545	1.12444e-05
LINC02893	SIAH1	ENSG00000196470	6477	0.426098	3.12151e-06
LINC02893	TFF2	ENSG00000160181	7032	0.423917	3.54787e-06
LINC02893	TNFSF10	ENSG00000121858	8743	0.429705	2.52098e-06
LINC02893	HIST1H2AG	ENSG00000196787	8969	0.421029	4.19752e-06
LINC02893	LRAT	ENSG00000121207	9227	0.420881	4.2336e-06
LINC02893	TESMIN	ENSG00000132749	9633	0.413992	6.28224e-06
LINC02893	SPINT2	ENSG00000167642	10653	0.465934	2.55815e-07
LINC02893	TDRKH	ENSG00000182134	11022	0.401667	1.24591e-05
LINC02893	TTLL12	ENSG00000100304	23170	-0.436848	1.63921e-06
LINC02893	DNM3	ENSG00000197959	26052	0.441563	1.22707e-06
LINC02893	TFDP3	ENSG00000183434	51270	0.486432	6.20707e-08
LINC02893	PRRX2	ENSG00000167157	51450	0.422214	3.91842e-06
LINC02893	ATP8A2	ENSG00000132932	51761	0.400366	1.33722e-05
LINC02893	RNLS	ENSG00000184719	55328	0.464754	2.76773e-07
LINC02893	CEACAM19	ENSG00000186567	56971	0.417116	5.25829e-06
LINC02893	MMP28	ENSG00000271447	79148	0.462853	3.14022e-07
LINC02893	IRX3	ENSG00000177508	79191	0.413524	6.45083e-06
LINC02893	VPS37B	ENSG00000139722	79720	-0.417699	5.08571e-06
LINC02893	ARL14	ENSG00000179674	80117	0.463746	2.95969e-07
LINC02893	WDR87	ENSG00000171804	83889	0.493354	3.76629e-08
LINC02893	CCDC102A	ENSG00000135736	92922	0.413347	6.51591e-06
LINC02893	TEX29	ENSG00000153495	121793	0.406779	9.40975e-06
LINC02893	EID2B	ENSG00000176401	126272	0.533131	1.70309e-09
LINC02893	HAPLN3	ENSG00000140511	145864	0.456323	4.81727e-07
LINC02893	KRT25	ENSG00000204897	147183	0.407705	8.9386e-06
LINC02893	TMEM92	ENSG00000167105	162461	0.405236	1.0247e-05
LINC02893	CITED4	ENSG00000179862	163732	0.406508	9.55193e-06
LINC02893	C9orf43	ENSG00000157653	257169	0.477404	1.17144e-07
LINC02893	EMC10	ENSG00000161671	284361	0.453242	5.87669e-07
LINC02893	SOGA3	ENSG00000214338	387104	0.40832	8.63838e-06
LINC02893	EDDM13	ENSG00000267710	100506374	0.445501	9.60226e-07
BARX1-DT	ALDOC	ENSG00000109107	230	0.421278	4.1373e-06
BARX1-DT	APOC4	ENSG00000267467	346	0.550857	3.74759e-10
BARX1-DT	ATP4A	ENSG00000105675	495	0.420663	4.28723e-06
BARX1-DT	CACNA1B	ENSG00000148408	774	0.433159	2.04981e-06
BARX1-DT	CACNA1F	ENSG00000102001	778	0.406029	9.80823e-06
BARX1-DT	CRX	ENSG00000105392	1406	0.412488	6.83955e-06
BARX1-DT	CRYGA	ENSG00000168582	1418	0.403163	1.14821e-05
BARX1-DT	DDC	ENSG00000132437	1644	0.43209	2.18584e-06
BARX1-DT	DNM1	ENSG00000106976	1759	0.450199	7.13831e-07
BARX1-DT	SLC26A3	ENSG00000091138	1811	0.404712	1.05465e-05
BARX1-DT	DSG2	ENSG00000046604	1829	0.402933	1.16278e-05
BARX1-DT	DVL3	ENSG00000161202	1857	0.404798	1.04966e-05
BARX1-DT	EIF4A2	ENSG00000156976	1974	0.436136	1.71178e-06
BARX1-DT	F7	ENSG00000057593	2155	0.45964	3.88043e-07
BARX1-DT	FSHR	ENSG00000170820	2492	0.448489	7.95592e-07
BARX1-DT	G6PC	ENSG00000131482	2538	0.446135	9.22834e-07
BARX1-DT	CBLIF	ENSG00000134812	2694	0.501463	2.0681e-08
BARX1-DT	GJA8	ENSG00000121634	2703	0.4331	2.05709e-06
BARX1-DT	GK2	ENSG00000196475	2712	0.431371	2.2822e-06
BARX1-DT	GPC3	ENSG00000147257	2719	0.421364	4.11673e-06
BARX1-DT	GRIA4	ENSG00000152578	2893	0.404066	1.09275e-05
BARX1-DT	HOXA4	ENSG00000197576	3201	0.406866	9.36444e-06
BARX1-DT	HOXA13	ENSG00000106031	3209	0.458819	4.09453e-07
BARX1-DT	HOXD11	ENSG00000128713	3237	0.402352	1.20028e-05
BARX1-DT	HOXD13	ENSG00000128714	3239	0.501054	2.13245e-08
BARX1-DT	HSD3B1	ENSG00000203857	3283	0.460154	3.75173e-07
BARX1-DT	INHBC	ENSG00000175189	3626	0.425824	3.17233e-06
BARX1-DT	PDX1	ENSG00000139515	3651	0.493827	3.63843e-08
BARX1-DT	MIP	ENSG00000135517	4284	0.440379	1.32017e-06
BARX1-DT	MYH11	ENSG00000133392	4629	0.431339	2.28652e-06
BARX1-DT	MYOD1	ENSG00000129152	4654	0.466207	2.51186e-07
BARX1-DT	NPR2	ENSG00000159899	4882	0.428914	2.64241e-06
BARX1-DT	OTX1	ENSG00000115507	5013	0.406314	9.65515e-06
BARX1-DT	PAX6	ENSG00000007372	5080	0.436893	1.63466e-06
BARX1-DT	PDE4A	ENSG00000065989	5141	0.444271	1.03704e-06
BARX1-DT	PDK1	ENSG00000152256	5163	0.419008	4.71707e-06
BARX1-DT	PLGLB2	ENSG00000125551	5342	0.408273	8.66088e-06
BARX1-DT	PNLIPRP1	ENSG00000187021	5407	0.426488	3.05057e-06
BARX1-DT	PRM1	ENSG00000175646	5619	0.466881	2.40104e-07
BARX1-DT	RHAG	ENSG00000112077	6005	0.408721	8.44757e-06
BARX1-DT	SCN10A	ENSG00000185313	6336	0.436289	1.69597e-06
BARX1-DT	SIX3	ENSG00000138083	6496	0.541356	8.52928e-10
BARX1-DT	SLC6A3	ENSG00000142319	6531	0.554981	2.60151e-10
BARX1-DT	ABCC8	ENSG00000006071	6833	0.532335	1.81927e-09
BARX1-DT	THPO	ENSG00000090534	7066	0.4789	1.05575e-07
BARX1-DT	TUB	ENSG00000166402	7275	0.469227	2.05031e-07
BARX1-DT	TRPV1	ENSG00000196689	7442	0.442266	1.17477e-06
BARX1-DT	ZNF99	ENSG00000213973	7652	0.516818	6.36309e-09
BARX1-DT	PPFIA4	ENSG00000143847	8497	0.482699	8.08893e-08
BARX1-DT	TAF1B	ENSG00000115750	9014	0.466778	2.41764e-07
BARX1-DT	PRY	ENSG00000169789	9081	0.44883	7.78588e-07
BARX1-DT	ZMYM5	ENSG00000132950	9205	0.403812	1.10811e-05
BARX1-DT	CHST10	ENSG00000115526	9486	0.415562	5.74627e-06
BARX1-DT	RAPGEF5	ENSG00000136237	9771	0.479636	1.00288e-07
BARX1-DT	ABI2	ENSG00000138443	10152	0.430004	2.4764e-06
BARX1-DT	FARP1	ENSG00000152767	10160	0.40204	1.22084e-05
BARX1-DT	ST6GALNAC2	ENSG00000070731	10610	0.400914	1.29805e-05
BARX1-DT	PRSS21	ENSG00000007038	10942	0.46802	2.2241e-07
BARX1-DT	ADAM30	ENSG00000134249	11085	0.44254	1.15498e-06
BARX1-DT	RBPJL	ENSG00000124232	11317	0.409015	8.31047e-06
BARX1-DT	MYH15	ENSG00000144821	22989	0.467466	2.30855e-07
BARX1-DT	U2SURP	ENSG00000163714	23350	0.417292	5.2058e-06
BARX1-DT	FNBP4	ENSG00000109920	23360	0.411271	7.32476e-06
BARX1-DT	PRAME	ENSG00000185686	23532	0.413702	6.38642e-06
BARX1-DT	PYGO1	ENSG00000171016	26108	0.40064	1.3175e-05
BARX1-DT	CNNM1	ENSG00000119946	26507	0.418059	4.98161e-06
BARX1-DT	OR11A1	ENSG00000204694	26531	0.436815	1.64242e-06
BARX1-DT	OR10G3	ENSG00000169208	26533	0.418138	4.95913e-06
BARX1-DT	KCNMB3	ENSG00000171121	27094	0.498531	2.57332e-08
BARX1-DT	PDE11A	ENSG00000128655	50940	0.411763	7.12475e-06
BARX1-DT	MLXIPL	ENSG00000009950	51085	0.400653	1.31659e-05
BARX1-DT	ZNF639	ENSG00000121864	51193	0.442344	1.16915e-06
BARX1-DT	RAB6B	ENSG00000154917	51560	0.434949	1.83969e-06
BARX1-DT	UGT1A5	ENSG00000240224	54579	0.455354	5.12902e-07
BARX1-DT	ZNF853	ENSG00000236609	54753	0.428354	2.73176e-06
BARX1-DT	PLPPR1	ENSG00000148123	54886	0.45657	4.74044e-07
BARX1-DT	PLAAT2	ENSG00000133328	54979	0.401588	1.2513e-05
BARX1-DT	IFT57	ENSG00000114446	55081	0.409585	8.05e-06
BARX1-DT	SLC25A36	ENSG00000114120	55186	0.525342	3.22348e-09
BARX1-DT	YEATS2	ENSG00000163872	55689	0.485963	6.41799e-08
BARX1-DT	KDM3A	ENSG00000115548	55818	0.497384	2.80148e-08
BARX1-DT	BARX1	ENSG00000131668	56033	0.922854	5.62265e-47
BARX1-DT	PCDHA7	ENSG00000204963	56141	0.443076	1.11716e-06
BARX1-DT	TEX13A	ENSG00000268629	56157	0.43891	1.44496e-06
BARX1-DT	CABP5	ENSG00000105507	56344	0.410413	7.68573e-06
BARX1-DT	ANKMY2	ENSG00000106524	57037	0.421865	3.99856e-06
BARX1-DT	PELI2	ENSG00000139946	57161	0.43627	1.69785e-06
BARX1-DT	ZBTB26	ENSG00000171448	57684	0.416021	5.59777e-06
BARX1-DT	PBOV1	ENSG00000254440	59351	0.407445	9.06882e-06
BARX1-DT	DUSP21	ENSG00000189037	63904	0.407556	9.01308e-06
BARX1-DT	DMRTC2	ENSG00000142025	63946	0.421254	4.14291e-06
BARX1-DT	MAGEF1	ENSG00000177383	64110	0.42553	3.22764e-06
BARX1-DT	SPATA20	ENSG00000006282	64847	0.428013	2.78762e-06
BARX1-DT	AGXT2	ENSG00000113492	64902	0.411966	7.04391e-06
BARX1-DT	LRRC19	ENSG00000184434	64922	0.416407	5.47604e-06
BARX1-DT	OR4C5	ENSG00000176540	79346	0.460437	3.68269e-07
BARX1-DT	NAA16	ENSG00000172766	79612	0.448571	7.91471e-07
BARX1-DT	CEP290	ENSG00000198707	80184	0.407123	9.2322e-06
BARX1-DT	CEP63	ENSG00000182923	80254	0.432959	2.07463e-06
BARX1-DT	TET1	ENSG00000138336	80312	0.421103	4.17949e-06
BARX1-DT	KHDC1	ENSG00000135314	80759	0.485136	6.80697e-08
BARX1-DT	AC008977.1	ENSG00000176695	81099	0.445089	9.85365e-07
BARX1-DT	OR10W1	ENSG00000172772	81341	0.427826	2.81866e-06
BARX1-DT	OR2G3	ENSG00000177476	81469	0.445854	9.3922e-07
BARX1-DT	OR2C3	ENSG00000196242	81472	0.412082	6.99807e-06
BARX1-DT	ACSBG2	ENSG00000130377	81616	0.44005	1.34715e-06
BARX1-DT	TTLL2	ENSG00000120440	83887	0.44279	1.13718e-06
BARX1-DT	SPATA22	ENSG00000141255	84690	0.408993	8.32038e-06
BARX1-DT	CABS1	ENSG00000145309	85438	0.42907	2.61814e-06
BARX1-DT	EMILIN3	ENSG00000183798	90187	0.572724	5.10235e-11
BARX1-DT	NUP210L	ENSG00000143552	91181	0.412994	6.64728e-06
BARX1-DT	UAP1L1	ENSG00000197355	91373	0.430635	2.38491e-06
BARX1-DT	TTC30A	ENSG00000197557	92104	0.535459	1.40294e-09
BARX1-DT	L3HYPDH	ENSG00000126790	112849	0.48369	7.54199e-08
BARX1-DT	CGB2	ENSG00000104818	114336	0.485166	6.7926e-08
BARX1-DT	GPHB5	ENSG00000179600	122876	0.429496	2.55251e-06
BARX1-DT	HYKK	ENSG00000188266	123688	0.424073	3.51553e-06
BARX1-DT	SEPT12	ENSG00000140623	124404	0.574318	4.38674e-11
BARX1-DT	C17orf64	ENSG00000141371	124773	0.455517	5.07538e-07
BARX1-DT	OR7G1	ENSG00000161807	125962	0.485148	6.8014e-08
BARX1-DT	CALR3	ENSG00000269058	125972	0.471498	1.75766e-07
BARX1-DT	NLRP13	ENSG00000173572	126204	0.419313	4.63507e-06
BARX1-DT	NLRP8	ENSG00000179709	126205	0.44518	9.79739e-07
BARX1-DT	OR2M5	ENSG00000162727	127059	0.436503	1.67402e-06
BARX1-DT	OR2T12	ENSG00000177201	127064	0.511406	9.705e-09
BARX1-DT	DNAH14	ENSG00000185842	127602	0.411692	7.15326e-06
BARX1-DT	EMID1	ENSG00000186998	129080	0.408661	8.47584e-06
BARX1-DT	TYW5	ENSG00000162971	129450	0.470952	1.82408e-07
BARX1-DT	ERICH6	ENSG00000163645	131831	0.51169	9.49386e-09
BARX1-DT	RTP1	ENSG00000175077	132112	0.45804	4.30822e-07
BARX1-DT	OR2Y1	ENSG00000174339	134083	0.423766	3.57918e-06
BARX1-DT	POU5F2	ENSG00000248483	134187	0.512427	8.96657e-09
BARX1-DT	SRSF12	ENSG00000154548	135295	0.424117	3.50658e-06
BARX1-DT	OR2F2	ENSG00000221910	135948	0.487418	5.78449e-08
BARX1-DT	C7orf31	ENSG00000153790	136895	0.412162	6.96659e-06
BARX1-DT	ADHFE1	ENSG00000147576	137872	0.492024	4.14939e-08
BARX1-DT	DIPK1B	ENSG00000165716	138311	0.509517	1.12262e-08
BARX1-DT	OR13C8	ENSG00000186943	138802	0.407016	9.28699e-06
BARX1-DT	OR13C4	ENSG00000148136	138804	0.452631	6.11185e-07
BARX1-DT	BEND2	ENSG00000177324	139105	0.417307	5.20108e-06
BARX1-DT	ADGRG4	ENSG00000156920	139378	0.410793	7.52388e-06
BARX1-DT	OTUD6A	ENSG00000189401	139562	0.445578	9.55628e-07
BARX1-DT	MROH8	ENSG00000101353	140699	0.470056	1.93847e-07
BARX1-DT	SUN5	ENSG00000167098	140732	0.509649	1.11127e-08
BARX1-DT	C20orf173	ENSG00000125975	140873	0.490341	4.68749e-08
BARX1-DT	HNRNPA1L2	ENSG00000139675	144983	0.411593	7.19312e-06
BARX1-DT	KCTD19	ENSG00000168676	146212	0.40011	1.35589e-05
BARX1-DT	EFCAB3	ENSG00000172421	146779	0.441158	1.25817e-06
BARX1-DT	LYPD4	ENSG00000273111	147719	0.446805	8.84768e-07
BARX1-DT	ZNRF4	ENSG00000105428	148066	0.416837	5.34288e-06
BARX1-DT	ZNF98	ENSG00000197360	148198	0.446539	8.99719e-07
BARX1-DT	TTC30B	ENSG00000196659	150737	0.453249	5.87392e-07
BARX1-DT	SGO2	ENSG00000163535	151246	0.426205	3.10193e-06
BARX1-DT	TTC14	ENSG00000163728	151613	0.422957	3.75235e-06
BARX1-DT	FAM218A	ENSG00000250486	152756	0.546126	5.66242e-10
BARX1-DT	VPS37D	ENSG00000176428	155382	0.427076	2.94649e-06
BARX1-DT	NXNL2	ENSG00000130045	158046	0.436417	1.68277e-06
BARX1-DT	UBL4B	ENSG00000186150	164153	0.405799	9.93349e-06
BARX1-DT	DZIP1L	ENSG00000158163	199221	0.403208	1.1454e-05
BARX1-DT	FAM237A	ENSG00000235118	200726	0.438331	1.49715e-06
BARX1-DT	TMEM17	ENSG00000186889	200728	0.506265	1.43949e-08
BARX1-DT	HTR3D	ENSG00000186090	200909	0.521374	4.43427e-09
BARX1-DT	ERICH5	ENSG00000177459	203111	0.407278	9.15321e-06
BARX1-DT	USP12	ENSG00000152484	219333	0.415131	5.88898e-06
BARX1-DT	OR8B12	ENSG00000170953	219858	0.468289	2.18428e-07
BARX1-DT	CCDC83	ENSG00000150676	220047	0.439363	1.40534e-06
BARX1-DT	MMD2	ENSG00000136297	221938	0.469322	2.03718e-07
BARX1-DT	THSD7A	ENSG00000005108	221981	0.439163	1.42268e-06
BARX1-DT	DEFB106A	ENSG00000186579	245909	0.511406	9.705e-09
BARX1-DT	OR52B2	ENSG00000255307	255725	0.416055	5.58704e-06
BARX1-DT	TAS2R39	ENSG00000236398	259285	0.423469	3.64196e-06
BARX1-DT	JAKMIP3	ENSG00000188385	282973	0.44342	1.09348e-06
BARX1-DT	OR9G4	ENSG00000172457	283189	0.458185	4.26768e-07
BARX1-DT	ACTL9	ENSG00000181786	284382	0.434454	1.89561e-06
BARX1-DT	HTR3E	ENSG00000186038	285242	0.520618	4.70962e-09
BARX1-DT	PRR18	ENSG00000176381	285800	0.420262	4.38792e-06
BARX1-DT	OR13D1	ENSG00000179055	286365	0.452467	6.17631e-07
BARX1-DT	KRTAP6-3	ENSG00000212938	337968	0.423747	3.58331e-06
BARX1-DT	OR5F1	ENSG00000149133	338674	0.511406	9.705e-09
BARX1-DT	OR5AP2	ENSG00000172464	338675	0.465611	2.61406e-07
BARX1-DT	B4GALNT4	ENSG00000182272	338707	0.419115	4.68829e-06
BARX1-DT	NANOS2	ENSG00000188425	339345	0.419727	4.52571e-06
BARX1-DT	OR2AT4	ENSG00000171561	341152	0.44928	7.56718e-07
BARX1-DT	OR10A2	ENSG00000170790	341276	0.447093	8.68855e-07
BARX1-DT	OR2T29	ENSG00000182783	343563	0.511406	9.705e-09
BARX1-DT	FOXI3	ENSG00000214336	344167	0.490829	4.52494e-08
BARX1-DT	GPR148	ENSG00000173302	344561	0.497184	2.84316e-08
BARX1-DT	SAMD7	ENSG00000187033	344658	0.406168	9.73306e-06
BARX1-DT	TMPRSS7	ENSG00000176040	344805	0.435477	1.78171e-06
BARX1-DT	LRRTM1	ENSG00000162951	347730	0.433821	1.96956e-06
BARX1-DT	RBPMS2	ENSG00000166831	348093	0.403224	1.14438e-05
BARX1-DT	RGSL1	ENSG00000121446	353299	0.488096	5.51005e-08
BARX1-DT	ENHO	ENSG00000168913	375704	0.463562	2.99612e-07
BARX1-DT	KRTAP12-3	ENSG00000205439	386683	0.446307	9.12887e-07
BARX1-DT	ARMS2	ENSG00000254636	387715	0.493693	3.67436e-08
BARX1-DT	ZNF728	ENSG00000269067	388523	0.465743	2.59112e-07
BARX1-DT	PRR23B	ENSG00000184814	389151	0.544942	6.27195e-10
BARX1-DT	PRR23C	ENSG00000233701	389152	0.484432	7.15602e-08
BARX1-DT	GRXCR1	ENSG00000215203	389207	0.488875	5.21011e-08
BARX1-DT	ALKAL1	ENSG00000196711	389658	0.523138	3.8502e-09
BARX1-DT	SPATA31D4	ENSG00000189357	389761	0.511406	9.705e-09
BARX1-DT	USP27X	ENSG00000273820	389856	0.401768	1.23912e-05
BARX1-DT	OR52E4	ENSG00000180974	390081	0.517155	6.19649e-09
BARX1-DT	OR8K1	ENSG00000150261	390157	0.442458	1.16088e-06
BARX1-DT	OR6M1	ENSG00000196099	390261	0.420841	4.24335e-06
BARX1-DT	OR6C1	ENSG00000205330	390321	0.507989	1.26208e-08
BARX1-DT	OR4N2	ENSG00000176294	390429	0.481669	8.69749e-08
BARX1-DT	OR4K2	ENSG00000165762	390431	0.40945	8.11087e-06
BARX1-DT	VHLL	ENSG00000189030	391104	0.414033	6.26784e-06
BARX1-DT	TRIM75P	ENSG00000250374	391714	0.522106	4.18235e-09
BARX1-DT	FOXL2NB	ENSG00000206262	401089	0.420053	4.44131e-06
BARX1-DT	FIGNL2	ENSG00000261308	401720	0.406522	9.54448e-06
BARX1-DT	OR6C65	ENSG00000205328	403282	0.423193	3.70111e-06
BARX1-DT	KRTAP5-11	ENSG00000204571	440051	0.426327	3.07971e-06
BARX1-DT	PIWIL3	ENSG00000184571	440822	0.427112	2.94028e-06
BARX1-DT	CT45A3	ENSG00000269096	441519	0.418985	4.72357e-06
BARX1-DT	OR4M1	ENSG00000176299	441670	0.552825	3.1503e-10
BARX1-DT	FAM47C	ENSG00000198173	442444	0.406106	9.76668e-06
BARX1-DT	ARGFX	ENSG00000186103	503582	0.475989	1.29196e-07
BARX1-DT	S100A7L2	ENSG00000197364	645922	0.43947	1.39614e-06
BARX1-DT	ZNF723	ENSG00000268696	646864	0.502259	1.94834e-08
BARX1-DT	C1GALT1C1L	ENSG00000223658	728819	0.422554	3.8415e-06
BARX1-DT	PRR23A	ENSG00000206260	729627	0.484363	7.19096e-08
BARX1-DT	IZUMO3	ENSG00000205442	100129669	0.4526	6.12374e-07
BARX1-DT	DEFB130B	ENSG00000233050	100133267	0.511406	9.705e-09
BARX1-DT	PATE3	ENSG00000236027	100169851	0.602076	2.75608e-12
BARX1-DT	ZNF729	ENSG00000196350	100287226	0.489721	4.90215e-08
BARX1-DT	AC115220.1	ENSG00000241149	100419780	0.539793	9.74065e-10
BARX1-DT	LRRC3C	ENSG00000204913	100505591	0.517914	5.83602e-09
BARX1-DT	AP003108.2	ENSG00000256591	#N/A	0.451231	6.68427e-07
BARX1-DT	OCLM	ENSG00000262180	#N/A	0.459005	4.04519e-07
BARX1-DT	AC011455.2	ENSG00000269547	#N/A	0.437112	1.61297e-06
BARX1-DT	AC013394.1	ENSG00000279765	#N/A	0.460106	3.7635e-07
HOXB-AS4	COL9A3	ENSG00000092758	1299	0.472528	1.63844e-07
HOXB-AS4	HOXB9	ENSG00000170689	3219	0.461283	3.48331e-07
HOXB-AS4	PSMA7	ENSG00000101182	5688	0.430507	2.40314e-06
HOXB-AS4	PXMP2	ENSG00000176894	5827	0.442157	1.18276e-06
HOXB-AS4	RPA3	ENSG00000106399	6119	0.40056	1.3232e-05
HOXB-AS4	EIF2B3	ENSG00000070785	8891	0.410754	7.54029e-06
HOXB-AS4	TNIP1	ENSG00000145901	10318	0.421542	4.07427e-06
HOXB-AS4	CFDP1	ENSG00000153774	10428	0.401776	1.23855e-05
HOXB-AS4	C1QL1	ENSG00000131094	10882	0.407946	8.82e-06
HOXB-AS4	DPCD	ENSG00000166171	25911	0.410661	7.57979e-06
HOXB-AS4	CHST11	ENSG00000171310	50515	0.430802	2.36124e-06
HOXB-AS4	SLC45A1	ENSG00000162426	50651	0.402492	1.19109e-05
HOXB-AS4	POMP	ENSG00000132963	51371	0.427164	2.93125e-06
HOXB-AS4	GINS2	ENSG00000131153	51659	0.429704	2.5211e-06
HOXB-AS4	SPDL1	ENSG00000040275	54908	0.407775	8.90387e-06
HOXB-AS4	TRIM15	ENSG00000204610	89870	0.446191	9.19591e-07
HOXB-AS4	MSANTD3	ENSG00000066697	91283	0.417105	5.26156e-06
HOXB-AS4	SPATA2L	ENSG00000158792	124044	0.414711	6.03131e-06
HOXB-AS4	R3HDML	ENSG00000101074	140902	0.446739	8.88462e-07
HOXB-AS4	ARSI	ENSG00000183876	340075	0.442863	1.13206e-06
HOXB-AS4	RSPO4	ENSG00000101282	343637	0.479122	1.0395e-07
HOXB-AS4	CTU2	ENSG00000174177	348180	0.436015	1.72443e-06
HOXB-AS4	GFY	ENSG00000261949	100507003	0.409231	8.21072e-06
HOXB-AS4	PNMA8C	ENSG00000277531	110806277	0.450727	6.90251e-07
LINC01385	ADCY2	ENSG00000078295	108	0.482826	8.01701e-08
LINC01385	ALPL	ENSG00000162551	249	0.475404	1.34512e-07
LINC01385	CA11	ENSG00000063180	770	0.433466	2.01213e-06
LINC01385	CACNA1D	ENSG00000157388	776	0.414664	6.04723e-06
LINC01385	RUNX1	ENSG00000159216	861	0.41593	5.62714e-06
LINC01385	CDH6	ENSG00000113361	1004	0.441171	1.25721e-06
LINC01385	DPYSL3	ENSG00000113657	1809	0.416919	5.31802e-06
LINC01385	FABP2	ENSG00000145384	2169	0.435283	1.80282e-06
LINC01385	FOXD1	ENSG00000251493	2297	0.430841	2.35569e-06
LINC01385	GNAZ	ENSG00000128266	2781	0.441724	1.2149e-06
LINC01385	IBSP	ENSG00000029559	3381	0.416446	5.46364e-06
LINC01385	IGF1	ENSG00000017427	3479	0.446417	9.06609e-07
LINC01385	NEDD9	ENSG00000111859	4739	0.463404	3.02764e-07
LINC01385	NEUROG1	ENSG00000181965	4762	0.431661	2.24286e-06
LINC01385	PRKN	ENSG00000185345	5071	0.404943	1.04132e-05
LINC01385	PHYH	ENSG00000107537	5264	0.416334	5.49885e-06
LINC01385	ST13	ENSG00000100380	6767	0.411999	7.03086e-06
LINC01385	SYT1	ENSG00000067715	6857	0.418556	4.84147e-06
LINC01385	TFAP2B	ENSG00000008196	7021	0.427005	2.95896e-06
LINC01385	TUBA1A	ENSG00000167552	7846	0.439107	1.42761e-06
LINC01385	SKAP1	ENSG00000141293	8631	0.402467	1.19276e-05
LINC01385	DLK1	ENSG00000185559	8788	0.502741	1.87903e-08
LINC01385	FGF18	ENSG00000156427	8817	0.410662	7.57918e-06
LINC01385	ARL4C	ENSG00000188042	10123	0.450455	7.02294e-07
LINC01385	MYL9	ENSG00000101335	10398	0.429665	2.52703e-06
LINC01385	KHDRBS3	ENSG00000131773	10656	0.584922	1.57177e-11
LINC01385	CORIN	ENSG00000145244	10699	0.448281	8.06141e-07
LINC01385	WIF1	ENSG00000156076	11197	0.441236	1.25211e-06
LINC01385	FAM189A1	ENSG00000104059	23359	0.433474	2.01125e-06
LINC01385	EID1	ENSG00000255302	23741	0.404332	1.07692e-05
LINC01385	SPOCK3	ENSG00000196104	50859	0.433426	2.01705e-06
LINC01385	GPR173	ENSG00000184194	54328	0.435672	1.76069e-06
LINC01385	RETREG1	ENSG00000154153	54463	0.464755	2.76765e-07
LINC01385	PCDH18	ENSG00000189184	54510	0.432121	2.18185e-06
LINC01385	RNF43	ENSG00000108375	54894	0.424715	3.38589e-06
LINC01385	SCN3B	ENSG00000166257	55800	0.40426	1.08118e-05
LINC01385	LRP2BP	ENSG00000109771	55805	0.41419	6.21207e-06
LINC01385	KLHL14	ENSG00000197705	57565	0.449082	7.66283e-07
LINC01385	ZFAT	ENSG00000066827	57623	0.409737	7.98211e-06
LINC01385	TLE6	ENSG00000104953	79816	0.454555	5.40051e-07
LINC01385	CXXC4	ENSG00000168772	80319	0.426657	3.02035e-06
LINC01385	CRISPLD1	ENSG00000121005	83690	0.417581	5.12019e-06
LINC01385	BRSK1	ENSG00000160469	84446	0.438922	1.44395e-06
LINC01385	FAM210B	ENSG00000124098	116151	0.408343	8.62748e-06
LINC01385	TMEM270	ENSG00000175877	135886	0.445909	9.36002e-07
LINC01385	CNBD2	ENSG00000149646	140894	0.469431	2.02215e-07
LINC01385	ITLN2	ENSG00000158764	142683	0.427531	2.8684e-06
LINC01385	SYT9	ENSG00000170743	143425	0.421435	4.09979e-06
LINC01385	CHADL	ENSG00000100399	150356	0.413937	6.3017e-06
LINC01385	CALHM4	ENSG00000164451	221301	0.51557	7.01789e-09
LINC01385	UNC5CL	ENSG00000124602	222643	0.425131	3.30414e-06
LINC01385	MSRB3	ENSG00000174099	253827	0.475852	1.30426e-07
LINC01385	OTOGL	ENSG00000165899	283310	0.446045	9.28067e-07
LINC01385	KSR2	ENSG00000171435	283455	0.412387	6.87886e-06
LINC01385	EPHA6	ENSG00000080224	285220	0.428426	2.7202e-06
LINC01385	SERP2	ENSG00000151778	387923	0.434514	1.88879e-06
LINC01385	SMIM34A	ENSG00000243627	388820	0.438973	1.43939e-06
LINC01385	PPDPFL	ENSG00000168333	492307	0.405713	9.98081e-06
LINC01385	FAM229B	ENSG00000203778	619208	0.460875	3.57825e-07
LINC01385	ZNF704	ENSG00000164684	619279	0.443818	1.06675e-06
LINC01385	CNTNAP3B	ENSG00000154529	728577	0.427692	2.84118e-06
LINC01385	KRTAP2-3	ENSG00000212724	730755	0.454251	5.50762e-07
LINC01385	TRAPPC3L	ENSG00000173626	100128327	0.429986	2.47905e-06
LINC01385	FSBP	ENSG00000265817	100861412	0.401345	1.26795e-05
LSAMP-AS1	A1BG	ENSG00000121410	1	0.466754	2.42158e-07
LSAMP-AS1	APOC4	ENSG00000267467	346	0.520061	4.92315e-09
LSAMP-AS1	ATP4A	ENSG00000105675	495	0.401522	1.2558e-05
LSAMP-AS1	MPPED1	ENSG00000186732	758	0.445895	9.3684e-07
LSAMP-AS1	CACNA1B	ENSG00000148408	774	0.459189	3.99668e-07
LSAMP-AS1	FABP4	ENSG00000170323	2167	0.431562	2.25614e-06
LSAMP-AS1	FES	ENSG00000182511	2242	0.408057	8.76579e-06
LSAMP-AS1	G6PC	ENSG00000131482	2538	0.406159	9.73804e-06
LSAMP-AS1	CBLIF	ENSG00000134812	2694	0.4336	1.99601e-06
LSAMP-AS1	GK2	ENSG00000196475	2712	0.430904	2.34683e-06
LSAMP-AS1	GYPB	ENSG00000250361	2994	0.459086	4.02387e-07
LSAMP-AS1	HCRTR2	ENSG00000137252	3062	0.402217	1.20911e-05
LSAMP-AS1	MYOD1	ENSG00000129152	4654	0.432646	2.11401e-06
LSAMP-AS1	PCSK2	ENSG00000125851	5126	0.419911	4.47796e-06
LSAMP-AS1	PDE9A	ENSG00000160191	5152	0.407358	9.11237e-06
LSAMP-AS1	RPL24	ENSG00000114391	6152	0.423818	3.5684e-06
LSAMP-AS1	RPN1	ENSG00000163902	6184	0.446377	9.08888e-07
LSAMP-AS1	SMO	ENSG00000128602	6608	0.431309	2.2906e-06
LSAMP-AS1	ABCC8	ENSG00000006071	6833	0.455149	5.19746e-07
LSAMP-AS1	THPO	ENSG00000090534	7066	0.48047	9.461e-08
LSAMP-AS1	WNT2	ENSG00000105989	7472	0.430636	2.38471e-06
LSAMP-AS1	ZNF99	ENSG00000213973	7652	0.471989	1.69988e-07
LSAMP-AS1	OR1G1	ENSG00000183024	8390	0.419483	4.58995e-06
LSAMP-AS1	PLA2G6	ENSG00000184381	8398	0.452948	5.98866e-07
LSAMP-AS1	NOL4	ENSG00000101746	8715	0.430915	2.34525e-06
LSAMP-AS1	PRY	ENSG00000169789	9081	0.480426	9.49018e-08
LSAMP-AS1	SLC22A8	ENSG00000149452	9376	0.40601	9.8183e-06
LSAMP-AS1	MED24	ENSG00000008838	9862	0.401578	1.25195e-05
LSAMP-AS1	COX17	ENSG00000138495	10063	0.482485	8.21183e-08
LSAMP-AS1	UBE2E3	ENSG00000170035	10477	0.407853	8.86544e-06
LSAMP-AS1	CCT4	ENSG00000115484	10575	0.407324	9.12967e-06
LSAMP-AS1	ADAM30	ENSG00000134249	11085	0.432719	2.10484e-06
LSAMP-AS1	CASC3	ENSG00000108349	22794	0.555272	2.53472e-10
LSAMP-AS1	SLITRK3	ENSG00000121871	22865	0.444226	1.03997e-06
LSAMP-AS1	POMZP3	ENSG00000146707	22932	0.409727	7.98632e-06
LSAMP-AS1	MYH15	ENSG00000144821	22989	0.477828	1.13744e-07
LSAMP-AS1	ANP32D	ENSG00000139223	23519	0.411055	7.41383e-06
LSAMP-AS1	SHC2	ENSG00000129946	25759	0.406111	9.76379e-06
LSAMP-AS1	OR11A1	ENSG00000204694	26531	0.41594	5.62389e-06
LSAMP-AS1	SEC22A	ENSG00000121542	26984	0.458692	4.12879e-07
LSAMP-AS1	MORC1	ENSG00000114487	27136	0.431787	2.22591e-06
LSAMP-AS1	ACAD9	ENSG00000177646	28976	0.485405	6.678e-08
LSAMP-AS1	TAS2R13	ENSG00000212128	50838	0.502915	1.85452e-08
LSAMP-AS1	PDE11A	ENSG00000128655	50940	0.420442	4.34265e-06
LSAMP-AS1	RAB6B	ENSG00000154917	51560	0.503202	1.81501e-08
LSAMP-AS1	WDR5B	ENSG00000196981	54554	0.446739	8.88467e-07
LSAMP-AS1	TRPM7	ENSG00000092439	54822	0.411678	7.15895e-06
LSAMP-AS1	PLAAT2	ENSG00000133328	54979	0.434022	1.94575e-06
LSAMP-AS1	IFT57	ENSG00000114446	55081	0.440412	1.3175e-06
LSAMP-AS1	ABHD10	ENSG00000144827	55347	0.50973	1.10439e-08
LSAMP-AS1	USE1	ENSG00000053501	55850	0.479549	1.00905e-07
LSAMP-AS1	MYNN	ENSG00000085274	55892	0.431318	2.28943e-06
LSAMP-AS1	TEX13A	ENSG00000268629	56157	0.420174	4.41028e-06
LSAMP-AS1	HMCES	ENSG00000183624	56941	0.404694	1.0557e-05
LSAMP-AS1	PBOV1	ENSG00000254440	59351	0.427229	2.92007e-06
LSAMP-AS1	CELF5	ENSG00000161082	60680	0.559434	1.74407e-10
LSAMP-AS1	CELA2A	ENSG00000142615	63036	0.413756	6.36667e-06
LSAMP-AS1	SLC26A10	ENSG00000135502	65012	0.453263	5.86893e-07
LSAMP-AS1	ZNF419	ENSG00000105136	79744	0.411288	7.31752e-06
LSAMP-AS1	UBA5	ENSG00000081307	79876	0.427282	2.9108e-06
LSAMP-AS1	SEMA6D	ENSG00000137872	80031	0.414924	5.95857e-06
LSAMP-AS1	LRRTM4	ENSG00000176204	80059	0.406934	9.32936e-06
LSAMP-AS1	OR2C3	ENSG00000196242	81472	0.405063	1.03448e-05
LSAMP-AS1	ACSBG2	ENSG00000130377	81616	0.52305	3.87751e-09
LSAMP-AS1	C3orf20	ENSG00000131379	84077	0.441333	1.24469e-06
LSAMP-AS1	MIEN1	ENSG00000141741	84299	0.407656	8.96299e-06
LSAMP-AS1	TSPAN18	ENSG00000157570	90139	0.409445	8.1135e-06
LSAMP-AS1	GCNA	ENSG00000147174	93953	0.401165	1.28043e-05
LSAMP-AS1	TMC2	ENSG00000149488	117532	0.454618	5.37875e-07
LSAMP-AS1	OR4L1	ENSG00000176246	122742	0.438202	1.50903e-06
LSAMP-AS1	HYKK	ENSG00000188266	123688	0.440862	1.28141e-06
LSAMP-AS1	GPR139	ENSG00000180269	124274	0.425554	3.22307e-06
LSAMP-AS1	OR7G1	ENSG00000161807	125962	0.422916	3.76148e-06
LSAMP-AS1	NLRP13	ENSG00000173572	126204	0.402964	1.16076e-05
LSAMP-AS1	OR2T12	ENSG00000177201	127064	0.498996	2.48604e-08
LSAMP-AS1	DNAH14	ENSG00000185842	127602	0.408118	8.73592e-06
LSAMP-AS1	OR6P1	ENSG00000186440	128366	0.475709	1.31717e-07
LSAMP-AS1	CSTL1	ENSG00000125823	128817	0.411992	7.0337e-06
LSAMP-AS1	CNTNAP5	ENSG00000155052	129684	0.449346	7.53565e-07
LSAMP-AS1	ERICH6	ENSG00000163645	131831	0.493195	3.81037e-08
LSAMP-AS1	RTP1	ENSG00000175077	132112	0.436452	1.67919e-06
LSAMP-AS1	OR2F2	ENSG00000221910	135948	0.457816	4.3715e-07
LSAMP-AS1	OTUD6A	ENSG00000189401	139562	0.416289	5.51295e-06
LSAMP-AS1	ACTRT1	ENSG00000123165	139741	0.432394	2.14631e-06
LSAMP-AS1	SUN5	ENSG00000167098	140732	0.462518	3.21057e-07
LSAMP-AS1	WFDC10A	ENSG00000180305	140832	0.42785	2.81473e-06
LSAMP-AS1	EFCAB3	ENSG00000172421	146779	0.423482	3.63909e-06
LSAMP-AS1	WIPF2	ENSG00000171475	147179	0.442331	1.17005e-06
LSAMP-AS1	LYPD4	ENSG00000273111	147719	0.426885	2.97997e-06
LSAMP-AS1	ZNF784	ENSG00000179922	147808	0.411839	7.09451e-06
LSAMP-AS1	COMMD1	ENSG00000173163	150684	0.44888	7.76132e-07
LSAMP-AS1	FAM218A	ENSG00000250486	152756	0.445641	9.51884e-07
LSAMP-AS1	STRC	ENSG00000242866	161497	0.43957	1.38761e-06
LSAMP-AS1	CALML6	ENSG00000169885	163688	0.472681	1.62145e-07
LSAMP-AS1	COX7B2	ENSG00000170516	170712	0.489525	4.97183e-08
LSAMP-AS1	TMEM17	ENSG00000186889	200728	0.496271	3.04126e-08
LSAMP-AS1	ALG1L	ENSG00000189366	200810	0.549515	4.21574e-10
LSAMP-AS1	HTR3D	ENSG00000186090	200909	0.447616	8.40698e-07
LSAMP-AS1	OR5M11	ENSG00000255223	219487	0.467816	2.25485e-07
LSAMP-AS1	OR8B12	ENSG00000170953	219858	0.43925	1.41517e-06
LSAMP-AS1	VWDE	ENSG00000146530	221806	0.444106	1.04774e-06
LSAMP-AS1	DEFB106A	ENSG00000186579	245909	0.498996	2.48604e-08
LSAMP-AS1	DEFB107A	ENSG00000186572	245910	0.413498	6.4604e-06
LSAMP-AS1	OR52B2	ENSG00000255307	255725	0.45497	5.25793e-07
LSAMP-AS1	SSX7	ENSG00000187754	280658	0.47868	1.07206e-07
LSAMP-AS1	OR10AG1	ENSG00000174970	282770	0.484969	6.88841e-08
LSAMP-AS1	OR9G4	ENSG00000172457	283189	0.435008	1.83313e-06
LSAMP-AS1	C17orf78	ENSG00000278505	284099	0.40061	1.3196e-05
LSAMP-AS1	ACTL9	ENSG00000181786	284382	0.407353	9.11502e-06
LSAMP-AS1	HTR3E	ENSG00000186038	285242	0.457108	4.57764e-07
LSAMP-AS1	SLC9C1	ENSG00000172139	285335	0.457422	4.48508e-07
LSAMP-AS1	OR2V2	ENSG00000182613	285659	0.421926	3.98446e-06
LSAMP-AS1	OR13D1	ENSG00000179055	286365	0.470494	1.8818e-07
LSAMP-AS1	OR5F1	ENSG00000149133	338674	0.498996	2.48604e-08
LSAMP-AS1	OR5AP2	ENSG00000172464	338675	0.434185	1.92676e-06
LSAMP-AS1	MSL1	ENSG00000188895	339287	0.464451	2.82413e-07
LSAMP-AS1	OR10A2	ENSG00000170790	341276	0.461495	3.43505e-07
LSAMP-AS1	OVCH1	ENSG00000187950	341350	0.553511	2.96472e-10
LSAMP-AS1	OR2T29	ENSG00000182783	343563	0.498996	2.48604e-08
LSAMP-AS1	GPR148	ENSG00000173302	344561	0.446645	8.93691e-07
LSAMP-AS1	TMPRSS7	ENSG00000176040	344805	0.484832	6.95548e-08
LSAMP-AS1	LRRTM1	ENSG00000162951	347730	0.500022	2.30324e-08
LSAMP-AS1	CATSPER3	ENSG00000152705	347732	0.433827	1.96883e-06
LSAMP-AS1	ZNF530	ENSG00000183647	348327	0.400872	1.30102e-05
LSAMP-AS1	TMPRSS9	ENSG00000178297	360200	0.411544	7.21327e-06
LSAMP-AS1	KRTAP10-11	ENSG00000243489	386678	0.404902	1.04367e-05
LSAMP-AS1	C2orf68	ENSG00000168887	388969	0.414964	5.94512e-06
LSAMP-AS1	PRR23B	ENSG00000184814	389151	0.450649	6.93678e-07
LSAMP-AS1	PRR23C	ENSG00000233701	389152	0.435739	1.75357e-06
LSAMP-AS1	CLPSL2	ENSG00000196748	389383	0.417553	5.12839e-06
LSAMP-AS1	LAMTOR4	ENSG00000188186	389541	0.419339	4.62809e-06
LSAMP-AS1	SPATA31D4	ENSG00000189357	389761	0.498996	2.48604e-08
LSAMP-AS1	MAP3K15	ENSG00000180815	389840	0.494885	3.36735e-08
LSAMP-AS1	OR52E4	ENSG00000180974	390081	0.594845	5.81378e-12
LSAMP-AS1	OR4N2	ENSG00000176294	390429	0.436377	1.68683e-06
LSAMP-AS1	VHLL	ENSG00000189030	391104	0.420756	4.2643e-06
LSAMP-AS1	TRIM75P	ENSG00000250374	391714	0.477396	1.17212e-07
LSAMP-AS1	OR4C45	ENSG00000260811	403257	0.438202	1.50903e-06
LSAMP-AS1	SPDYE2	ENSG00000205238	441273	0.404276	1.08022e-05
LSAMP-AS1	OR4M1	ENSG00000176299	441670	0.476773	1.22377e-07
LSAMP-AS1	FAM47C	ENSG00000198173	442444	0.460101	3.76493e-07
LSAMP-AS1	SPDYE5	ENSG00000170092	442590	0.419734	4.52376e-06
LSAMP-AS1	FBXO47	ENSG00000204952	494188	0.419191	4.6678e-06
LSAMP-AS1	ARGFX	ENSG00000186103	503582	0.435877	1.73892e-06
LSAMP-AS1	PGA4	ENSG00000229183	643847	0.418585	4.8334e-06
LSAMP-AS1	S100A7L2	ENSG00000197364	645922	0.404091	1.09125e-05
LSAMP-AS1	PRR23A	ENSG00000206260	729627	0.424005	3.52967e-06
LSAMP-AS1	DEFB130B	ENSG00000233050	100133267	0.498996	2.48604e-08
LSAMP-AS1	PATE3	ENSG00000236027	100169851	0.417085	5.26771e-06
LSAMP-AS1	ZNF729	ENSG00000196350	100287226	0.448888	7.75777e-07
LSAMP-AS1	AC115220.1	ENSG00000241149	100419780	0.42355	3.62468e-06
LSAMP-AS1	TEX48	ENSG00000230601	100505478	0.455506	5.07881e-07
LSAMP-AS1	LRRC3C	ENSG00000204913	100505591	0.462228	3.27277e-07
LSAMP-AS1	NPHP3-ACAD11	ENSG00000274810	100532724	0.470277	1.90965e-07
LSAMP-AS1	SMIM36	ENSG00000261873	101927367	0.506767	1.38544e-08
LSAMP-AS1	TEX53	ENSG00000230054	105376230	0.564695	1.07913e-10
LSAMP-AS1	AC011448.1	ENSG00000258674	#N/A	0.413833	6.33912e-06
MNX1-AS1	ACP1	ENSG00000143727	52	0.485202	6.77543e-08
MNX1-AS1	ALDH2	ENSG00000111275	217	0.419447	4.59936e-06
MNX1-AS1	CAPN6	ENSG00000077274	827	0.559839	1.6813e-10
MNX1-AS1	SCARB1	ENSG00000073060	949	0.508987	1.16921e-08
MNX1-AS1	ENTPD3	ENSG00000168032	956	0.444185	1.0426e-06
MNX1-AS1	CDC25A	ENSG00000164045	993	0.510583	1.03414e-08
MNX1-AS1	CLCN4	ENSG00000073464	1183	0.556329	2.30626e-10
MNX1-AS1	COX11	ENSG00000166260	1353	0.471941	1.70536e-07
MNX1-AS1	CSN1S1	ENSG00000126545	1446	0.71086	2.32945e-18
MNX1-AS1	CSN2	ENSG00000135222	1447	0.592247	7.5681e-12
MNX1-AS1	CSN3	ENSG00000171209	1448	0.719317	5.9764e-19
MNX1-AS1	CTNNB1	ENSG00000168036	1499	0.49324	3.79772e-08
MNX1-AS1	CYP1B1	ENSG00000138061	1545	0.463132	3.08272e-07
MNX1-AS1	DAG1	ENSG00000173402	1605	0.435165	1.81576e-06
MNX1-AS1	DCX	ENSG00000077279	1641	0.432672	2.11069e-06
MNX1-AS1	DTNB	ENSG00000138101	1838	0.414163	6.22169e-06
MNX1-AS1	E2F6	ENSG00000169016	1876	0.407753	8.91477e-06
MNX1-AS1	F8	ENSG00000185010	2157	0.494889	3.36633e-08
MNX1-AS1	GPC4	ENSG00000076716	2239	0.460481	3.67209e-07
MNX1-AS1	FGFR1	ENSG00000077782	2260	0.506567	1.40675e-08
MNX1-AS1	MLANA	ENSG00000120215	2315	0.694259	2.93607e-17
MNX1-AS1	FMO3	ENSG00000007933	2328	0.476385	1.2571e-07
MNX1-AS1	GLB1	ENSG00000170266	2720	0.495511	3.21606e-08
MNX1-AS1	MSH6	ENSG00000116062	2956	0.400942	1.29605e-05
MNX1-AS1	GTF3A	ENSG00000122034	2971	0.420541	4.31768e-06
MNX1-AS1	MNX1	ENSG00000130675	3110	0.620956	3.58308e-13
MNX1-AS1	JAK2	ENSG00000096968	3717	0.484762	6.99048e-08
MNX1-AS1	KHK	ENSG00000138030	3795	0.428514	2.70599e-06
MNX1-AS1	LIFR	ENSG00000113594	3977	0.576593	3.53063e-11
MNX1-AS1	LRP2	ENSG00000081479	4036	0.623786	2.6077e-13
MNX1-AS1	MSH2	ENSG00000095002	4436	0.448556	7.92229e-07
MNX1-AS1	MYCN	ENSG00000134323	4613	0.415631	5.72363e-06
MNX1-AS1	NFIB	ENSG00000147862	4781	0.546164	5.64362e-10
MNX1-AS1	VIT	ENSG00000205221	5212	0.46776	2.26344e-07
MNX1-AS1	PPM1G	ENSG00000115241	5496	0.50628	1.43775e-08
MNX1-AS1	PRSS2	ENSG00000275896	5645	0.632688	9.39714e-14
MNX1-AS1	RLN1	ENSG00000107018	6013	0.73987	1.76177e-20
MNX1-AS1	RLN2	ENSG00000107014	6019	0.738095	2.41953e-20
MNX1-AS1	RPL15	ENSG00000174748	6138	0.428066	2.77889e-06
MNX1-AS1	RPLP0	ENSG00000089157	6175	0.409869	7.9234e-06
MNX1-AS1	RPS7	ENSG00000171863	6201	0.434473	1.89344e-06
MNX1-AS1	SETMAR	ENSG00000170364	6419	0.458162	4.27404e-07
MNX1-AS1	SLC1A1	ENSG00000106688	6505	0.632967	9.09641e-14
MNX1-AS1	SMARCC1	ENSG00000173473	6599	0.515972	6.80001e-09
MNX1-AS1	TAF4B	ENSG00000141384	6875	0.464201	2.8715e-07
MNX1-AS1	TCTA	ENSG00000145022	6988	0.409142	8.2518e-06
MNX1-AS1	TFRC	ENSG00000072274	7037	0.447066	8.70362e-07
MNX1-AS1	TYRP1	ENSG00000107165	7306	0.608627	1.37872e-12
MNX1-AS1	VIPR2	ENSG00000106018	7434	0.495903	3.12464e-08
MNX1-AS1	RND2	ENSG00000108830	8153	0.450486	7.00898e-07
MNX1-AS1	FZD9	ENSG00000188763	8326	0.413113	6.60268e-06
MNX1-AS1	SOX14	ENSG00000168875	8403	0.402694	1.17805e-05
MNX1-AS1	TMEFF1	ENSG00000241697	8577	0.4691	2.06789e-07
MNX1-AS1	USP13	ENSG00000058056	8975	0.417999	4.99878e-06
MNX1-AS1	CCNB2	ENSG00000157456	9133	0.442395	1.1654e-06
MNX1-AS1	COX7A2L	ENSG00000115944	9167	0.522142	4.17003e-09
MNX1-AS1	BABAM2	ENSG00000158019	9577	0.459308	3.96573e-07
MNX1-AS1	SNX17	ENSG00000115234	9784	0.420161	4.41359e-06
MNX1-AS1	TRIL	ENSG00000255690	9865	0.407437	9.0727e-06
MNX1-AS1	LRPPRC	ENSG00000138095	10128	0.486635	6.11741e-08
MNX1-AS1	PDIA6	ENSG00000143870	10130	0.473057	1.58033e-07
MNX1-AS1	ADGRG2	ENSG00000173698	10149	0.425355	3.26104e-06
MNX1-AS1	RCL1	ENSG00000120158	10171	0.736263	3.34805e-20
MNX1-AS1	CRTAP	ENSG00000170275	10491	0.426995	2.96062e-06
MNX1-AS1	MTHFD2	ENSG00000065911	10797	0.422734	3.80139e-06
MNX1-AS1	WASF3	ENSG00000132970	10810	0.468264	2.1879e-07
MNX1-AS1	PGRMC1	ENSG00000101856	10857	0.409237	8.20793e-06
MNX1-AS1	TMED2	ENSG00000086598	10959	0.416961	5.30513e-06
MNX1-AS1	CKAP4	ENSG00000136026	10970	0.463541	3.00029e-07
MNX1-AS1	PSIP1	ENSG00000164985	11168	0.487207	5.87265e-08
MNX1-AS1	SCAP	ENSG00000114650	22937	0.461658	3.39817e-07
MNX1-AS1	PLCH1	ENSG00000114805	23007	0.510871	1.01144e-08
MNX1-AS1	LPIN1	ENSG00000134324	23175	0.414686	6.03978e-06
MNX1-AS1	GANAB	ENSG00000089597	23193	0.408103	8.74341e-06
MNX1-AS1	RHOQ	ENSG00000119729	23433	0.466056	2.5375e-07
MNX1-AS1	SUZ12	ENSG00000178691	23512	0.461143	3.51565e-07
MNX1-AS1	ANAPC15	ENSG00000110200	25906	0.548846	4.46987e-10
MNX1-AS1	NDUFAF3	ENSG00000178057	25915	0.408244	8.67517e-06
MNX1-AS1	LRIG1	ENSG00000144749	26018	0.445402	9.66235e-07
MNX1-AS1	APPL1	ENSG00000157500	26060	0.526289	2.9854e-09
MNX1-AS1	PCOLCE2	ENSG00000163710	26577	0.571186	5.89902e-11
MNX1-AS1	OR2W1	ENSG00000204704	26692	0.727788	1.45368e-19
MNX1-AS1	RANBP6	ENSG00000137040	26953	0.657443	4.58892e-15
MNX1-AS1	EIF2AK1	ENSG00000086232	27102	0.415407	5.79727e-06
MNX1-AS1	SIGLEC8	ENSG00000105366	27181	0.450734	6.89923e-07
MNX1-AS1	ERLEC1	ENSG00000068912	27248	0.413087	6.61223e-06
MNX1-AS1	RBM15B	ENSG00000259956	29890	0.440577	1.30411e-06
MNX1-AS1	AK3	ENSG00000147853	50808	0.72265	3.44786e-19
MNX1-AS1	REEP2	ENSG00000132563	51308	0.472496	1.64208e-07
MNX1-AS1	CPSF3	ENSG00000119203	51692	0.41785	5.04185e-06
MNX1-AS1	ATP8A2	ENSG00000132932	51761	0.602339	2.68127e-12
MNX1-AS1	TM7SF3	ENSG00000064115	51768	0.456474	4.7701e-07
MNX1-AS1	ODAM	ENSG00000109205	54959	0.606822	1.67135e-12
MNX1-AS1	PARPBP	ENSG00000185480	55010	0.406256	9.68581e-06
MNX1-AS1	SPATA6L	ENSG00000106686	55064	0.520614	4.71147e-09
MNX1-AS1	DET1	ENSG00000140543	55070	0.459956	3.80083e-07
MNX1-AS1	VRTN	ENSG00000133980	55237	0.407786	8.89856e-06
MNX1-AS1	CHDH	ENSG00000016391	55349	0.498374	2.60342e-08
MNX1-AS1	COPRS	ENSG00000172301	55352	0.45635	4.80871e-07
MNX1-AS1	NDUFAF7	ENSG00000003509	55471	0.405468	1.01165e-05
MNX1-AS1	CDC37L1	ENSG00000106993	55664	0.638695	4.63133e-14
MNX1-AS1	TXLNG	ENSG00000086712	55787	0.433186	2.04637e-06
MNX1-AS1	PLGRKT	ENSG00000107020	55848	0.694855	2.68877e-17
MNX1-AS1	MESP1	ENSG00000166823	55897	0.64034	3.80516e-14
MNX1-AS1	TMX4	ENSG00000125827	56255	0.408182	8.70493e-06
MNX1-AS1	CHPT1	ENSG00000111666	56994	0.54754	5.00832e-10
MNX1-AS1	MIB1	ENSG00000101752	57534	0.400316	1.34083e-05
MNX1-AS1	WDR35	ENSG00000118965	57539	0.437046	1.61951e-06
MNX1-AS1	RIC1	ENSG00000107036	57589	0.651997	9.13363e-15
MNX1-AS1	AC022966.1	ENSG00000055483	57602	0.454939	5.26844e-07
MNX1-AS1	FAM234B	ENSG00000084444	57613	0.429723	2.51826e-06
MNX1-AS1	LRRN1	ENSG00000175928	57633	0.626782	1.8564e-13
MNX1-AS1	BRINP2	ENSG00000198797	57795	0.597521	4.42007e-12
MNX1-AS1	CCNB1IP1	ENSG00000100814	57820	0.538602	1.07735e-09
MNX1-AS1	AGBL5	ENSG00000084693	60509	0.508434	1.21987e-08
MNX1-AS1	THADA	ENSG00000115970	63892	0.421074	4.18638e-06
MNX1-AS1	ATL2	ENSG00000119787	64225	0.409364	8.15005e-06
MNX1-AS1	HS1BP3	ENSG00000118960	64342	0.522214	4.14607e-09
MNX1-AS1	CDH22	ENSG00000149654	64405	0.422161	3.93054e-06
MNX1-AS1	GALNT17	ENSG00000185274	64409	0.446352	9.1031e-07
MNX1-AS1	NABP2	ENSG00000139579	79035	0.467261	2.34063e-07
MNX1-AS1	ERMP1	ENSG00000099219	79956	0.730576	9.02412e-20
MNX1-AS1	FRMD1	ENSG00000153303	79981	0.462752	3.1612e-07
MNX1-AS1	CLPB	ENSG00000162129	81570	0.513233	8.42248e-09
MNX1-AS1	ZBED3	ENSG00000132846	84327	0.488331	5.41784e-08
MNX1-AS1	KDM2B	ENSG00000089094	84678	0.445415	9.65431e-07
MNX1-AS1	POMGNT2	ENSG00000144647	84892	0.432369	2.14957e-06
MNX1-AS1	RITA1	ENSG00000139405	84934	0.419876	4.48691e-06
MNX1-AS1	FATE1	ENSG00000147378	89885	0.588516	1.1007e-11
MNX1-AS1	ATP6V1E2	ENSG00000250565	90423	0.525784	3.11018e-09
MNX1-AS1	RASL10B	ENSG00000270885	91608	0.633415	8.63266e-14
MNX1-AS1	RFT1	ENSG00000163933	91869	0.407908	8.83876e-06
MNX1-AS1	MGAM2	ENSG00000257743	93432	0.615657	6.44058e-13
MNX1-AS1	CFAP36	ENSG00000163001	112942	0.410271	7.7472e-06
MNX1-AS1	CYP2U1	ENSG00000155016	113612	0.407208	9.18874e-06
MNX1-AS1	C1QTNF1	ENSG00000173918	114897	0.494364	3.49832e-08
MNX1-AS1	SLC16A10	ENSG00000112394	117247	0.450698	6.91492e-07
MNX1-AS1	RLN3	ENSG00000171136	117579	0.45139	6.61657e-07
MNX1-AS1	SOWAHA	ENSG00000198944	134548	0.523465	3.75029e-09
MNX1-AS1	SGO1	ENSG00000129810	151648	0.41579	5.6721e-06
MNX1-AS1	ATP6V0E2	ENSG00000171130	155066	0.566226	9.36975e-11
MNX1-AS1	KIAA2026	ENSG00000183354	158358	0.71317	1.6143e-18
MNX1-AS1	C1QL2	ENSG00000144119	165257	0.582844	1.92754e-11
MNX1-AS1	METTL7B	ENSG00000170439	196410	0.561128	1.49574e-10
MNX1-AS1	VSTM4	ENSG00000165633	196740	0.430127	2.45834e-06
MNX1-AS1	RDM1	ENSG00000278023	201299	0.543828	6.90317e-10
MNX1-AS1	STT3B	ENSG00000163527	201595	0.465724	2.59438e-07
MNX1-AS1	DENND6A	ENSG00000174839	201627	0.496555	2.97816e-08
MNX1-AS1	FAM171A1	ENSG00000148468	221061	0.41509	5.90259e-06
MNX1-AS1	RNASEH1	ENSG00000171865	246243	0.456276	4.83185e-07
MNX1-AS1	LCLAT1	ENSG00000172954	253558	0.519195	5.27354e-09
MNX1-AS1	ALKAL2	ENSG00000189292	285016	0.671776	6.99573e-16
MNX1-AS1	IAH1	ENSG00000134330	285148	0.441077	1.26452e-06
MNX1-AS1	IGSF10	ENSG00000152580	285313	0.487656	5.68685e-08
MNX1-AS1	RPUSD3	ENSG00000156990	285367	0.433384	2.02214e-06
MNX1-AS1	ATP11C	ENSG00000101974	286410	0.427925	2.80216e-06
MNX1-AS1	C2orf70	ENSG00000173557	339778	0.438398	1.49107e-06
MNX1-AS1	TSPAN33	ENSG00000158457	340348	0.400813	1.30516e-05
MNX1-AS1	HDDC3	ENSG00000184508	374659	0.404809	1.04907e-05
MNX1-AS1	LIPT2	ENSG00000175536	387787	0.423521	3.6308e-06
MNX1-AS1	SHISA2	ENSG00000180730	387914	0.434964	1.83796e-06
MNX1-AS1	PRR27	ENSG00000187533	401137	0.647835	1.53092e-14
MNX1-AS1	PLPP6	ENSG00000205808	403313	0.744344	7.82673e-21
MNX1-AS1	ACBD7	ENSG00000176244	414149	0.416775	5.36202e-06
MNX1-AS1	ARIH2OS	ENSG00000221883	646450	0.522314	4.11326e-09
MNX1-AS1	AC236972.4	ENSG00000278803	728317	0.727788	1.45368e-19
MNX1-AS1	OC90	ENSG00000253117	729330	0.406895	9.3496e-06
MNX1-AS1	SMKR1	ENSG00000240204	100287482	0.541894	8.14663e-10
MNX1-AS1	CEBPZOS	ENSG00000218739	100505876	0.436234	1.70164e-06
MNX1-AS1	TPBGL	ENSG00000261594	100507050	0.694756	2.72848e-17
MNX1-AS1	LRTOMT	ENSG00000184154	120356739	0.491885	4.19156e-08
